# Supplementary material for: DNA nanopores as artificial membrane channels for bioprotonics
Source: Nat Commun. 2023 Sep 4;14:5364. doi: 10.1038/s41467-023-40870-1 (PMC10477224; doi:10.1038/s41467-023-40870-1)
Supplement: Supplementary file 4 — Supplementary Data 1 [file 41467_2023_40870_MOESM4_ESM.xlsx]

## Sheet: Sheet1
Source	Sequence Name	Oligo Sequence
6HB-2C nanopores
IDT	S1-A	AAATCCACGTTCTTTAATAGTGGACTCTTGTTCCAAACTGGAACAAAA
IDT	S2-A	AAAGGCTATTCTTTTGATTTATAAGGGATTTTGCCGATTTCGGAAAAA
IDT	S3-A	AAAACAGGATTTTCGCCTGCTGGGGCAAACCAGCGTGGACCGCTTAAA
IDT	S4-A	AAACAACTCTCTCAGGGCCAGGCGGTGAAGGGCAATCAGCTGTTGAAA
IDT	S5-A	AAATCTCACTGGTGAAAAGAAAAACCACCCTGGCGCCCAATACGCAAA
IDT	S6-A	AAATCCCCGCGCGTTGGCCGATTCATTAATGCAGCTGGCACGACAAAA
IDT	S7	AGAGTTGGCGTATTGCGGGGA
IDT	S8	TGTCGTGACGTGGATTCCGAAATCGGCAGGCGAAATGATTGCCCTTCAC
IDT	S9	TCCACTATTAAAGACCAGCTGTTTCACCAGTGAGACAACAGCATCCTGT
IDT	S10	AAGCGGTAATAGCCTGTTCCA
IDT	S13	GAATCGGACAAGAGTTATAAATCAAAAGCCACGCTCCCTGAG
IDT	S11-TEGChol	CGCCTGGGGTTTGCCCCAGCAAAATCCC/3CholTEG/
IDT	S12-TEGChol	GTTTGGACCAACGCGGGCGCCAGGGTGGTTTTTCTCATTAAT/3CholTEG/
6HB nanopores
IDT	S1-A	AAATCCACGTTCTTTAATAGTGGACTCTTGTTCCAAACTGGAACAAAA
IDT	S2-A	AAAGGCTATTCTTTTGATTTATAAGGGATTTTGCCGATTTCGGAAAAA
IDT	S3-A	AAAACAGGATTTTCGCCTGCTGGGGCAAACCAGCGTGGACCGCTTAAA
IDT	S4-A	AAACAACTCTCTCAGGGCCAGGCGGTGAAGGGCAATCAGCTGTTGAAA
IDT	S5-A	AAATCTCACTGGTGAAAAGAAAAACCACCCTGGCGCCCAATACGCAAA
IDT	S6-A	AAATCCCCGCGCGTTGGCCGATTCATTAATGCAGCTGGCACGACAAAA
IDT	S7	AGAGTTGGCGTATTGCGGGGA
IDT	S8	TGTCGTGACGTGGATTCCGAAATCGGCAGGCGAAATGATTGCCCTTCAC
IDT	S9	TCCACTATTAAAGACCAGCTGTTTCACCAGTGAGACAACAGCATCCTGT
IDT	S10	AAGCGGTAATAGCCTGTTCCA
IDT	S11	CGCCTGGGGTTTGCCCCAGCAAAATCCC
IDT	S12	GTTTGGACCAACGCGGGCGCCAGGGTGGTTTTTCTCATTAAT
IDT	S13	GAATCGGACAAGAGTTATAAATCAAAAGCCACGCTCCCTGAG
Fluorescent 6H-2C nanopores
IDT	S1-A-5'-Atto488	/5ATTO488N/AAATCCACGTTCTTTAATAGTGGACTCTTGTTCCAAACTGGAACAAAA
IDT	S2-A-5'-Atto488	/5ATTO488N/AAAGGCTATTCTTTTGATTTATAAGGGATTTTGCCGATTTCGGAAAAA
IDT	S3-A-5'-Atto488	/5ATTO488N/AAAACAGGATTTTCGCCTGCTGGGGCAAACCAGCGTGGACCGCTTAAA
IDT	S4-A-5'-Atto488	/5ATTO488N/AAACAACTCTCTCAGGGCCAGGCGGTGAAGGGCAATCAGCTGTTGAAA
IDT	S5-A-5'-Atto488	/5ATTO488N/AAATCTCACTGGTGAAAAGAAAAACCACCCTGGCGCCCAATACGCAAA
IDT	S6-A-5'-Atto488	/5ATTO488N/AAATCCCCGCGCGTTGGCCGATTCATTAATGCAGCTGGCACGACAAAA
IDT	S7	AGAGTTGGCGTATTGCGGGGA
IDT	S8	TGTCGTGACGTGGATTCCGAAATCGGCAGGCGAAATGATTGCCCTTCAC
IDT	S9	TCCACTATTAAAGACCAGCTGTTTCACCAGTGAGACAACAGCATCCTGT
IDT	S10	AAGCGGTAATAGCCTGTTCCA
IDT	S13	GAATCGGACAAGAGTTATAAATCAAAAGCCACGCTCCCTGAG
IDT	S11-TEGChol	CGCCTGGGGTTTGCCCCAGCAAAATCCC/3CholTEG/
IDT	S12-TEGChol	GTTTGGACCAACGCGGGCGCCAGGGTGGTTTTTCTCATTAAT/3CholTEG/
6HB-2C-2B nanopores
IDT	5'Bn-S1-A	/5Biosg/TCCACGTTCTTTAATAGTGGACTCTTGTTCCAAACTGGAACAAAA
IDT	S2-A	AAAGGCTATTCTTTTGATTTATAAGGGATTTTGCCGATTTCGGAAAAA
IDT	S3-A	AAAACAGGATTTTCGCCTGCTGGGGCAAACCAGCGTGGACCGCTTAAA
IDT	5'Bn-S4-A	/5Biosg/CAACTCTCTCAGGGCCAGGCGGTGAAGGGCAATCAGCTGTTGAAA
IDT	S5-A	AAATCTCACTGGTGAAAAGAAAAACCACCCTGGCGCCCAATACGCAAA
IDT	S6-A	AAATCCCCGCGCGTTGGCCGATTCATTAATGCAGCTGGCACGACAAAA
IDT	S7	AGAGTTGGCGTATTGCGGGGA
IDT	S8	TGTCGTGACGTGGATTCCGAAATCGGCAGGCGAAATGATTGCCCTTCAC
IDT	S9	TCCACTATTAAAGACCAGCTGTTTCACCAGTGAGACAACAGCATCCTGT
IDT	S10	AAGCGGTAATAGCCTGTTCCA
IDT	S13	GAATCGGACAAGAGTTATAAATCAAAAGCCACGCTCCCTGAG
IDT	S11-TEGChol	CGCCTGGGGTTTGCCCCAGCAAAATCCC/3CholTEG/
IDT	S12-TEGChol	GTTTGGACCAACGCGGGCGCCAGGGTGGTTTTTCTCATTAAT/3CholTEG/
Fluorescent 6HB-2C-2B nanopores
IDT	5'Bn-S1-A-Atto488	/5ATTO488N/5Biosg/TCCACGTTCTTTAATAGTGGACTCTTGTTCCAAACTGGAACAAAA
IDT	S2-A-5'-Atto488	/5ATTO488N/AAAGGCTATTCTTTTGATTTATAAGGGATTTTGCCGATTTCGGAAAAA
IDT	S3-A-5'-Atto488	/5ATTO488N/AAAACAGGATTTTCGCCTGCTGGGGCAAACCAGCGTGGACCGCTTAAA
IDT	5'Bn-S4-A-Atto488	/5ATTO488N/5Biosg/CAACTCTCTCAGGGCCAGGCGGTGAAGGGCAATCAGCTGTTGAAA
IDT	S5-A-5'-Atto488	/5ATTO488N/AAATCTCACTGGTGAAAAGAAAAACCACCCTGGCGCCCAATACGCAAA
IDT	S6-A-5'-Atto488	/5ATTO488N/AAATCCCCGCGCGTTGGCCGATTCATTAATGCAGCTGGCACGACAAAA
IDT	S7	AGAGTTGGCGTATTGCGGGGA
IDT	S8	TGTCGTGACGTGGATTCCGAAATCGGCAGGCGAAATGATTGCCCTTCAC
IDT	S9	TCCACTATTAAAGACCAGCTGTTTCACCAGTGAGACAACAGCATCCTGT
IDT	S10	AAGCGGTAATAGCCTGTTCCA
IDT	S13	GAATCGGACAAGAGTTATAAATCAAAAGCCACGCTCCCTGAG
IDT	S11-TEGChol	CGCCTGGGGTTTGCCCCAGCAAAATCCC/3CholTEG/
IDT	S12-TEGChol	GTTTGGACCAACGCGGGCGCCAGGGTGGTTTTTCTCATTAAT/3CholTEG/
	6HB-2C-2AP nanopores
IDT	5'AP-S1-A	GGCGATTCGTGATCTCTGCTCTCGGTTTCGCGTTCGTTCGTCCACGTTCTTTAATAGTGGACTCTTGTTCCAAACTGGAACAAAA
IDT	S2-A	AAAGGCTATTCTTTTGATTTATAAGGGATTTTGCCGATTTCGGAAAAA
IDT	S3-A	AAAACAGGATTTTCGCCTGCTGGGGCAAACCAGCGTGGACCGCTTAAA
IDT	5'AP-S4-A	GGCGATTCGTGATCTCTGCTCTCGGTTTCGCGTTCGTTCGCAACTCTCTCAGGGCCAGGCGGTGAAGGGCAATCAGCTGTTGAAA
IDT	S5-A	AAATCTCACTGGTGAAAAGAAAAACCACCCTGGCGCCCAATACGCAAA
IDT	S6-A	AAATCCCCGCGCGTTGGCCGATTCATTAATGCAGCTGGCACGACAAAA
IDT	S7	AGAGTTGGCGTATTGCGGGGA
IDT	S8	TGTCGTGACGTGGATTCCGAAATCGGCAGGCGAAATGATTGCCCTTCAC
IDT	S9	TCCACTATTAAAGACCAGCTGTTTCACCAGTGAGACAACAGCATCCTGT
IDT	S10	AAGCGGTAATAGCCTGTTCCA
IDT	S13	GAATCGGACAAGAGTTATAAATCAAAAGCCACGCTCCCTGAG
IDT	S11-TEGChol	CGCCTGGGGTTTGCCCCAGCAAAATCCC/3CholTEG/
IDT	S12-TEGChol	GTTTGGACCAACGCGGGCGCCAGGGTGGTTTTTCTCATTAAT/3CholTEG/
Fluorescent 6HB-2C-2AP nanopores
IDT	5'-AP-S1-A-Atto488	/5ATTO488N/AAAGGCGATTCGTGATCTCTGCTCTCGGTTTCGCGTTCGTTCGTCCACGTTCTTTAATAGTGGACTCTTGTTCCAAACTGGAACAAAA
IDT	S2-A-5'-Atto488	/5ATTO488N/AAAGGCTATTCTTTTGATTTATAAGGGATTTTGCCGATTTCGGAAAAA
IDT	S3-A-5'-Atto488	/5ATTO488N/AAAACAGGATTTTCGCCTGCTGGGGCAAACCAGCGTGGACCGCTTAAA
IDT	5'-AP-S4-A-Atto488	/5ATTO488N/AAAGGCGATTCGTGATCTCTGCTCTCGGTTTCGCGTTCGTTCGCAACTCTCTCAGGGCCAGGCGGTGAAGGGCAATCAGCTGTTGAAA
IDT	S5-A-5'-Atto488	/5ATTO488N/AAATCTCACTGGTGAAAAGAAAAACCACCCTGGCGCCCAATACGCAAA
IDT	S6-A-5'-Atto488	/5ATTO488N/AAATCCCCGCGCGTTGGCCGATTCATTAATGCAGCTGGCACGACAAAA
IDT	S7	AGAGTTGGCGTATTGCGGGGA
IDT	S8	TGTCGTGACGTGGATTCCGAAATCGGCAGGCGAAATGATTGCCCTTCAC
IDT	S9	TCCACTATTAAAGACCAGCTGTTTCACCAGTGAGACAACAGCATCCTGT
IDT	S10	AAGCGGTAATAGCCTGTTCCA
IDT	S13	GAATCGGACAAGAGTTATAAATCAAAAGCCACGCTCCCTGAG
IDT	S11-TEGChol	CGCCTGGGGTTTGCCCCAGCAAAATCCC/3CholTEG/
IDT	S12-TEGChol	GTTTGGACCAACGCGGGCGCCAGGGTGGTTTTTCTCATTAAT/3CholTEG/
