# Supplementary material for: DNA nanopores as artificial membrane channels for bioprotonics
Source: Nat Commun. 2023 Sep 4;14:5364. doi: 10.1038/s41467-023-40870-1 (PMC10477224; doi:10.1038/s41467-023-40870-1)
Supplement: Supplementary file 6 — Source Data [file 41467_2023_40870_MOESM6_ESM.xlsx]

## Sheet: Fig.2b,c
		Pd								SLB								6HB-2C								6HB								6HB-1C								6HB-3C
Exp_Terminal	Exp1_Current	Exp2_Current	Exp3_Current	Average	Error bar			Exp_Terminal	Exp1_Current	Exp2_Current	Exp3_Current	Average	Error bar			Exp_Terminal	Exp1_Current	Exp2_Current	Exp3_Current	Average	Error bar			Exp_Terminal	Exp1_Current	Exp2_Current	Exp3_Current	Average	Error bar			Exp_Terminal	Exp1_Current	Exp2_Current	Exp3_Current	Average	Error bar			Exp_Terminal	Exp1_Current	Exp2_Current	Exp3_Current	Average	Error bar
1.00464	-3.10059e-07	-3.84521e-07	-5.94788e-07	-4.29789e-07	1.47664e-07			0.83598	-2.44141e-07	-1.98364e-07	-1.70898e-07	-2.04468e-07	3.70006e-08			1.43066	-2.68555e-07	-2.65503e-07	-2.62451e-07	-2.65503e-07	3.05176e-09			1.31968	-3.08228e-07	-1.98364e-07	-1.67847e-07	-2.24813e-07	7.38332e-08			1.31968	-3.08228e-07	-1.98364e-07	-3.50952e-07	-2.85848e-07	7.87172e-08			1.46569	-2.41089e-07	-2.7771e-07	-1.77002e-07	-2.31934e-07	5.09744e-08
1.10464	-3.01208e-07	-3.69568e-07	-5.69153e-07	-4.1331e-07	1.39225e-07			0.93598	-2.16675e-07	-1.92261e-07	-1.61743e-07	-1.90226e-07	2.75223e-08			1.53066	-2.62451e-07	-2.53296e-07	-2.41089e-07	-2.52279e-07	1.07174e-08			1.41968	-2.74658e-07	-1.89209e-07	-1.64795e-07	-2.09554e-07	5.76882e-08			1.41968	-2.74658e-07	-1.80054e-07	-2.86865e-07	-2.47192e-07	5.84633e-08			1.56569	-2.19727e-07	-2.47192e-07	-1.67847e-07	-2.11589e-07	4.0294e-08
1.20464	-2.93884e-07	-3.57056e-07	-5.49011e-07	-3.99984e-07	1.3287e-07			1.03598	-2.0752e-07	-1.86157e-07	-1.61743e-07	-1.8514e-07	2.29051e-08			1.63066	-2.62451e-07	-2.53296e-07	-2.31934e-07	-2.49227e-07	1.56604e-08			1.51968	-2.59399e-07	-1.86157e-07	-1.67847e-07	-2.04468e-07	4.84452e-08			1.51968	-2.59399e-07	-1.7395e-07	-2.68555e-07	-2.33968e-07	5.21782e-08			1.66569	-2.10571e-07	-2.34985e-07	-1.64795e-07	-2.03451e-07	3.56329e-08
1.30464	-2.8717e-07	-3.45764e-07	-5.30396e-07	-3.87777e-07	1.26939e-07			1.13598	-2.01416e-07	-1.77002e-07	-1.5564e-07	-1.78019e-07	2.29051e-08			1.73066	-2.59399e-07	-2.53296e-07	-2.2583e-07	-2.46175e-07	1.78817e-08			1.61968	-2.50244e-07	-1.80054e-07	-1.58691e-07	-1.9633e-07	4.78974e-08			1.61968	-2.50244e-07	-1.67847e-07	-2.53296e-07	-2.23796e-07	4.84772e-08			1.76569	-1.98364e-07	-2.22778e-07	-1.64795e-07	-1.95313e-07	2.91119e-08
1.40464	-2.81067e-07	-3.35693e-07	-5.14221e-07	-3.76994e-07	1.21941e-07			1.23598	-1.98364e-07	-1.7395e-07	-1.5564e-07	-1.75985e-07	2.14348e-08			1.83066	-2.59399e-07	-2.53296e-07	-2.19727e-07	-2.44141e-07	2.13623e-08			1.71968	-2.41089e-07	-1.77002e-07	-1.61743e-07	-1.93278e-07	4.21025e-08			1.71968	-2.41089e-07	-1.67847e-07	-2.47192e-07	-2.18709e-07	4.41539e-08			1.86569	-1.95313e-07	-2.16675e-07	-1.64795e-07	-1.92261e-07	2.60742e-08
1.50464	-2.81738e-07	-3.26569e-07	-5.03845e-07	-3.70717e-07	1.17451e-07			1.33598	-2.74658e-08	-2.96021e-08	-8.8501e-09	-2.19727e-08	1.14146e-08			1.93066	-1.07422e-07	-8.97217e-08	-7.56836e-08	-9.09424e-08	1.59043e-08			1.81968	-6.34766e-08	-2.22778e-08	-1.00708e-08	-3.19417e-08	2.79837e-08			1.81968	-6.34766e-08	-3.38745e-08	-7.38525e-08	-5.70679e-08	2.07452e-08			1.96569	-4.45557e-08	-5.5542e-08	-8.54492e-09	-3.62142e-08	2.45839e-08
1.60464	-2.77008e-07	-3.18573e-07	-4.90417e-07	-3.62e-07	1.13138e-07			1.43598	-2.59399e-08	-2.89917e-08	-8.23975e-09	-2.10571e-08	1.12046e-08			2.03066	-1.07422e-07	-8.94165e-08	-7.32422e-08	-9.00269e-08	1.7098e-08			1.91968	-5.92041e-08	-2.13623e-08	-9.76562e-09	-3.01107e-08	2.58542e-08			1.91968	-5.92041e-08	-3.2959e-08	-6.95801e-08	-5.39144e-08	1.88749e-08			2.06569	-4.21143e-08	-5.09644e-08	-8.54492e-09	-3.38745e-08	2.23779e-08
1.70464	-2.72583e-07	-3.11707e-07	-4.77692e-07	-3.53994e-07	1.08897e-07			1.53598	-2.44141e-08	-2.80762e-08	-7.62939e-09	-2.00399e-08	1.09027e-08			2.13066	-1.07422e-07	-8.91113e-08	-7.20215e-08	-8.95182e-08	1.77037e-08			2.01968	-5.5542e-08	-2.10571e-08	-9.15527e-09	-2.85848e-08	2.40921e-08			2.01968	-5.5542e-08	-3.26538e-08	-6.65283e-08	-5.15747e-08	1.72822e-08			2.16569	-3.96729e-08	-4.76074e-08	-8.23975e-09	-3.184e-08	2.08199e-08
1.80464	-2.68646e-07	-3.04443e-07	-4.64844e-07	-3.45978e-07	1.04485e-07			1.63598	-2.28882e-08	-2.71606e-08	-6.71387e-09	-1.89209e-08	1.07853e-08			2.23066	-1.07117e-07	-8.88062e-08	-6.95801e-08	-8.8501e-08	1.87702e-08			2.11968	-5.34058e-08	-2.13623e-08	-8.54492e-09	-2.7771e-08	2.31069e-08			2.11968	-5.34058e-08	-3.17383e-08	-6.31714e-08	-4.94385e-08	1.60877e-08			2.26569	-3.78418e-08	-4.48608e-08	-7.93457e-09	-3.02124e-08	1.96098e-08
1.90464	-2.64893e-07	-2.98218e-07	-4.54346e-07	-3.39152e-07	1.01143e-07			1.73598	-2.19727e-08	-2.65503e-08	-6.71387e-09	-1.84123e-08	1.03864e-08			2.33066	-1.06201e-07	-8.88062e-08	-6.83594e-08	-8.77889e-08	1.89414e-08			2.21968	-5.06592e-08	-2.10571e-08	-8.54492e-09	-2.67537e-08	2.16273e-08			2.21968	-5.06592e-08	-3.11279e-08	-6.073e-08	-4.75057e-08	1.50509e-08			2.36569	-3.63159e-08	-4.21143e-08	-7.62939e-09	-2.86865e-08	1.8465e-08
2.00464	-2.62146e-07	-2.92023e-07	-4.43878e-07	-3.32682e-07	9.74502e-08			1.83598	-1.77002e-08	-3.10364e-08	-1.12305e-08	-1.9989e-08	1.00994e-08			2.43066	-1.00372e-07	-8.65479e-08	-6.79016e-08	-8.49406e-08	1.62949e-08			2.31968	-4.3457e-08	-2.5238e-08	-1.34583e-08	-2.73844e-08	1.51141e-08			2.31968	-4.3457e-08	-3.59802e-08	-5.45044e-08	-4.46472e-08	9.31926e-09			2.46569	-3.08838e-08	-3.69263e-08	-1.32141e-08	-2.70081e-08	1.2322e-08
2.10464	-2.58942e-07	-2.87292e-07	-4.33807e-07	-3.26681e-07	9.38513e-08			1.93598	-1.69373e-08	-3.04871e-08	-1.11084e-08	-1.95109e-08	9.94238e-09			2.53066	-1.00159e-07	-8.64258e-08	-6.66809e-08	-8.44218e-08	1.68286e-08			2.41968	-4.15344e-08	-2.50854e-08	-1.33057e-08	-2.66418e-08	1.41786e-08			2.41968	-4.15344e-08	-3.55225e-08	-5.26123e-08	-4.32231e-08	8.66916e-09			2.56569	-2.96631e-08	-3.52478e-08	-1.3092e-08	-2.6001e-08	1.15229e-08
2.20464	-2.55981e-07	-2.8183e-07	-4.25018e-07	-3.20943e-07	9.10536e-08			2.03598	-1.62659e-08	-2.99072e-08	-1.09558e-08	-1.9043e-08	9.77616e-09			2.63066	-9.99451e-08	-8.61511e-08	-6.54907e-08	-8.38623e-08	1.73408e-08			2.51968	-3.98254e-08	-2.49023e-08	-1.31836e-08	-2.59705e-08	1.3353e-08			2.51968	-3.98254e-08	-3.51868e-08	-5.09033e-08	-4.19718e-08	8.07513e-09			2.66569	-2.85339e-08	-3.3783e-08	-1.30005e-08	-2.51058e-08	1.0807e-08
2.30464	-2.53143e-07	-2.78168e-07	-4.15436e-07	-3.15582e-07	8.73762e-08			2.13598	-1.56555e-08	-2.948e-08	-1.08337e-08	-1.86564e-08	9.67856e-09			2.73066	-9.96704e-08	-8.5968e-08	-6.44226e-08	-8.33537e-08	1.77687e-08			2.61968	-3.8208e-08	-2.47803e-08	-1.30615e-08	-2.53499e-08	1.25829e-08			2.61968	-3.8208e-08	-3.49426e-08	-4.92554e-08	-4.0802e-08	7.50068e-09			2.76569	-2.75879e-08	-3.25317e-08	-1.29395e-08	-2.4353e-08	1.01889e-08
2.40464	-2.50549e-07	-2.73041e-07	-4.08234e-07	-3.10608e-07	8.5291e-08			2.23598	-1.51672e-08	-2.90527e-08	-1.07422e-08	-1.83207e-08	9.55392e-09			2.83066	-9.94568e-08	-8.58459e-08	-6.3446e-08	-8.29163e-08	1.81833e-08			2.71968	-3.68042e-08	-2.45972e-08	-1.297e-08	-2.47904e-08	1.19183e-08			2.71968	-3.68042e-08	-3.4668e-08	-4.78821e-08	-3.97847e-08	7.09337e-09			2.86569	-2.66113e-08	-3.14636e-08	-1.28479e-08	-2.3641e-08	9.65679e-09
2.50464	-2.48077e-07	-2.68341e-07	-3.9859e-07	-3.05003e-07	8.16798e-08			2.33598	-1.45111e-08	-2.88818e-08	-1.09283e-08	-1.81071e-08	9.5016e-09			2.93066	-9.87549e-08	-8.57544e-08	-6.26526e-08	-8.23873e-08	1.82852e-08			2.81968	-3.52509e-08	-2.4762e-08	-1.30737e-08	-2.43622e-08	1.1094e-08			2.81968	-3.52509e-08	-3.48633e-08	-4.64478e-08	-3.8854e-08	6.57927e-09			2.96569	-2.5531e-08	-3.05023e-08	-1.31744e-08	-2.30693e-08	8.92239e-09
2.60464	-2.45728e-07	-2.64557e-07	-3.90045e-07	-3.0011e-07	7.84532e-08			2.43598	-1.41235e-08	-2.84882e-08	-1.08246e-08	-1.78121e-08	9.39173e-09			3.03066	-9.85413e-08	-8.56323e-08	-6.18591e-08	-8.20109e-08	1.86073e-08			2.91968	-3.40637e-08	-2.46277e-08	-1.29395e-08	-2.3877e-08	1.05821e-08			2.91968	-3.40637e-08	-3.45947e-08	-4.52576e-08	-3.7972e-08	6.31507e-09			3.06569	-2.47131e-08	-2.97241e-08	-1.31195e-08	-2.25189e-08	8.517e-09
2.70464	-2.435e-07	-2.60834e-07	-3.83057e-07	-2.95797e-07	7.60647e-08			2.53598	-1.37512e-08	-2.81494e-08	-1.07422e-08	-1.75476e-08	9.30389e-09			3.13066	-9.83276e-08	-8.54492e-08	-6.10962e-08	-8.16243e-08	1.89081e-08			3.01968	-3.29651e-08	-2.45117e-08	-1.28143e-08	-2.34304e-08	1.01188e-08			3.01968	-3.29651e-08	-3.43292e-08	-4.40979e-08	-3.71307e-08	6.07217e-09			3.16569	-2.40356e-08	-2.90192e-08	-1.30676e-08	-2.20408e-08	8.16072e-09
2.80464	-2.41394e-07	-2.57599e-07	-3.76862e-07	-2.91951e-07	7.39793e-08			2.63598	-1.34491e-08	-2.77069e-08	-1.06934e-08	-1.72831e-08	9.13181e-09			3.23066	-9.81445e-08	-8.52966e-08	-6.03943e-08	-8.12785e-08	1.91932e-08			3.11968	-3.1958e-08	-2.43408e-08	-1.26862e-08	-2.2995e-08	9.70616e-09			3.11968	-3.1958e-08	-3.41644e-08	-4.30298e-08	-3.63841e-08	5.86013e-09			3.26569	-2.33734e-08	-2.84119e-08	-1.3031e-08	-2.16054e-08	7.84137e-09
2.90464	-2.3938e-07	-2.54181e-07	-3.68988e-07	-2.87516e-07	7.09437e-08			2.73598	-1.31683e-08	-2.74384e-08	-1.06171e-08	-1.70746e-08	9.06549e-09			3.33066	-9.79309e-08	-8.5144e-08	-5.97534e-08	-8.09428e-08	1.94324e-08			3.21968	-3.10333e-08	-2.4295e-08	-1.25854e-08	-2.26379e-08	9.33491e-09			3.21968	-3.10333e-08	-3.39478e-08	-4.20837e-08	-3.56883e-08	5.72713e-09			3.36569	-2.27966e-08	-2.78625e-08	-1.29944e-08	-2.12179e-08	7.55877e-09
3.00464	-2.37457e-07	-2.50732e-07	-3.62122e-07	-2.83437e-07	6.84653e-08			2.83598	-1.28937e-08	-2.71881e-08	-1.0556e-08	-1.68793e-08	9.0039e-09			3.43066	-9.77783e-08	-8.49915e-08	-5.91125e-08	-8.06274e-08	1.96988e-08			3.31968	-3.01422e-08	-2.42157e-08	-1.24451e-08	-2.22677e-08	9.00796e-09			3.31968	-3.01422e-08	-3.37402e-08	-4.11041e-08	-3.49955e-08	5.58773e-09			3.46569	-2.2226e-08	-2.72736e-08	-1.29578e-08	-2.08191e-08	7.26085e-09
3.10464	-2.35687e-07	-2.48383e-07	-3.5614e-07	-2.8007e-07	6.61838e-08			2.93598	-1.26556e-08	-2.6712e-08	-1.04675e-08	-1.66117e-08	8.81527e-09			3.53066	-9.76257e-08	-8.48694e-08	-5.85632e-08	-8.03528e-08	1.99191e-08			3.41968	-2.93396e-08	-2.41364e-08	-1.24115e-08	-2.19625e-08	8.6709e-09			3.41968	-2.93396e-08	-3.35846e-08	-4.02588e-08	-3.43943e-08	5.50445e-09			3.56569	-2.17316e-08	-2.67365e-08	-1.29242e-08	-2.04641e-08	6.99282e-09
3.20464	-2.33917e-07	-2.44324e-07	-3.49854e-07	-2.76031e-07	6.41431e-08			3.03598	-1.24359e-08	-2.63519e-08	-1.04492e-08	-1.64124e-08	8.66505e-09			3.63066	-9.74426e-08	-8.47168e-08	-5.80139e-08	-8.00578e-08	2.0123e-08			3.51968	-2.85614e-08	-2.40936e-08	-1.24481e-08	-2.1701e-08	8.31882e-09			3.51968	-2.85614e-08	-3.34229e-08	-3.94531e-08	-3.38125e-08	5.4563e-09			3.66569	-2.12341e-08	-2.64099e-08	-1.28998e-08	-2.01813e-08	6.81633e-09
3.30464	-2.32239e-07	-2.41821e-07	-3.44299e-07	-2.72786e-07	6.2117e-08			3.13598	-1.22437e-08	-2.61292e-08	-1.03912e-08	-1.62547e-08	8.60155e-09			3.73066	-9.72595e-08	-8.45947e-08	-5.74646e-08	-7.97729e-08	2.03309e-08			3.61968	-2.78473e-08	-2.39502e-08	-1.23413e-08	-2.13796e-08	8.06628e-09			3.61968	-2.78473e-08	-3.32916e-08	-3.86841e-08	-3.32743e-08	5.41842e-09			3.76569	-2.08069e-08	-2.63641e-08	-1.28571e-08	-2.00094e-08	6.78877e-09
3.40464	-2.30652e-07	-2.38831e-07	-3.38745e-07	-2.69409e-07	6.01858e-08			3.23598	-1.20605e-08	-2.58545e-08	-1.03516e-08	-1.60889e-08	8.50034e-09			3.83066	-9.71069e-08	-8.44421e-08	-5.70679e-08	-7.9539e-08	2.04649e-08			3.71968	-2.71332e-08	-2.38861e-08	-1.23199e-08	-2.11131e-08	7.78622e-09			3.71968	-2.71332e-08	-3.31268e-08	-3.79425e-08	-3.27342e-08	5.41535e-09			3.86569	-2.03705e-08	-2.59521e-08	-1.28326e-08	-1.97184e-08	6.58401e-09
3.50464	-2.29095e-07	-2.36328e-07	-3.33344e-07	-2.66256e-07	5.82122e-08			3.33598	-1.18958e-08	-2.55554e-08	-1.02936e-08	-1.59149e-08	8.38726e-09			3.93066	-9.69238e-08	-8.43201e-08	-5.65796e-08	-7.92745e-08	2.064e-08			3.81968	-2.64771e-08	-2.3819e-08	-1.22437e-08	-2.08466e-08	7.56795e-09			3.81968	-2.64771e-08	-3.29773e-08	-3.72467e-08	-3.22337e-08	5.4232e-09			3.96569	-1.99829e-08	-2.57019e-08	-1.28052e-08	-1.94967e-08	6.4621e-09
3.60464	-2.27631e-07	-2.33856e-07	-3.27759e-07	-2.63082e-07	5.60983e-08			3.43598	-1.17279e-08	-2.53204e-08	-1.026e-08	-1.57694e-08	8.30389e-09			4.03066	-9.68018e-08	-8.42285e-08	-5.61218e-08	-7.90507e-08	2.08284e-08			3.91968	-2.58698e-08	-2.37305e-08	-1.22498e-08	-2.06167e-08	7.32447e-09			3.91968	-2.58698e-08	-3.28735e-08	-3.65479e-08	-3.17637e-08	5.42487e-09			4.06569	-1.96167e-08	-2.54517e-08	-1.27899e-08	-1.92861e-08	6.33734e-09
3.70464	-2.26196e-07	-2.31842e-07	-3.22845e-07	-2.60295e-07	5.42441e-08			3.53598	-1.15967e-08	-2.5061e-08	-1.02478e-08	-1.56352e-08	8.19085e-09			4.13066	-9.66187e-08	-8.40759e-08	-5.58472e-08	-7.88472e-08	2.08826e-08			4.01968	-2.53174e-08	-2.36633e-08	-1.21796e-08	-2.03868e-08	7.15559e-09			4.01968	-2.53174e-08	-3.27118e-08	-3.591e-08	-3.13131e-08	5.43308e-09			4.16569	-1.92841e-08	-2.51862e-08	-1.27533e-08	-1.90745e-08	6.21908e-09
3.80464	-2.24823e-07	-2.29065e-07	-3.17871e-07	-2.57253e-07	5.25396e-08			3.63598	-1.14685e-08	-2.47742e-08	-1.02051e-08	-1.54826e-08	8.07151e-09			4.23066	-9.64661e-08	-8.39844e-08	-5.53589e-08	-7.86031e-08	2.10753e-08			4.11968	-2.47803e-08	-2.35992e-08	-1.2088e-08	-2.01558e-08	7.01186e-09			4.11968	-2.47803e-08	-3.25867e-08	-3.52539e-08	-3.08736e-08	5.4429e-09			4.26569	-1.89453e-08	-2.49023e-08	-1.27319e-08	-1.88599e-08	6.08566e-09
3.90464	-2.23541e-07	-2.27234e-07	-3.12775e-07	-2.54517e-07	5.04867e-08			3.73598	-1.13495e-08	-2.45056e-08	-1.01685e-08	-1.53412e-08	7.95857e-09			4.33066	-9.63135e-08	-8.38623e-08	-5.49316e-08	-7.83691e-08	2.12308e-08			4.21968	-2.42798e-08	-2.35504e-08	-1.19232e-08	-1.99178e-08	6.93311e-09			4.21968	-2.42798e-08	-3.25043e-08	-3.46375e-08	-3.04738e-08	5.46922e-09			4.36569	-1.86432e-08	-2.46643e-08	-1.27014e-08	-1.86696e-08	5.98149e-09
4.00464	-2.2229e-07	-2.24762e-07	-3.07892e-07	-2.51648e-07	4.87243e-08			3.83598	-1.12305e-08	-2.4234e-08	-1.0141e-08	-1.52018e-08	7.84105e-09			4.43066	-9.61609e-08	-8.37708e-08	-5.44739e-08	-7.81352e-08	2.14073e-08			4.31968	-2.37488e-08	-2.34772e-08	-1.20392e-08	-1.9755e-08	6.68351e-09			4.31968	-2.37488e-08	-3.23669e-08	-3.40454e-08	-3.00537e-08	5.52435e-09			4.46569	-1.83319e-08	-2.44415e-08	-1.26923e-08	-1.84886e-08	5.8762e-09
4.10464	-2.21069e-07	-2.22778e-07	-3.03223e-07	-2.49023e-07	4.69457e-08			3.93598	-1.11389e-08	-2.39746e-08	-1.008e-08	-1.50645e-08	7.73453e-09			4.53066	-9.60388e-08	-8.36792e-08	-5.41687e-08	-7.79622e-08	2.15125e-08			4.41968	-2.33307e-08	-2.34253e-08	-1.20758e-08	-1.96106e-08	6.52549e-09			4.41968	-2.33307e-08	-3.22632e-08	-3.34991e-08	-2.96977e-08	5.54849e-09			4.56569	-1.80542e-08	-2.43347e-08	-1.26801e-08	-1.83563e-08	5.8332e-09
4.20464	-2.19818e-07	-2.21252e-07	-2.99042e-07	-2.46704e-07	4.53314e-08			4.03598	-1.10413e-08	-2.3764e-08	-1.00555e-08	-1.49536e-08	7.64595e-09			4.63066	-9.59167e-08	-8.35571e-08	-5.38025e-08	-7.77588e-08	2.16476e-08			4.51968	-2.29095e-08	-2.3349e-08	-1.2085e-08	-1.94478e-08	6.38022e-09			4.51968	-2.29095e-08	-3.21503e-08	-3.29529e-08	-2.93376e-08	5.58127e-09			4.66569	-1.77704e-08	-2.41547e-08	-1.26587e-08	-1.81946e-08	5.75971e-09
4.30464	-2.18719e-07	-2.18933e-07	-2.948e-07	-2.44151e-07	4.38635e-08			4.13598	-1.09406e-08	-2.35077e-08	-1.00189e-08	-1.48224e-08	7.5358e-09			4.73066	-9.57642e-08	-8.34656e-08	-5.35278e-08	-7.75859e-08	2.17234e-08			4.61968	-2.24884e-08	-2.32971e-08	-1.20911e-08	-1.92922e-08	6.24946e-09			4.61968	-2.24884e-08	-3.20526e-08	-3.24066e-08	-2.89825e-08	5.62688e-09			4.76569	-1.75446e-08	-2.3822e-08	-1.26282e-08	-1.79983e-08	5.6107e-09
4.40464	-2.1759e-07	-2.1701e-07	-2.90466e-07	-2.41689e-07	4.22433e-08			4.23598	-1.08704e-08	-2.32819e-08	-9.96399e-09	-1.47054e-08	7.44124e-09			4.83066	-9.56116e-08	-8.3374e-08	-5.31616e-08	-7.73824e-08	2.185e-08			4.71968	-2.2113e-08	-2.32544e-08	-1.20514e-08	-1.91396e-08	6.16505e-09			4.71968	-2.2113e-08	-3.19702e-08	-3.18787e-08	-2.8654e-08	5.6648e-09			4.86569	-1.72577e-08	-2.37305e-08	-1.2619e-08	-1.78691e-08	5.5809e-09
4.50464	-2.18811e-07	-2.15088e-07	-2.86499e-07	-2.40133e-07	4.01976e-08			4.33598	-1.07758e-08	-2.30347e-08	-9.94263e-09	-1.45844e-08	7.33004e-09			4.93066	-9.54895e-08	-8.32825e-08	-5.2887e-08	-7.72196e-08	2.19388e-08			4.81968	-2.17377e-08	-2.3175e-08	-1.19293e-08	-1.89473e-08	6.12013e-09			4.81968	-2.17377e-08	-3.18665e-08	-3.13721e-08	-2.83254e-08	5.71049e-09			4.96569	-1.69342e-08	-2.37183e-08	-1.26038e-08	-1.77521e-08	5.60221e-09
4.60464	-2.15485e-07	-2.13287e-07	-2.83173e-07	-2.37315e-07	3.97292e-08			4.43598	-1.06781e-08	-2.28058e-08	-9.99756e-09	-1.44938e-08	7.20642e-09			5.03066	-9.53369e-08	-8.31299e-08	-5.25818e-08	-7.70162e-08	2.20235e-08			4.91968	-2.13715e-08	-2.31354e-08	-1.1792e-08	-1.87663e-08	6.10396e-09			4.91968	-2.13715e-08	-3.17963e-08	-3.08868e-08	-2.80182e-08	5.77417e-09			5.06569	-1.68579e-08	-2.34894e-08	-1.25854e-08	-1.76442e-08	5.49433e-09
4.70464	-2.14447e-07	-2.12341e-07	-2.79236e-07	-2.35341e-07	3.80283e-08			4.53598	-1.05988e-08	-2.2583e-08	-9.94263e-09	-1.43748e-08	7.11609e-09			5.13066	-9.52148e-08	-8.30383e-08	-5.23376e-08	-7.68636e-08	2.20955e-08			5.01968	-2.10419e-08	-2.30896e-08	-1.17981e-08	-1.86432e-08	6.01579e-09			5.01968	-2.10419e-08	-3.17078e-08	-3.04077e-08	-2.77191e-08	5.81908e-09			5.16569	-1.66473e-08	-2.33612e-08	-1.25671e-08	-1.75252e-08	5.45032e-09
4.80464	-2.13409e-07	-2.11731e-07	-2.75513e-07	-2.33551e-07	3.63496e-08			4.63598	-1.05225e-08	-2.23694e-08	-9.83887e-09	-1.42436e-08	7.04546e-09			5.23066	-9.50928e-08	-8.29773e-08	-5.20325e-08	-7.67008e-08	2.22057e-08			5.11968	-2.07489e-08	-2.30377e-08	-1.18378e-08	-1.85415e-08	5.91729e-09			5.11968	-2.07489e-08	-3.15857e-08	-2.99469e-08	-2.74272e-08	5.8413e-09			5.26569	-1.64429e-08	-2.33917e-08	-1.25458e-08	-1.74601e-08	5.49406e-09
4.90464	-2.12585e-07	-2.08954e-07	-2.72369e-07	-2.31303e-07	3.56109e-08			4.73598	-1.04584e-08	-2.21588e-08	-1.00525e-08	-1.42232e-08	6.87542e-09			5.33066	-9.49402e-08	-8.28857e-08	-5.18188e-08	-7.65483e-08	2.22483e-08			5.21968	-2.04773e-08	-2.29858e-08	-1.16913e-08	-1.83848e-08	5.9309e-09			5.21968	-2.04773e-08	-3.14941e-08	-2.94983e-08	-2.71566e-08	5.86988e-09			5.36569	-1.63727e-08	-2.3465e-08	-1.25275e-08	-1.7455e-08	5.5485e-09
5.00464	-2.11517e-07	-2.07367e-07	-2.69043e-07	-2.29309e-07	3.44731e-08			4.83598	-1.03912e-08	-2.19604e-08	-9.91516e-09	-1.40889e-08	6.82107e-09			5.43066	-9.48181e-08	-8.27942e-08	-5.15442e-08	-7.63855e-08	2.23374e-08			5.31968	-2.02362e-08	-2.29431e-08	-1.16058e-08	-1.82617e-08	5.92093e-09			5.31968	-2.02362e-08	-3.1427e-08	-2.9071e-08	-2.69114e-08	5.8997e-09			5.46569	-1.63544e-08	-2.33093e-08	-1.25122e-08	-1.7392e-08	5.47283e-09
5.10464	-2.10663e-07	-2.06055e-07	-2.65869e-07	-2.27529e-07	3.32835e-08			4.93598	-1.02966e-08	-2.17346e-08	-9.93652e-09	-1.39893e-08	6.7101e-09			5.53066	-9.46655e-08	-8.27332e-08	-5.13306e-08	-7.62431e-08	2.23846e-08			5.41968	-1.99066e-08	-2.28821e-08	-1.16364e-08	-1.81417e-08	5.82691e-09			5.41968	-1.99066e-08	-3.13477e-08	-2.86469e-08	-2.66337e-08	5.98029e-09			5.56569	-1.59729e-08	-2.33246e-08	-1.24878e-08	-1.72618e-08	5.53217e-09
5.20464	-2.09747e-07	-2.04712e-07	-2.62939e-07	-2.258e-07	3.22625e-08			5.03598	-1.02295e-08	-2.15179e-08	-9.91821e-09	-1.38885e-08	6.60908e-09			5.63066	-9.45435e-08	-8.26416e-08	-5.10864e-08	-7.60905e-08	2.2457e-08			5.51968	-1.96594e-08	-2.28424e-08	-1.15326e-08	-1.80115e-08	5.83222e-09			5.51968	-1.96594e-08	-3.12775e-08	-2.82379e-08	-2.63916e-08	6.02506e-09			5.66569	-1.58173e-08	-2.33856e-08	-1.24756e-08	-1.72262e-08	5.58981e-09
5.30464	-2.08923e-07	-2.03186e-07	-2.60071e-07	-2.2406e-07	3.13179e-08			5.13598	-1.01807e-08	-2.13623e-08	-9.78699e-09	-1.37767e-08	6.57232e-09			5.73066	-9.44214e-08	-8.25195e-08	-5.08423e-08	-7.59277e-08	2.25249e-08			5.61968	-1.94153e-08	-2.27966e-08	-1.1554e-08	-1.7922e-08	5.76819e-09			5.61968	-1.94153e-08	-3.11951e-08	-2.78473e-08	-2.61525e-08	6.07e-09			5.76569	-1.55823e-08	-2.34222e-08	-1.24634e-08	-1.7156e-08	5.64637e-09
5.40464	-2.08038e-07	-2.01782e-07	-2.57263e-07	-2.22361e-07	3.03874e-08			5.23598	-1.01105e-08	-2.117e-08	-9.82971e-09	-1.37034e-08	6.46782e-09			5.83066	-9.42688e-08	-8.2428e-08	-5.06287e-08	-7.57751e-08	2.25679e-08			5.71968	-1.91711e-08	-2.27478e-08	-1.1554e-08	-1.78243e-08	5.71717e-09			5.71968	-1.91711e-08	-3.11737e-08	-2.74597e-08	-2.59349e-08	6.14486e-09			5.86569	-1.53839e-08	-2.32819e-08	-1.24451e-08	-1.70369e-08	5.60432e-09
5.50464	-2.07275e-07	-2.00562e-07	-2.54608e-07	-2.20815e-07	2.94576e-08			5.33598	-1.00525e-08	-2.09747e-08	-9.52454e-09	-1.35173e-08	6.46376e-09			5.93066	-9.41467e-08	-8.23364e-08	-5.05371e-08	-7.56734e-08	2.25554e-08			5.81968	-1.89453e-08	-2.2699e-08	-1.14777e-08	-1.77073e-08	5.71218e-09			5.81968	-1.89453e-08	-3.10577e-08	-2.70935e-08	-2.56989e-08	6.17548e-09			5.96569	-1.53381e-08	-2.3172e-08	-1.2442e-08	-1.6984e-08	5.55112e-09
5.60464	-2.06451e-07	-1.99188e-07	-2.52258e-07	-2.19299e-07	2.87734e-08			5.43598	-1.00067e-08	-2.0813e-08	-9.30786e-09	-1.33759e-08	6.45022e-09			6.03066	-9.39941e-08	-8.22449e-08	-5.03845e-08	-7.55412e-08	2.25644e-08			5.91968	-1.87134e-08	-2.26654e-08	-1.14655e-08	-1.76147e-08	5.68023e-09			5.91968	-1.87134e-08	-3.09875e-08	-2.67456e-08	-2.54822e-08	6.23386e-09			6.06569	-1.51947e-08	-2.31201e-08	-1.24176e-08	-1.69108e-08	5.5538e-09
5.70464	-2.05536e-07	-1.98029e-07	-2.49847e-07	-2.17804e-07	2.80032e-08			5.53598	-9.95789e-09	-2.06482e-08	-9.90295e-09	-1.3503e-08	6.18797e-09			6.13066	-9.38721e-08	-8.21838e-08	-5.02014e-08	-7.54191e-08	2.26076e-08			6.01968	-1.85394e-08	-2.26379e-08	-1.14105e-08	-1.75293e-08	5.68146e-09			6.01968	-1.85394e-08	-3.09387e-08	-2.63702e-08	-2.52828e-08	6.27077e-09			6.16569	-1.51093e-08	-2.32208e-08	-1.24115e-08	-1.69139e-08	5.62609e-09
5.80464	-2.04895e-07	-1.9693e-07	-2.47467e-07	-2.16431e-07	2.71717e-08			5.63598	-9.8999e-09	-2.0517e-08	-1.03119e-08	-1.35763e-08	6.01436e-09			6.23066	-9.375e-08	-8.20923e-08	-5.00488e-08	-7.5297e-08	2.26292e-08			6.11968	-1.83167e-08	-2.25861e-08	-1.14014e-08	-1.74347e-08	5.64426e-09			6.11968	-1.83167e-08	-3.08655e-08	-2.60742e-08	-2.50854e-08	6.33258e-09			6.26569	-1.49109e-08	-2.38861e-08	-1.23901e-08	-1.70624e-08	6.04244e-09
5.90464	-2.04346e-07	-1.95587e-07	-2.45209e-07	-2.15047e-07	2.64852e-08			5.73598	-9.85718e-09	-2.03583e-08	-9.94873e-09	-1.33881e-08	6.03656e-09			6.33066	-9.35974e-08	-8.20007e-08	-4.98657e-08	-7.51546e-08	2.26554e-08			6.21968	-1.81183e-08	-2.25403e-08	-1.13831e-08	-1.73472e-08	5.61844e-09			6.21968	-1.81183e-08	-3.08014e-08	-2.57202e-08	-2.488e-08	6.38317e-09			6.36569	-1.4743e-08	-2.35901e-08	-1.23932e-08	-1.69088e-08	5.90427e-09
6.00464	-2.03461e-07	-1.94611e-07	-2.43439e-07	-2.13837e-07	2.60152e-08			5.83598	-9.81445e-09	-2.01904e-08	-9.34448e-09	-1.31165e-08	6.13075e-09			6.43066	-9.35059e-08	-8.19092e-08	-4.97131e-08	-7.50427e-08	2.26895e-08			6.31968	-1.79932e-08	-2.25128e-08	-1.13617e-08	-1.72892e-08	5.60879e-09			6.31968	-1.79932e-08	-3.07526e-08	-2.54089e-08	-2.47182e-08	6.40768e-09			6.46569	-1.48224e-08	-2.33093e-08	-1.23718e-08	-1.68345e-08	5.73966e-09
6.10464	-2.02728e-07	-1.93298e-07	-2.41241e-07	-2.12423e-07	2.53992e-08			5.93598	-9.75952e-09	-2.00287e-08	-9.59473e-09	-1.31276e-08	5.97705e-09			6.53066	-9.33533e-08	-8.18176e-08	-4.953e-08	-7.49003e-08	2.27158e-08			6.41968	-1.7804e-08	-2.24457e-08	-1.13068e-08	-1.71855e-08	5.59516e-09			6.41968	-1.7804e-08	-3.06763e-08	-2.5116e-08	-2.45321e-08	6.45599e-09			6.56569	-1.45813e-08	-2.35718e-08	-1.23566e-08	-1.68365e-08	5.938e-09
6.20464	-2.02118e-07	-1.9223e-07	-2.39471e-07	-2.11273e-07	2.49158e-08			6.03598	-9.73816e-09	-1.98792e-08	-9.71985e-09	-1.31124e-08	5.8602e-09			6.63066	-9.32617e-08	-8.17261e-08	-4.91638e-08	-7.47172e-08	2.28692e-08			6.51968	-1.76453e-08	-2.24213e-08	-1.13251e-08	-1.71305e-08	5.56597e-09			6.51968	-1.76453e-08	-3.06335e-08	-2.48383e-08	-2.43724e-08	6.50666e-09			6.66569	-1.44684e-08	-2.37091e-08	-1.23474e-08	-1.68416e-08	6.04121e-09
6.30464	-2.01447e-07	-1.91772e-07	-2.37762e-07	-2.10327e-07	2.4247e-08			6.13598	-9.68323e-09	-1.97357e-08	-9.64355e-09	-1.30208e-08	5.81529e-09			6.73066	-9.31091e-08	-8.16956e-08	-4.89502e-08	-7.4585e-08	2.29221e-08			6.61968	-1.7511e-08	-2.23816e-08	-1.12793e-08	-1.70573e-08	5.56504e-09			6.61968	-1.7511e-08	-3.05634e-08	-2.45422e-08	-2.42055e-08	6.5327e-09			6.76569	-1.43555e-08	-2.37366e-08	-1.23322e-08	-1.68081e-08	6.08495e-09
6.40464	-2.00775e-07	-1.90247e-07	-2.35687e-07	-2.08903e-07	2.37857e-08			6.23598	-9.65881e-09	-1.95831e-08	-9.59473e-09	-1.29456e-08	5.7484e-09			6.83066	-9.30176e-08	-8.14209e-08	-4.87976e-08	-7.4412e-08	2.2928e-08			6.71968	-1.7334e-08	-2.23389e-08	-1.12732e-08	-1.6982e-08	5.54123e-09			6.71968	-1.7334e-08	-3.05328e-08	-2.42828e-08	-2.40499e-08	6.60251e-09			6.86569	-1.42578e-08	-2.34955e-08	-1.2323e-08	-1.66921e-08	5.9708e-09
6.50464	-2.00104e-07	-1.8924e-07	-2.34253e-07	-2.07865e-07	2.3489e-08			6.33598	-9.60999e-09	-1.94397e-08	-9.58862e-09	-1.28794e-08	5.68136e-09			6.93066	-9.28955e-08	-8.1543e-08	-4.87671e-08	-7.44019e-08	2.29145e-08			6.81968	-1.72028e-08	-2.23297e-08	-1.12335e-08	-1.6922e-08	5.55342e-09			6.81968	-1.72028e-08	-3.04565e-08	-2.40082e-08	-2.38892e-08	6.62769e-09			6.96569	-1.41541e-08	-2.2998e-08	-1.23138e-08	-1.64886e-08	5.7119e-09
6.60464	-1.99463e-07	-1.88599e-07	-2.32788e-07	-2.0695e-07	2.30265e-08			6.43598	-9.58557e-09	-1.92627e-08	-9.57642e-09	-1.28082e-08	5.58973e-09			7.03066	-9.27734e-08	-8.15735e-08	-4.8645e-08	-7.43306e-08	2.29385e-08			6.91968	-1.71051e-08	-2.22778e-08	-1.12183e-08	-1.68671e-08	5.53363e-09			6.91968	-1.71051e-08	-3.04047e-08	-2.37549e-08	-2.37549e-08	6.64978e-09			7.06569	-1.40289e-08	-2.2937e-08	-1.23016e-08	-1.64225e-08	5.70743e-09
6.70464	-1.98822e-07	-1.87653e-07	-2.30988e-07	-2.05821e-07	2.24992e-08			6.53598	-9.56421e-09	-1.92261e-08	-9.59778e-09	-1.2796e-08	5.56862e-09			7.13066	-9.26819e-08	-8.14819e-08	-4.84009e-08	-7.41882e-08	2.30239e-08			7.01968	-1.69464e-08	-2.22717e-08	-1.11938e-08	-1.6804e-08	5.54031e-09			7.01968	-1.69464e-08	-3.03558e-08	-2.35016e-08	-2.36013e-08	6.70527e-09			7.16569	-1.39374e-08	-2.26746e-08	-1.22955e-08	-1.63025e-08	5.5791e-09
6.80464	-1.98334e-07	-1.86676e-07	-2.29462e-07	-2.04824e-07	2.21189e-08			6.63598	-9.52759e-09	-1.91528e-08	-9.55505e-09	-1.27452e-08	5.54923e-09			7.23066	-9.25598e-08	-8.13904e-08	-4.82788e-08	-7.40763e-08	2.30287e-08			7.11968	-1.67908e-08	-2.22656e-08	-1.11664e-08	-1.67409e-08	5.54979e-09			7.11968	-1.67908e-08	-3.02673e-08	-2.32391e-08	-2.34324e-08	6.74036e-09			7.26569	-1.3858e-08	-2.26654e-08	-1.22772e-08	-1.62669e-08	5.59737e-09
6.90464	-1.97693e-07	-1.85669e-07	-2.2821e-07	-2.03857e-07	2.19305e-08			6.73598	-9.31396e-09	-1.88934e-08	-9.49707e-09	-1.25682e-08	5.47862e-09			7.33066	-9.24683e-08	-8.10547e-08	-4.80652e-08	-7.38627e-08	2.30587e-08			7.21968	-1.67572e-08	-2.21008e-08	-1.11542e-08	-1.66707e-08	5.47384e-09			7.21968	-1.67572e-08	-3.0249e-08	-2.29858e-08	-2.33307e-08	6.75252e-09			7.36569	-1.38245e-08	-2.26044e-08	-1.22681e-08	-1.62323e-08	5.57298e-09
7.00464	-1.97083e-07	-1.85028e-07	-2.26685e-07	-2.02932e-07	2.14354e-08			6.83598	-9.34753e-09	-1.89087e-08	-9.48792e-09	-1.25814e-08	5.48006e-09			7.43066	-9.23462e-08	-8.11462e-08	-4.79431e-08	-7.38118e-08	2.30923e-08			7.31968	-1.65344e-08	-2.21161e-08	-1.11359e-08	-1.65955e-08	5.49037e-09			7.31968	-1.65344e-08	-3.02277e-08	-2.27844e-08	-2.31822e-08	6.85528e-09			7.46569	-1.37421e-08	-2.27142e-08	-1.2265e-08	-1.62404e-08	5.6549e-09
7.10464	-1.96533e-07	-1.84174e-07	-2.25433e-07	-2.02047e-07	2.11752e-08			6.93598	-9.56116e-09	-1.85791e-08	-9.42993e-09	-1.25234e-08	5.2448e-09			7.53066	-9.22546e-08	-8.10547e-08	-4.78516e-08	-7.37203e-08	2.30923e-08			7.41968	-1.64429e-08	-2.21344e-08	-1.11206e-08	-1.6566e-08	5.50793e-09			7.41968	-1.64429e-08	-3.02246e-08	-2.25555e-08	-2.30743e-08	6.9055e-09			7.56569	-1.36322e-08	-2.27753e-08	-1.22467e-08	-1.62181e-08	5.72081e-09
7.20464	-1.95984e-07	-1.8335e-07	-2.23938e-07	-2.0109e-07	2.07705e-08			7.03598	-9.59778e-09	-1.84814e-08	-9.44214e-09	-1.25071e-08	5.1745e-09			7.63066	-9.21631e-08	-8.09937e-08	-4.776e-08	-7.36389e-08	2.30971e-08			7.51968	-1.63391e-08	-2.211e-08	-1.10992e-08	-1.65161e-08	5.5075e-09			7.51968	-1.63391e-08	-3.02399e-08	-2.23267e-08	-2.29685e-08	6.97257e-09			7.66569	-1.35742e-08	-2.27386e-08	-1.22375e-08	-1.61835e-08	5.71615e-09
7.30464	-1.95435e-07	-1.82617e-07	-2.22717e-07	-2.00256e-07	2.04803e-08			7.13598	-9.49097e-09	-1.84174e-08	-9.49402e-09	-1.24674e-08	5.15277e-09			7.73066	-9.20105e-08	-8.09326e-08	-4.75769e-08	-7.35067e-08	2.31289e-08			7.61968	-1.62659e-08	-2.20886e-08	-1.10779e-08	-1.64775e-08	5.50842e-09			7.61968	-1.62659e-08	-3.02643e-08	-2.21161e-08	-2.28821e-08	7.03057e-09			7.76569	-1.34827e-08	-2.27386e-08	-1.22284e-08	-1.61499e-08	5.74038e-09
7.40464	-1.94916e-07	-1.81763e-07	-2.21863e-07	-1.99514e-07	2.04416e-08			7.23598	-9.21326e-09	-1.84021e-08	-9.4696e-09	-1.23617e-08	5.23275e-09			7.83066	-9.19495e-08	-8.078e-08	-4.74548e-08	-7.33948e-08	2.31484e-08			7.71968	-1.61652e-08	-2.2052e-08	-1.10596e-08	-1.64256e-08	5.50084e-09			7.71968	-1.61652e-08	-3.00659e-08	-2.18872e-08	-2.27061e-08	6.98647e-09			7.86569	-1.34308e-08	-2.32422e-08	-1.22192e-08	-1.62974e-08	6.04479e-09
7.50464	-1.94336e-07	-1.81061e-07	-2.20551e-07	-1.98649e-07	2.00951e-08			7.33598	-9.28345e-09	-1.82007e-08	-9.42993e-09	-1.23047e-08	5.10661e-09			7.93066	-9.18579e-08	-8.0719e-08	-4.72717e-08	-7.32829e-08	2.32046e-08			7.81968	-1.60583e-08	-2.20337e-08	-1.10229e-08	-1.63717e-08	5.51205e-09			7.81968	-1.60583e-08	-2.98798e-08	-2.16705e-08	-2.25362e-08	6.95125e-09			7.96569	-1.33301e-08	-2.30835e-08	-1.22131e-08	-1.62089e-08	5.97971e-09
7.60464	-1.93848e-07	-1.80603e-07	-2.19238e-07	-1.97896e-07	1.96332e-08			7.43598	-9.24683e-09	-1.80634e-08	-9.40247e-09	-1.22375e-08	5.0459e-09			8.03066	-9.17358e-08	-8.05359e-08	-4.71802e-08	-7.31506e-08	2.31778e-08			7.91968	-1.59668e-08	-2.20001e-08	-1.10229e-08	-1.633e-08	5.49759e-09			7.91968	-1.59668e-08	-2.9953e-08	-2.14783e-08	-2.2466e-08	7.04523e-09			8.06569	-1.32813e-08	-2.24945e-08	-1.21979e-08	-1.59912e-08	5.65801e-09
7.70464	-1.93359e-07	-1.7984e-07	-2.18506e-07	-1.97235e-07	1.96221e-08			7.53598	-9.2804e-09	-1.79138e-08	-9.39026e-09	-1.21948e-08	4.9531e-09			8.13066	-9.16138e-08	-8.05054e-08	-4.70276e-08	-7.30489e-08	2.32095e-08			8.01968	-1.58844e-08	-2.19696e-08	-1.09863e-08	-1.62801e-08	5.50232e-09			8.01968	-1.58844e-08	-2.99408e-08	-2.12555e-08	-2.23602e-08	7.09302e-09			8.16569	-1.32111e-08	-2.27142e-08	-1.21887e-08	-1.6038e-08	5.80434e-09
7.80464	-1.92871e-07	-1.79016e-07	-2.17499e-07	-1.96462e-07	1.9491e-08			7.63598	-9.14612e-09	-1.78131e-08	-9.36584e-09	-1.21084e-08	4.94168e-09			8.23066	-9.14917e-08	-8.02917e-08	-4.6936e-08	-7.29065e-08	2.31778e-08			8.11968	-1.57959e-08	-2.1936e-08	-1.0968e-08	-1.62333e-08	5.49708e-09			8.11968	-1.57959e-08	-2.99805e-08	-2.10663e-08	-2.22809e-08	7.16986e-09			8.26569	-1.31256e-08	-2.24915e-08	-1.21826e-08	-1.59332e-08	5.69913e-09
7.90464	-1.92352e-07	-1.78467e-07	-2.16217e-07	-1.95679e-07	1.90937e-08			7.73598	-9.13391e-09	-1.7688e-08	-9.3689e-09	-1.20636e-08	4.87228e-09			8.33066	-9.14001e-08	-8.02917e-08	-4.6814e-08	-7.28353e-08	2.32095e-08			8.21968	-1.57257e-08	-2.1933e-08	-1.09375e-08	-1.61987e-08	5.51298e-09			8.21968	-1.57257e-08	-2.98523e-08	-2.08832e-08	-2.21537e-08	7.14848e-09			8.36569	-1.31104e-08	-2.24762e-08	-1.21704e-08	-1.5919e-08	5.69812e-09
8.00464	-1.91864e-07	-1.77795e-07	-2.15302e-07	-1.94987e-07	1.89471e-08			7.83598	-9.26514e-09	-1.76514e-08	-9.36279e-09	-1.20931e-08	4.81385e-09			8.43066	-9.12781e-08	-8.01086e-08	-4.66919e-08	-7.26929e-08	2.31997e-08			8.31968	-1.5625e-08	-2.18872e-08	-1.09192e-08	-1.61438e-08	5.50238e-09			8.31968	-1.5625e-08	-2.98248e-08	-2.06787e-08	-2.20428e-08	7.19753e-09			8.46569	-1.30798e-08	-2.23114e-08	-1.21735e-08	-1.58549e-08	5.60983e-09
8.10464	-1.91376e-07	-1.77185e-07	-2.14264e-07	-1.94275e-07	1.87087e-08			7.93598	-9.21631e-09	-1.73828e-08	-9.34448e-09	-1.19812e-08	4.67837e-09			8.53066	-9.1217e-08	-8.01392e-08	-4.66003e-08	-7.26522e-08	2.32315e-08			8.41968	-1.55396e-08	-2.18536e-08	-1.091e-08	-1.61011e-08	5.49337e-09			8.41968	-1.55396e-08	-2.97699e-08	-2.04773e-08	-2.19289e-08	7.22538e-09			8.56569	-1.29456e-08	-2.2171e-08	-1.21582e-08	-1.57583e-08	5.56755e-09
8.20464	-1.90918e-07	-1.76788e-07	-2.1344e-07	-1.93715e-07	1.84852e-08			8.03598	-9.12781e-09	-1.72028e-08	-9.32617e-09	-1.18856e-08	4.60588e-09			8.63066	-9.11255e-08	-7.99255e-08	-4.65088e-08	-7.25199e-08	2.3212e-08			8.51968	-1.54541e-08	-2.18353e-08	-1.08856e-08	-1.60583e-08	5.49981e-09			8.51968	-1.54541e-08	-2.97089e-08	-2.02942e-08	-2.18191e-08	7.24869e-09			8.66569	-1.29608e-08	-2.22015e-08	-1.2149e-08	-1.57705e-08	5.58424e-09
8.30464	-1.90491e-07	-1.76025e-07	-2.12585e-07	-1.93034e-07	1.84122e-08			8.13598	-9.08813e-09	-1.75446e-08	-9.31091e-09	-1.19812e-08	4.81929e-09			8.73066	-9.10034e-08	-8.00781e-08	-4.64478e-08	-7.25098e-08	2.3222e-08			8.61968	-1.53717e-08	-2.18201e-08	-1.08765e-08	-1.60227e-08	5.50077e-09			8.61968	-1.53717e-08	-2.9483e-08	-2.00928e-08	-2.16492e-08	7.18326e-09			8.76569	-1.28723e-08	-2.23175e-08	-1.21399e-08	-1.57766e-08	5.67644e-09
8.40464	-1.90063e-07	-1.75446e-07	-2.11609e-07	-1.92373e-07	1.81919e-08			8.23598	-9.04541e-09	-1.73004e-08	-9.29871e-09	-1.18815e-08	4.69462e-09			8.83066	-9.09424e-08	-8.01086e-08	-4.62952e-08	-7.24487e-08	2.32884e-08			8.71968	-1.5274e-08	-2.17834e-08	-1.08459e-08	-1.59678e-08	5.50166e-09			8.71968	-1.5274e-08	-2.96722e-08	-1.9928e-08	-2.16248e-08	7.34754e-09			8.86569	-1.28479e-08	-2.21588e-08	-1.21307e-08	-1.57125e-08	5.59419e-09
8.50464	-1.89575e-07	-1.74896e-07	-2.10937e-07	-1.91803e-07	1.81236e-08			8.33598	-9.01489e-09	-1.71356e-08	-9.28345e-09	-1.18113e-08	4.61293e-09			8.93066	-9.08203e-08	-7.9834e-08	-4.62341e-08	-7.22961e-08	2.32292e-08			8.81968	-1.51978e-08	-2.17621e-08	-1.08246e-08	-1.59281e-08	5.50521e-09			8.81968	-1.51978e-08	-2.96448e-08	-1.97601e-08	-2.15342e-08	7.3851e-09			8.96569	-1.27502e-08	-2.22229e-08	-1.21246e-08	-1.56993e-08	5.65829e-09
8.60464	-1.89148e-07	-1.74561e-07	-2.10052e-07	-1.91254e-07	1.78394e-08			8.43598	-8.99353e-09	-1.68152e-08	-9.25903e-09	-1.16892e-08	4.44118e-09			9.03066	-9.07288e-08	-7.94067e-08	-4.61426e-08	-7.20927e-08	2.31755e-08			8.91968	-1.51245e-08	-2.17438e-08	-1.08124e-08	-1.58936e-08	5.50613e-09			8.91968	-1.51245e-08	-2.96295e-08	-1.95801e-08	-2.14447e-08	7.4301e-09			9.06569	-1.27289e-08	-2.21954e-08	-1.21216e-08	-1.5682e-08	5.649e-09
8.70464	-1.88751e-07	-1.74194e-07	-2.0929e-07	-1.90745e-07	1.76324e-08			8.53598	-8.9325e-09	-1.69342e-08	-9.25903e-09	-1.17086e-08	4.52847e-09			9.13066	-9.06677e-08	-7.95593e-08	-4.6051e-08	-7.20927e-08	2.32266e-08			9.01968	-1.50543e-08	-2.17133e-08	-1.07788e-08	-1.58488e-08	5.51035e-09			9.01968	-1.50543e-08	-2.94891e-08	-1.94366e-08	-2.13267e-08	7.40069e-09			9.16569	-1.26892e-08	-2.211e-08	-1.21155e-08	-1.56382e-08	5.61205e-09
8.80464	-1.88324e-07	-1.73553e-07	-2.08435e-07	-1.90104e-07	1.75088e-08			8.63598	-8.89893e-09	-1.65405e-08	-9.23157e-09	-1.1557e-08	4.31906e-09			9.23066	-9.05762e-08	-7.95288e-08	-4.59595e-08	-7.20215e-08	2.32364e-08			9.11968	-1.49658e-08	-2.16827e-08	-1.07758e-08	-1.58081e-08	5.50206e-09			9.11968	-1.49658e-08	-2.94312e-08	-1.92749e-08	-2.1224e-08	7.42702e-09			9.26569	-1.26495e-08	-2.20703e-08	-1.21155e-08	-1.56118e-08	5.59963e-09
8.90464	-1.87836e-07	-1.72852e-07	-2.07733e-07	-1.89473e-07	1.74984e-08			8.73598	-8.87756e-09	-1.69891e-08	-9.22241e-09	-1.16964e-08	4.58691e-09			9.33066	-9.04846e-08	-7.94983e-08	-4.58984e-08	-7.19604e-08	2.32292e-08			9.21968	-1.49139e-08	-2.16614e-08	-1.07544e-08	-1.57766e-08	5.50442e-09			9.21968	-1.49139e-08	-2.93671e-08	-1.91406e-08	-2.11405e-08	7.43122e-09			9.36569	-1.25946e-08	-2.20093e-08	-1.20941e-08	-1.5566e-08	5.58565e-09
9.00464	-1.87469e-07	-1.72394e-07	-2.0697e-07	-1.88944e-07	1.73353e-08			8.83598	-8.8501e-09	-1.6684e-08	-9.19189e-09	-1.15753e-08	4.42751e-09			9.43066	-9.03931e-08	-7.93457e-08	-4.57764e-08	-7.18384e-08	2.32364e-08			9.31968	-1.48499e-08	-2.16278e-08	-1.07361e-08	-1.57379e-08	5.4999e-09			9.31968	-1.48499e-08	-2.94342e-08	-1.91315e-08	-2.11385e-08	7.49646e-09			9.46569	-1.2558e-08	-2.19818e-08	-1.20911e-08	-1.55436e-08	5.58052e-09
9.10464	-1.87103e-07	-1.71814e-07	-2.0636e-07	-1.88426e-07	1.73109e-08			8.93598	-8.80127e-09	-1.651e-08	-9.18884e-09	-1.15e-08	4.34309e-09			9.53066	-9.03015e-08	-7.93152e-08	-4.56848e-08	-7.17672e-08	2.32463e-08			9.41968	-1.48163e-08	-2.16187e-08	-1.07147e-08	-1.57166e-08	5.50743e-09			9.41968	-1.48163e-08	-2.93671e-08	-1.88446e-08	-2.10093e-08	7.51304e-09			9.56569	-1.25244e-08	-2.19696e-08	-1.20819e-08	-1.55253e-08	5.58531e-09
9.20464	-1.86707e-07	-1.71783e-07	-2.05505e-07	-1.87998e-07	1.6898e-08			9.03598	-8.79517e-09	-1.67023e-08	-9.21936e-09	-1.15723e-08	4.44777e-09			9.63066	-9.021e-08	-7.92542e-08	-4.56238e-08	-7.1696e-08	2.32342e-08			9.51968	-1.47278e-08	-2.15912e-08	-1.07086e-08	-1.56759e-08	5.50288e-09			9.51968	-1.47278e-08	-2.92908e-08	-1.8689e-08	-2.09025e-08	7.52961e-09			9.66569	-1.24847e-08	-2.19513e-08	-1.20728e-08	-1.55029e-08	5.58825e-09
9.30464	-1.8631e-07	-1.70807e-07	-2.04956e-07	-1.87358e-07	1.70987e-08			9.13598	-8.79822e-09	-1.6507e-08	-9.18884e-09	-1.1498e-08	4.34227e-09			9.73066	-9.01794e-08	-7.91931e-08	-4.55322e-08	-7.16349e-08	2.32635e-08			9.61968	-1.46698e-08	-2.15759e-08	-1.06964e-08	-1.56474e-08	5.50524e-09			9.61968	-1.46698e-08	-2.92938e-08	-1.85455e-08	-2.08364e-08	7.57638e-09			9.76569	-1.24573e-08	-2.19543e-08	-1.20758e-08	-1.54958e-08	5.59651e-09
9.40464	-1.85913e-07	-1.7038e-07	-2.04193e-07	-1.86829e-07	1.69253e-08			9.23598	-8.74023e-09	-1.58203e-08	-9.17358e-09	-1.12447e-08	3.96851e-09			9.83066	-9.01794e-08	-7.91016e-08	-4.54712e-08	-7.15841e-08	2.32829e-08			9.71968	-1.4621e-08	-2.15393e-08	-1.06812e-08	-1.56138e-08	5.49674e-09			9.71968	-1.4621e-08	-2.92053e-08	-1.84021e-08	-2.07428e-08	7.56868e-09			9.86569	-1.23962e-08	-2.19025e-08	-1.20605e-08	-1.54531e-08	5.58785e-09
9.50464	-1.85547e-07	-1.70013e-07	-2.03522e-07	-1.86361e-07	1.6769e-08			9.33598	-8.74023e-09	-1.47949e-08	-9.16138e-09	-1.08988e-08	3.38067e-09			9.93066	-9.00269e-08	-7.9071e-08	-4.54102e-08	-7.15027e-08	2.32513e-08			9.81968	-1.45752e-08	-2.15149e-08	-1.06476e-08	-1.55792e-08	5.50279e-09			9.81968	-1.45752e-08	-2.92328e-08	-1.828e-08	-2.0696e-08	7.62161e-09			9.96569	-1.22528e-08	-2.19147e-08	-1.20514e-08	-1.54063e-08	5.63732e-09
9.60464	-1.85211e-07	-1.69525e-07	-2.03094e-07	-1.85944e-07	1.67966e-08			9.43598	-8.68835e-09	-1.48621e-08	-9.13696e-09	-1.08958e-08	3.4422e-09			10.0307	-8.99963e-08	-7.901e-08	-4.53186e-08	-7.14417e-08	2.32806e-08			9.91968	-1.45172e-08	-2.14905e-08	-1.06567e-08	-1.55548e-08	5.4909e-09			9.91968	-1.45172e-08	-2.91809e-08	-1.81396e-08	-2.06126e-08	7.63823e-09			10.0657	-1.23535e-08	-2.19208e-08	-1.20483e-08	-1.54409e-08	5.61383e-09
9.70464	-1.84845e-07	-1.69098e-07	-2.02362e-07	-1.85435e-07	1.66399e-08			9.53598	-8.70972e-09	-1.60614e-08	-9.1095e-09	-1.12935e-08	4.13393e-09			10.1307	-8.99048e-08	-7.8949e-08	-4.52271e-08	-7.13603e-08	2.32855e-08			10.0197	-1.44958e-08	-2.14905e-08	-1.0614e-08	-1.55334e-08	5.51197e-09			10.0197	-1.44958e-08	-2.91229e-08	-1.80084e-08	-2.05424e-08	7.63568e-09			10.1657	-1.23138e-08	-2.18994e-08	-1.20483e-08	-1.54205e-08	5.61245e-09
9.80464	-1.84479e-07	-1.68854e-07	-2.01691e-07	-1.85008e-07	1.64248e-08			9.63598	-8.71582e-09	-1.56006e-08	-9.11255e-09	-1.1143e-08	3.86549e-09			10.2307	-8.98132e-08	-7.88879e-08	-4.51355e-08	-7.12789e-08	2.32905e-08			10.1197	-1.44501e-08	-2.14569e-08	-1.0614e-08	-1.5507e-08	5.49817e-09			10.1197	-1.44501e-08	-2.90924e-08	-1.78772e-08	-2.04732e-08	7.65859e-09			10.2657	-1.22955e-08	-2.18903e-08	-1.20361e-08	-1.54073e-08	5.6159e-09
9.90464	-1.84113e-07	-1.68243e-07	-2.01294e-07	-1.8455e-07	1.65296e-08			9.73598	-8.60596e-09	-1.5506e-08	-9.07593e-09	-1.10626e-08	3.85523e-09			10.3307	-8.97522e-08	-7.88269e-08	-4.50745e-08	-7.12179e-08	2.32905e-08			10.2197	-1.43707e-08	-2.14355e-08	-1.05774e-08	-1.54612e-08	5.5106e-09			10.2197	-1.43707e-08	-2.90863e-08	-1.77277e-08	-2.03949e-08	7.71185e-09			10.3657	-1.22498e-08	-2.18872e-08	-1.20331e-08	-1.539e-08	5.62778e-09
10.0046	-1.83807e-07	-1.67816e-07	-2.00531e-07	-1.84052e-07	1.63588e-08			9.83598	-8.71887e-09	-1.58875e-08	-9.06982e-09	-1.12254e-08	4.04128e-09			10.4307	-8.96606e-08	-7.87659e-08	-4.50134e-08	-7.11466e-08	2.32784e-08			10.3197	-1.43036e-08	-2.1405e-08	-1.05682e-08	-1.54256e-08	5.50484e-09			10.3197	-1.43036e-08	-2.90009e-08	-1.7627e-08	-2.03105e-08	7.70736e-09			10.4657	-1.22406e-08	-2.18475e-08	-1.20239e-08	-1.53707e-08	5.61016e-09
10.1046	-1.83502e-07	-1.67419e-07	-1.99982e-07	-1.83634e-07	1.62815e-08			9.93598	-8.61816e-09	-1.55792e-08	-9.04846e-09	-1.10819e-08	3.90069e-09			10.5307	-8.95996e-08	-7.87354e-08	-4.49219e-08	-7.10856e-08	2.33005e-08			10.4197	-1.42303e-08	-2.13898e-08	-1.05499e-08	-1.539e-08	5.51218e-09			10.4197	-1.42303e-08	-2.89856e-08	-1.75018e-08	-2.02393e-08	7.74916e-09			10.5657	-1.21979e-08	-2.18231e-08	-1.20209e-08	-1.53473e-08	5.60893e-09
10.2046	-1.83136e-07	-1.67175e-07	-1.99554e-07	-1.83289e-07	1.61901e-08			10.036	-8.64563e-09	-1.60492e-08	-9.04846e-09	-1.12478e-08	4.16304e-09			10.6307	-8.94165e-08	-7.86438e-08	-4.48608e-08	-7.09737e-08	2.3247e-08			10.5197	-1.41815e-08	-2.13593e-08	-1.05438e-08	-1.53615e-08	5.50343e-09			10.5197	-1.41815e-08	-2.89734e-08	-1.73828e-08	-2.01792e-08	7.78234e-09			10.6657	-1.21918e-08	-2.18109e-08	-1.20178e-08	-1.53402e-08	5.6045e-09
10.3046	-1.828e-07	-1.66687e-07	-1.99249e-07	-1.82912e-07	1.62814e-08			10.136	-8.58154e-09	-1.61194e-08	-9.03015e-09	-1.12437e-08	4.22843e-09			10.7307	-8.94165e-08	-7.86133e-08	-4.47693e-08	-7.0933e-08	2.32934e-08			10.6197	-1.41266e-08	-2.1344e-08	-1.05164e-08	-1.5329e-08	5.51305e-09			10.6197	-1.41266e-08	-2.8949e-08	-1.72638e-08	-2.01131e-08	7.8112e-09			10.7657	-1.21368e-08	-2.17957e-08	-1.20087e-08	-1.53137e-08	5.61388e-09
10.4046	-1.82434e-07	-1.66473e-07	-1.98883e-07	-1.82597e-07	1.62054e-08			10.236	-8.57849e-09	-1.61682e-08	-9.0332e-09	-1.126e-08	4.25674e-09			10.8307	-8.92944e-08	-7.85217e-08	-4.47083e-08	-7.08415e-08	2.32642e-08			10.7197	-1.4093e-08	-2.13287e-08	-1.0495e-08	-1.53056e-08	5.51772e-09			10.7197	-1.4093e-08	-2.89093e-08	-1.71661e-08	-2.00562e-08	7.81951e-09			10.8657	-1.21063e-08	-2.17896e-08	-1.19843e-08	-1.52934e-08	5.62618e-09
10.5046	-1.82129e-07	-1.65985e-07	-1.98212e-07	-1.82109e-07	1.61133e-08			10.336	-8.55103e-09	-1.64093e-08	-9.01794e-09	-1.13261e-08	4.40838e-09			10.9307	-8.90503e-08	-7.84607e-08	-4.46472e-08	-7.07194e-08	2.31917e-08			10.8197	-1.40533e-08	-2.13196e-08	-1.04828e-08	-1.52852e-08	5.52243e-09			10.8197	-1.40533e-08	-2.88544e-08	-1.70441e-08	-1.99839e-08	7.82622e-09			10.9657	-1.2085e-08	-2.17438e-08	-1.19904e-08	-1.5273e-08	5.60403e-09
10.6046	-1.81824e-07	-1.65649e-07	-1.9754e-07	-1.81671e-07	1.5946e-08			10.436	-8.52966e-09	-1.65833e-08	-9.01489e-09	-1.13759e-08	4.51619e-09			11.0307	-8.91418e-08	-7.84302e-08	-4.45557e-08	-7.07092e-08	2.32743e-08			10.9197	-1.40167e-08	-2.12891e-08	-1.04706e-08	-1.52588e-08	5.51515e-09			10.9197	-1.40167e-08	-2.8833e-08	-1.69159e-08	-1.99219e-08	7.85223e-09			11.0657	-1.20697e-08	-2.17163e-08	-1.19751e-08	-1.52537e-08	5.59698e-09
10.7046	-1.81519e-07	-1.65253e-07	-1.97113e-07	-1.81295e-07	1.59314e-08			10.536	-8.5083e-09	-1.58966e-08	-9.00879e-09	-1.11379e-08	4.12875e-09			11.1307	-8.89893e-08	-7.83691e-08	-4.45557e-08	-7.0638e-08	2.32037e-08			11.0197	-1.39557e-08	-2.12646e-08	-1.04492e-08	-1.52232e-08	5.518e-09			11.0197	-1.39557e-08	-2.8833e-08	-1.68274e-08	-1.9872e-08	7.89215e-09			11.1657	-1.20453e-08	-2.16888e-08	-1.19751e-08	-1.52364e-08	5.58808e-09
10.8046	-1.81244e-07	-1.64886e-07	-1.96655e-07	-1.80929e-07	1.58867e-08			10.636	-8.47168e-09	-1.61865e-08	-9.02405e-09	-1.12274e-08	4.30358e-09			11.2307	-8.88062e-08	-7.83081e-08	-4.44641e-08	-7.05261e-08	2.31727e-08			11.1197	-1.39282e-08	-2.12585e-08	-1.04431e-08	-1.521e-08	5.52046e-09			11.1197	-1.39282e-08	-2.88116e-08	-1.67175e-08	-1.98191e-08	7.91164e-09			11.2657	-1.18408e-08	-2.16614e-08	-1.19598e-08	-1.5154e-08	5.63586e-09
10.9046	-1.80908e-07	-1.64642e-07	-1.95892e-07	-1.80481e-07	1.56294e-08			10.736	-8.45642e-09	-1.54297e-08	-9.00574e-09	-1.09639e-08	3.87718e-09			11.3307	-8.89893e-08	-7.82776e-08	-4.44336e-08	-7.05668e-08	2.32571e-08			11.2197	-1.38641e-08	-2.12311e-08	-1.04156e-08	-1.51703e-08	5.52475e-09			11.2197	-1.38641e-08	-2.87445e-08	-1.6626e-08	-1.97449e-08	7.9153e-09			11.3657	-1.21155e-08	-2.16553e-08	-1.19598e-08	-1.52435e-08	5.55328e-09
11.0046	-1.80634e-07	-1.64307e-07	-1.94977e-07	-1.79972e-07	1.53458e-08			10.836	-8.42285e-09	-1.58081e-08	-8.99048e-09	-1.10738e-08	4.10983e-09			11.4307	-8.90808e-08	-7.82166e-08	-4.44031e-08	-7.05668e-08	2.33005e-08			11.3197	-1.38092e-08	-2.12128e-08	-1.03882e-08	-1.51367e-08	5.53305e-09			11.3197	-1.38092e-08	-2.87262e-08	-1.65253e-08	-1.96869e-08	7.94519e-09			11.4657	-1.19415e-08	-2.16278e-08	-1.19507e-08	-1.51733e-08	5.58973e-09
11.1046	-1.80359e-07	-1.63849e-07	-1.95007e-07	-1.79738e-07	1.55885e-08			10.936	-8.40759e-09	-1.49567e-08	-8.97217e-09	-1.07788e-08	3.62913e-09			11.5307	-8.86841e-08	-7.8186e-08	-4.4342e-08	-7.04041e-08	2.31727e-08			11.4197	-1.37878e-08	-2.11884e-08	-1.0379e-08	-1.51184e-08	5.52614e-09			11.4197	-1.37878e-08	-2.86987e-08	-1.64459e-08	-1.96442e-08	7.95331e-09			11.5657	-1.1908e-08	-2.15942e-08	-1.19385e-08	-1.51469e-08	5.58359e-09
11.2046	-1.80054e-07	-1.63574e-07	-1.94336e-07	-1.79321e-07	1.53939e-08			11.036	-8.37097e-09	-1.57806e-08	-8.95691e-09	-1.10362e-08	4.11926e-09			11.6307	-8.91113e-08	-7.8125e-08	-4.42505e-08	-7.04956e-08	2.33833e-08			11.5197	-1.38031e-08	-2.11639e-08	-1.03516e-08	-1.51062e-08	5.52272e-09			11.5197	-1.38031e-08	-2.86652e-08	-1.63422e-08	-1.96035e-08	7.94967e-09			11.6657	-1.18958e-08	-2.15973e-08	-1.19385e-08	-1.51438e-08	5.58889e-09
11.3046	-1.79779e-07	-1.63239e-07	-1.94061e-07	-1.79026e-07	1.54252e-08			11.136	-8.36182e-09	-1.54022e-08	-8.9386e-09	-1.09009e-08	3.90893e-09			11.7307	-8.87756e-08	-7.8064e-08	-4.48914e-08	-7.0577e-08	2.28801e-08			11.6197	-1.37848e-08	-2.11548e-08	-1.03546e-08	-1.50981e-08	5.51855e-09			11.6197	-1.37848e-08	-2.86499e-08	-1.62811e-08	-1.95719e-08	7.96021e-09			11.7657	-1.19019e-08	-2.15698e-08	-1.19354e-08	-1.51357e-08	5.57214e-09
11.4046	-1.79504e-07	-1.62903e-07	-1.93726e-07	-1.78711e-07	1.54267e-08			11.236	-8.34045e-09	-1.21887e-08	-8.92639e-09	-9.81852e-09	2.07345e-09			11.8307	-8.8562e-08	-7.80334e-08	-4.41589e-08	-7.02515e-08	2.32019e-08			11.7197	-1.3736e-08	-2.11365e-08	-1.03424e-08	-1.50716e-08	5.5196e-09			11.7197	-1.3736e-08	-2.86255e-08	-1.61713e-08	-1.95109e-08	7.98683e-09			11.8657	-1.1853e-08	-2.15485e-08	-1.19263e-08	-1.51093e-08	5.57664e-09
11.5046	-1.7923e-07	-1.62598e-07	-1.93359e-07	-1.78396e-07	1.53978e-08			11.336	-8.3374e-09	-1.50269e-08	-8.90808e-09	-1.07574e-08	3.70841e-09			11.9307	-8.83484e-08	-7.79724e-08	-4.41284e-08	-7.01497e-08	2.31246e-08			11.8197	-1.37024e-08	-2.11121e-08	-1.03241e-08	-1.50462e-08	5.51809e-09			11.8197	-1.37024e-08	-2.85919e-08	-1.60828e-08	-1.9459e-08	7.99837e-09			11.9657	-1.18317e-08	-2.15332e-08	-1.19049e-08	-1.50899e-08	5.58016e-09
11.6046	-1.78955e-07	-1.62476e-07	-1.93481e-07	-1.78304e-07	1.55132e-08			11.436	-8.31299e-09	-1.51428e-08	-8.91113e-09	-1.0789e-08	3.78238e-09			12.0307	-8.86536e-08	-7.79419e-08	-4.40674e-08	-7.02209e-08	2.32743e-08			11.9197	-1.36597e-08	-2.10999e-08	-1.03119e-08	-1.50238e-08	5.52184e-09			11.9197	-1.36597e-08	-2.85522e-08	-1.59851e-08	-1.9399e-08	8.01176e-09			12.0657	-1.17706e-08	-2.15179e-08	-1.1911e-08	-1.50665e-08	5.58753e-09
11.7046	-1.78711e-07	-1.61896e-07	-1.922e-07	-1.77602e-07	1.51824e-08			11.536	-8.30688e-09	-1.57471e-08	-8.88367e-09	-1.09792e-08	4.13915e-09			12.1307	-8.85925e-08	-7.78809e-08	-4.40063e-08	-7.01599e-08	2.32743e-08			12.0197	-1.35864e-08	-2.10907e-08	-1.02783e-08	-1.49851e-08	5.54023e-09			12.0197	-1.35864e-08	-2.85339e-08	-1.59088e-08	-1.93431e-08	8.04379e-09			12.1657	-1.17676e-08	-2.14996e-08	-1.18958e-08	-1.50543e-08	5.58217e-09
11.8046	-1.78345e-07	-1.61652e-07	-1.91833e-07	-1.77277e-07	1.51193e-08			11.636	-8.27637e-09	-1.59119e-08	-8.87146e-09	-1.10199e-08	4.247e-09			12.2307	-8.84705e-08	-7.78503e-08	-4.39453e-08	-7.00887e-08	2.32552e-08			12.1197	-1.3562e-08	-2.10693e-08	-1.02722e-08	-1.49679e-08	5.53414e-09			12.1197	-1.3562e-08	-2.85065e-08	-1.58264e-08	-1.92983e-08	8.05448e-09			12.2657	-1.16455e-08	-2.14783e-08	-1.18988e-08	-1.50075e-08	5.60526e-09
11.9046	-1.78162e-07	-1.61316e-07	-1.92169e-07	-1.77216e-07	1.54484e-08			11.736	-8.25806e-09	-1.6098e-08	-8.86841e-09	-1.10748e-08	4.3609e-09			12.3307	-8.81958e-08	-7.77893e-08	-4.39453e-08	-6.99768e-08	2.31366e-08			12.2197	-1.34888e-08	-2.1048e-08	-1.0257e-08	-1.49312e-08	5.53823e-09			12.2197	-1.34888e-08	-2.84821e-08	-1.57501e-08	-1.92403e-08	8.08305e-09			12.3657	-1.17615e-08	-2.14722e-08	-1.18896e-08	-1.50411e-08	5.56984e-09
12.0046	-1.77917e-07	-1.61041e-07	-1.91467e-07	-1.76809e-07	1.52433e-08			11.836	-8.23059e-09	-1.48407e-08	-8.84399e-09	-1.06384e-08	3.65217e-09			12.4307	-8.81042e-08	-7.77588e-08	-4.38843e-08	-6.99158e-08	2.31298e-08			12.3197	-1.34949e-08	-2.1048e-08	-1.02417e-08	-1.49282e-08	5.54389e-09			12.3197	-1.34949e-08	-2.84576e-08	-1.56738e-08	-1.92088e-08	8.0835e-09			12.4657	-1.1731e-08	-2.14539e-08	-1.18896e-08	-1.50248e-08	5.56827e-09
12.1046	-1.77643e-07	-1.60736e-07	-1.89728e-07	-1.76036e-07	1.45625e-08			11.936	-8.21533e-09	-1.5564e-08	-8.84094e-09	-1.08734e-08	4.07416e-09			12.5307	-8.81653e-08	-7.76978e-08	-4.38232e-08	-6.98954e-08	2.31778e-08			12.4197	-1.34979e-08	-2.10388e-08	-1.02142e-08	-1.4917e-08	5.55007e-09			12.4197	-1.34979e-08	-2.84119e-08	-1.56006e-08	-1.91701e-08	8.07234e-09			12.5657	-1.1673e-08	-2.14478e-08	-1.18835e-08	-1.50014e-08	5.58368e-09
12.2046	-1.77368e-07	-1.60675e-07	-1.87592e-07	-1.75212e-07	1.35872e-08			12.036	-8.1665e-09	-1.65619e-08	-8.82263e-09	-1.11837e-08	4.66921e-09			12.6307	-8.81348e-08	-7.76367e-08	-4.37927e-08	-6.98547e-08	2.31727e-08			12.5197	-1.33636e-08	-2.10052e-08	-1.02142e-08	-1.4861e-08	5.54916e-09			12.5197	-1.33636e-08	-2.84088e-08	-1.55304e-08	-1.9101e-08	8.13332e-09			12.6657	-1.16455e-08	-2.14264e-08	-1.18683e-08	-1.49801e-08	5.5838e-09
12.3046	-1.77094e-07	-1.60187e-07	-1.89148e-07	-1.75476e-07	1.45482e-08			12.136	-8.1604e-09	-1.57135e-08	-8.81958e-09	-1.08978e-08	4.1835e-09			12.7307	-8.81042e-08	-7.76062e-08	-4.37622e-08	-6.98242e-08	2.31727e-08			12.6197	-1.33514e-08	-2.09961e-08	-1.02051e-08	-1.48509e-08	5.54957e-09			12.6197	-1.33514e-08	-2.83783e-08	-1.54877e-08	-1.90725e-08	8.12956e-09			12.7657	-1.1673e-08	-2.14233e-08	-1.18652e-08	-1.49872e-08	5.5747e-09
12.4046	-1.76849e-07	-1.60034e-07	-1.922e-07	-1.76361e-07	1.60883e-08			12.236	-8.15125e-09	-1.49048e-08	-8.79517e-09	-1.06171e-08	3.72721e-09			12.8307	-8.80737e-08	-7.75757e-08	-4.37317e-08	-6.97937e-08	2.31727e-08			12.7197	-1.33087e-08	-2.09808e-08	-1.01837e-08	-1.48244e-08	5.55585e-09			12.7197	-1.33087e-08	-2.83478e-08	-1.54083e-08	-1.90216e-08	8.14464e-09			12.8657	-1.16058e-08	-2.14111e-08	-1.1853e-08	-1.49567e-08	5.5911e-09
12.5046	-1.76605e-07	-1.59637e-07	-1.9043e-07	-1.75557e-07	1.54228e-08			12.336	-8.09937e-09	-1.55579e-08	-8.78601e-09	-1.08144e-08	4.12227e-09			12.9307	-8.80127e-08	-7.75146e-08	-4.36707e-08	-6.97327e-08	2.31727e-08			12.8197	-1.32599e-08	-2.09564e-08	-1.01654e-08	-1.47939e-08	5.55665e-09			12.8197	-1.32599e-08	-2.83478e-08	-1.53168e-08	-1.89748e-08	8.18212e-09			12.9657	-1.15906e-08	-2.13806e-08	-1.185e-08	-1.49404e-08	5.57891e-09
12.6046	-1.76392e-07	-1.59424e-07	-1.89331e-07	-1.75049e-07	1.49988e-08			12.436	-8.08411e-09	-1.50574e-08	-8.7738e-09	-1.06384e-08	3.84242e-09			13.0307	-8.78906e-08	-7.74841e-08	-4.36401e-08	-6.96716e-08	2.31366e-08			12.9197	-1.32141e-08	-2.09412e-08	-1.01563e-08	-1.47705e-08	5.55836e-09			12.9197	-1.32141e-08	-2.8302e-08	-1.52985e-08	-1.89382e-08	8.17599e-09			13.0657	-1.15967e-08	-2.13531e-08	-1.18408e-08	-1.49302e-08	5.56376e-09
12.7046	-1.76117e-07	-1.5918e-07	-1.90826e-07	-1.75374e-07	1.58364e-08			12.536	-8.05359e-09	-1.53046e-08	-8.7616e-09	-1.07066e-08	3.99767e-09			13.1307	-8.77991e-08	-7.74536e-08	-4.35791e-08	-6.96106e-08	2.31298e-08			13.0197	-1.32202e-08	-2.0932e-08	-1.0144e-08	-1.47654e-08	5.5575e-09			13.0197	-1.32202e-08	-2.82806e-08	-1.52222e-08	-1.89077e-08	8.17871e-09			13.1657	-1.15753e-08	-2.13654e-08	-1.18347e-08	-1.49251e-08	5.57891e-09
12.8046	-1.75873e-07	-1.58844e-07	-1.85455e-07	-1.73391e-07	1.34782e-08			12.636	-8.05664e-09	-1.50848e-08	-8.75549e-09	-1.06323e-08	3.87179e-09			13.2307	-8.78296e-08	-7.73926e-08	-4.35486e-08	-6.95903e-08	2.31486e-08			13.1197	-1.31653e-08	-2.09229e-08	-1.01166e-08	-1.47349e-08	5.57151e-09			13.1197	-1.31653e-08	-2.82349e-08	-1.51459e-08	-1.88487e-08	8.18878e-09			13.2657	-1.1554e-08	-2.13531e-08	-1.18286e-08	-1.49119e-08	5.57997e-09
12.9046	-1.75659e-07	-1.58569e-07	-1.89117e-07	-1.74449e-07	1.531e-08			12.736	-8.05359e-09	-1.47888e-08	-8.72803e-09	-1.05235e-08	3.70925e-09			13.3307	-8.77686e-08	-7.73926e-08	-4.35181e-08	-6.95597e-08	2.31418e-08			13.2197	-1.31104e-08	-2.09167e-08	-1.01227e-08	-1.47166e-08	5.57342e-09			13.2197	-1.31104e-08	-2.82227e-08	-1.50909e-08	-1.8808e-08	8.21327e-09			13.3657	-1.1554e-08	-2.13287e-08	-1.18256e-08	-1.49028e-08	5.56672e-09
13.0046	-1.75415e-07	-1.58447e-07	-1.89392e-07	-1.74418e-07	1.54965e-08			12.836	-8.04443e-09	-1.48438e-08	-8.71582e-09	-1.05347e-08	3.74684e-09			13.4307	-8.77075e-08	-7.73315e-08	-4.34875e-08	-6.95089e-08	2.31246e-08			13.3197	-1.3092e-08	-2.09259e-08	-1.00983e-08	-1.47054e-08	5.59121e-09			13.3197	-1.3092e-08	-2.81708e-08	-1.50085e-08	-1.87571e-08	8.20859e-09			13.4657	-1.15326e-08	-2.13379e-08	-1.18286e-08	-1.48997e-08	5.5776e-09
13.1046	-1.75171e-07	-1.58173e-07	-1.88843e-07	-1.74062e-07	1.53651e-08			12.936	-8.05664e-09	-1.4801e-08	-8.70361e-09	-1.05204e-08	3.72119e-09			13.5307	-8.75549e-08	-7.7301e-08	-4.3457e-08	-6.94377e-08	2.30766e-08			13.4197	-1.3031e-08	-2.09076e-08	-1.00922e-08	-1.46769e-08	5.59242e-09			13.4197	-1.3031e-08	-2.81769e-08	-1.49658e-08	-1.87246e-08	8.24291e-09			13.5657	-1.14868e-08	-2.13043e-08	-1.18164e-08	-1.48692e-08	5.57543e-09
13.2046	-1.74988e-07	-1.57898e-07	-1.86676e-07	-1.73187e-07	1.44733e-08			13.036	-8.00781e-09	-1.46942e-08	-8.69141e-09	-1.04645e-08	3.67897e-09			13.6307	-8.74023e-08	-7.724e-08	-4.34265e-08	-6.93563e-08	2.30235e-08			13.5197	-1.29944e-08	-2.08466e-08	-1.00739e-08	-1.46383e-08	5.57131e-09			13.5197	-1.29944e-08	-2.81525e-08	-1.48956e-08	-1.86808e-08	8.25758e-09			13.6657	-1.15234e-08	-2.13135e-08	-1.18134e-08	-1.48834e-08	5.57048e-09
13.3046	-1.74683e-07	-1.58081e-07	-1.87531e-07	-1.73431e-07	1.47645e-08			13.136	-8.078e-09	-1.42609e-08	-8.67615e-09	-1.03383e-08	3.41015e-09			13.7307	-8.70056e-08	-7.724e-08	-4.3396e-08	-6.92139e-08	2.28859e-08			13.6197	-1.29852e-08	-2.08344e-08	-1.00464e-08	-1.4622e-08	5.57712e-09			13.6197	-1.29852e-08	-2.81464e-08	-1.48438e-08	-1.86584e-08	8.26915e-09			13.7657	-1.15234e-08	-2.13104e-08	-1.17981e-08	-1.48773e-08	5.57293e-09
13.4046	-1.745e-07	-1.5741e-07	-1.8573e-07	-1.72546e-07	1.42608e-08			13.236	-8.02917e-09	-1.43951e-08	-8.66394e-09	-1.03628e-08	3.50654e-09			13.8307	-8.70056e-08	-7.7179e-08	-4.33655e-08	-6.91833e-08	2.28924e-08			13.7197	-1.29822e-08	-2.08069e-08	-1.00586e-08	-1.46159e-08	5.55726e-09			13.7197	-1.29822e-08	-2.81128e-08	-1.48071e-08	-1.8634e-08	8.25941e-09			13.8657	-1.15143e-08	-2.12952e-08	-1.17981e-08	-1.48692e-08	5.56687e-09
13.5046	-1.74316e-07	-1.57166e-07	-1.86615e-07	-1.72699e-07	1.47912e-08			13.336	-7.9895e-09	-1.45844e-08	-8.65784e-09	-1.04106e-08	3.63002e-09			13.9307	-8.73108e-08	-7.7179e-08	-4.33044e-08	-6.92647e-08	2.3046e-08			13.8197	-1.29242e-08	-2.08282e-08	-1.00433e-08	-1.45986e-08	5.58402e-09			13.8197	-1.29242e-08	-2.81128e-08	-1.47614e-08	-1.85994e-08	8.28985e-09			13.9657	-1.14929e-08	-2.12769e-08	-1.17889e-08	-1.48529e-08	5.56527e-09
13.6046	-1.74072e-07	-1.57074e-07	-1.86279e-07	-1.72475e-07	1.4668e-08			13.436	-7.95898e-09	-1.45813e-08	-8.64868e-09	-1.03963e-08	3.64067e-09			14.0307	-8.70361e-08	-7.71484e-08	-4.32739e-08	-6.91528e-08	2.29506e-08			13.9197	-1.2851e-08	-2.07916e-08	-1.00433e-08	-1.4562e-08	5.57469e-09			13.9197	-1.2851e-08	-2.80792e-08	-1.47003e-08	-1.85435e-08	8.30979e-09			14.0657	-1.14777e-08	-2.12555e-08	-1.17798e-08	-1.48376e-08	5.56007e-09
13.7046	-1.73828e-07	-1.56647e-07	-1.85303e-07	-1.71926e-07	1.44224e-08			13.536	-7.94983e-09	-1.45111e-08	-8.64563e-09	-1.03689e-08	3.60413e-09			14.1307	-8.70667e-08	-7.70874e-08	-4.32739e-08	-6.91427e-08	2.29519e-08			14.0197	-1.28296e-08	-2.07886e-08	-1.00189e-08	-1.45457e-08	5.58615e-09			14.0197	-1.28296e-08	-2.80334e-08	-1.46515e-08	-1.85048e-08	8.30214e-09			14.1657	-1.14838e-08	-2.12555e-08	-1.17798e-08	-1.48397e-08	5.55823e-09
13.8046	-1.73676e-07	-1.56464e-07	-1.8512e-07	-1.71753e-07	1.44244e-08			13.636	-7.93457e-09	-1.4444e-08	-8.63647e-09	-1.03383e-08	3.57286e-09			14.2307	-8.71277e-08	-7.70569e-08	-4.32129e-08	-6.91325e-08	2.30049e-08			14.1197	-1.27991e-08	-2.07703e-08	-9.99451e-09	-1.45213e-08	5.5905e-09			14.1197	-1.27991e-08	-2.80121e-08	-1.46027e-08	-1.84713e-08	8.31165e-09			14.2657	-1.14716e-08	-2.12402e-08	-1.17737e-08	-1.48285e-08	5.55479e-09
13.9046	-1.73431e-07	-1.56433e-07	-1.84784e-07	-1.71549e-07	1.42688e-08			13.736	-7.91626e-09	-1.43066e-08	-8.61816e-09	-1.02804e-08	3.50448e-09			14.3307	-8.68835e-08	-7.70569e-08	-4.31824e-08	-6.90409e-08	2.29268e-08			14.2197	-1.27502e-08	-2.07642e-08	-9.9823e-09	-1.44989e-08	5.5996e-09			14.2197	-1.27502e-08	-2.8006e-08	-1.45569e-08	-1.84377e-08	8.33546e-09			14.3657	-1.1438e-08	-2.12067e-08	-1.17584e-08	-1.4801e-08	5.54976e-09
14.0046	-1.73218e-07	-1.56036e-07	-1.84387e-07	-1.71214e-07	1.42813e-08			13.836	-7.87964e-09	-1.42273e-08	-8.60596e-09	-1.02376e-08	3.47418e-09			14.4307	-8.69141e-08	-7.69958e-08	-4.31519e-08	-6.90206e-08	2.29453e-08			14.3197	-1.27045e-08	-2.07581e-08	-9.97314e-09	-1.44786e-08	5.60706e-09			14.3197	-1.27045e-08	-2.79938e-08	-1.45233e-08	-1.84072e-08	8.35189e-09			14.4657	-1.14441e-08	-2.12097e-08	-1.17493e-08	-1.4801e-08	5.55219e-09
14.1046	-1.73004e-07	-1.55823e-07	-1.84113e-07	-1.7098e-07	1.42531e-08			13.936	-7.87964e-09	-1.41846e-08	-8.59375e-09	-1.02193e-08	3.45252e-09			14.5307	-8.6853e-08	-7.69348e-08	-4.31213e-08	-6.89697e-08	2.29281e-08			14.4197	-1.2674e-08	-2.07489e-08	-9.96704e-09	-1.44633e-08	5.60923e-09			14.4197	-1.2674e-08	-2.79663e-08	-1.44623e-08	-1.83675e-08	8.36075e-09			14.5657	-1.14319e-08	-2.11884e-08	-1.17462e-08	-1.47888e-08	5.54439e-09
14.2046	-1.72821e-07	-1.55609e-07	-1.83868e-07	-1.70766e-07	1.42413e-08			14.036	-7.87964e-09	-1.41571e-08	-8.58459e-09	-1.02071e-08	3.4389e-09			14.6307	-8.6792e-08	-7.69348e-08	-4.30908e-08	-6.89392e-08	2.29215e-08			14.5197	-1.26495e-08	-2.07489e-08	-9.95178e-09	-1.44501e-08	5.61924e-09			14.5197	-1.26495e-08	-2.79358e-08	-1.44318e-08	-1.8339e-08	8.35868e-09			14.6657	-1.14288e-08	-2.11945e-08	-1.17371e-08	-1.47868e-08	5.55135e-09
14.3046	-1.72607e-07	-1.55396e-07	-1.83472e-07	-1.70492e-07	1.41572e-08			14.136	-7.8064e-09	-1.41785e-08	-8.56018e-09	-1.01817e-08	3.48178e-09			14.7307	-8.6731e-08	-7.69043e-08	-4.30908e-08	-6.89087e-08	2.28924e-08			14.6197	-1.25824e-08	-2.0752e-08	-9.94263e-09	-1.44257e-08	5.63548e-09			14.6197	-1.25824e-08	-2.79175e-08	-1.43829e-08	-1.82943e-08	8.38243e-09			14.7657	-1.14197e-08	-2.11731e-08	-1.1734e-08	-1.47756e-08	5.54263e-09
14.4046	-1.72424e-07	-1.55243e-07	-1.83258e-07	-1.70308e-07	1.41269e-08			14.236	-7.8125e-09	-1.40686e-08	-8.56018e-09	-1.01471e-08	3.41664e-09			14.8307	-8.66394e-08	-7.68433e-08	-4.30603e-08	-6.88477e-08	2.28633e-08			14.7197	-1.25885e-08	-2.07367e-08	-9.92432e-09	-1.44165e-08	5.63321e-09			14.7197	-1.25885e-08	-2.789e-08	-1.4325e-08	-1.82678e-08	8.37817e-09			14.8657	-1.13983e-08	-2.11517e-08	-1.1734e-08	-1.47614e-08	5.53678e-09
14.5046	-1.72211e-07	-1.55029e-07	-1.828e-07	-1.70013e-07	1.40153e-08			14.336	-7.88879e-09	-1.41083e-08	-8.55713e-09	-1.01847e-08	3.41428e-09			14.9307	-8.66089e-08	-7.68433e-08	-4.29993e-08	-6.88171e-08	2.28859e-08			14.8197	-1.25916e-08	-2.06787e-08	-9.91211e-09	-1.43941e-08	5.60508e-09			14.8197	-1.25916e-08	-2.789e-08	-1.42944e-08	-1.82587e-08	8.38434e-09			14.9657	-1.14044e-08	-2.11517e-08	-1.17157e-08	-1.47573e-08	5.53994e-09
14.6046	-1.72028e-07	-1.54816e-07	-1.82648e-07	-1.6983e-07	1.40455e-08			14.436	-7.80945e-09	-1.40106e-08	-8.54187e-09	-1.01206e-08	3.38866e-09			15.0307	-8.65479e-08	-7.68127e-08	-4.29687e-08	-6.87764e-08	2.2874e-08			14.9197	-1.25488e-08	-2.0697e-08	-9.90601e-09	-1.4384e-08	5.6247e-09			14.9197	-1.25488e-08	-2.78442e-08	-1.42639e-08	-1.8219e-08	8.3797e-09			15.0657	-1.13922e-08	-2.11304e-08	-1.17218e-08	-1.47481e-08	5.52964e-09
14.7046	-1.71814e-07	-1.54572e-07	-1.82373e-07	-1.69586e-07	1.4034e-08			14.536	-7.88574e-09	-1.39832e-08	-8.53882e-09	-1.01359e-08	3.34778e-09			15.1307	-8.64868e-08	-7.67517e-08	-4.29382e-08	-6.87256e-08	2.28568e-08			15.0197	-1.25092e-08	-2.06512e-08	-9.89685e-09	-1.43524e-08	5.60914e-09			15.0197	-1.25092e-08	-2.78473e-08	-1.42181e-08	-1.81915e-08	8.40568e-09			15.1657	-1.13922e-08	-2.11212e-08	-1.17065e-08	-1.474e-08	5.52854e-09
14.8046	-1.71631e-07	-1.54541e-07	-1.82159e-07	-1.69444e-07	1.39385e-08			14.636	-7.82166e-09	-1.4032e-08	-8.52051e-09	-1.01247e-08	3.40179e-09			15.2307	-8.63953e-08	-7.67212e-08	-4.29382e-08	-6.86849e-08	2.28159e-08			15.1197	-1.25061e-08	-2.06329e-08	-9.87854e-09	-1.43392e-08	5.60664e-09			15.1197	-1.25061e-08	-2.78564e-08	-1.41571e-08	-1.81732e-08	8.42645e-09			15.2657	-1.13831e-08	-2.11212e-08	-1.16974e-08	-1.47339e-08	5.53382e-09
14.9046	-1.71448e-07	-1.54083e-07	-1.81763e-07	-1.69098e-07	1.39885e-08			14.736	-7.78503e-09	-1.39191e-08	-8.51135e-09	-1.00718e-08	3.35155e-09			15.3307	-8.64258e-08	-7.66907e-08	-4.29077e-08	-6.86747e-08	2.28396e-08			15.2197	-1.24634e-08	-2.06421e-08	-9.86023e-09	-1.43219e-08	5.62607e-09			15.2197	-1.24634e-08	-2.77985e-08	-1.41083e-08	-1.81234e-08	8.41914e-09			15.3657	-1.13678e-08	-2.1106e-08	-1.16943e-08	-1.47227e-08	5.53048e-09
15.0046	-1.71234e-07	-1.5387e-07	-1.81763e-07	-1.68955e-07	1.40855e-08			14.836	-7.75452e-09	-1.38489e-08	-8.51135e-09	-1.00382e-08	3.32173e-09			15.4307	-8.63953e-08	-7.66602e-08	-4.28772e-08	-6.86442e-08	2.28396e-08			15.3197	-1.24176e-08	-2.06329e-08	-9.84192e-09	-1.42975e-08	5.63578e-09			15.3197	-1.24176e-08	-2.78015e-08	-1.40839e-08	-1.8101e-08	8.44211e-09			15.4657	-1.1377e-08	-2.11029e-08	-1.16791e-08	-1.47196e-08	5.53013e-09
15.1046	-1.71051e-07	-1.53717e-07	-1.81305e-07	-1.68691e-07	1.39445e-08			14.936	-7.76672e-09	-1.38428e-08	-8.50525e-09	-1.00382e-08	3.31544e-09			15.5307	-8.63647e-08	-7.65991e-08	-4.28467e-08	-6.86035e-08	2.28342e-08			15.4197	-1.23901e-08	-2.06268e-08	-9.83887e-09	-1.42853e-08	5.63815e-09			15.4197	-1.23901e-08	-2.77496e-08	-1.40472e-08	-1.80623e-08	8.43026e-09			15.5657	-1.13556e-08	-2.10785e-08	-1.16791e-08	-1.47044e-08	5.52251e-09
15.2046	-1.70868e-07	-1.53503e-07	-1.81091e-07	-1.68488e-07	1.39471e-08			15.036	-7.62939e-09	-1.38611e-08	-8.49304e-09	-9.99451e-09	3.37628e-09			15.6307	-8.63037e-08	-7.65991e-08	-4.28162e-08	-6.8573e-08	2.28277e-08			15.5197	-1.23749e-08	-2.06207e-08	-9.82056e-09	-1.42721e-08	5.6445e-09			15.5197	-1.23749e-08	-2.7774e-08	-1.40259e-08	-1.80583e-08	8.45451e-09			15.6657	-1.13647e-08	-2.10663e-08	-1.1676e-08	-1.47024e-08	5.51352e-09
15.3046	-1.70654e-07	-1.5329e-07	-1.80908e-07	-1.68284e-07	1.39609e-08			15.136	-7.70569e-09	-1.38306e-08	-8.47778e-09	-1.00047e-08	3.33573e-09			15.7307	-8.62732e-08	-7.65381e-08	-4.28162e-08	-6.85425e-08	2.28052e-08			15.6197	-1.23413e-08	-2.06146e-08	-9.80835e-09	-1.42548e-08	5.65154e-09			15.6197	-1.23413e-08	-2.77496e-08	-1.39771e-08	-1.80227e-08	8.46341e-09			15.7657	-1.13403e-08	-2.10693e-08	-1.1676e-08	-1.46952e-08	5.52269e-09
15.4046	-1.70502e-07	-1.53168e-07	-1.80573e-07	-1.68081e-07	1.38619e-08			15.236	-7.67212e-09	-1.38031e-08	-8.46252e-09	-9.97925e-09	3.33505e-09			15.8307	-8.62427e-08	-7.65076e-08	-4.27856e-08	-6.8512e-08	2.28052e-08			15.7197	-1.23199e-08	-2.06024e-08	-9.80225e-09	-1.42415e-08	5.65069e-09			15.7197	-1.23199e-08	-2.7713e-08	-1.39526e-08	-1.79952e-08	8.45537e-09			15.8657	-1.13129e-08	-2.10602e-08	-1.16608e-08	-1.46779e-08	5.52992e-09
15.5046	-1.70319e-07	-1.52802e-07	-1.80511e-07	-1.67877e-07	1.40154e-08			15.336	-7.77588e-09	-1.37451e-08	-8.45337e-09	-9.99146e-09	3.26837e-09			15.9307	-8.62427e-08	-7.64771e-08	-4.27246e-08	-6.84814e-08	2.28342e-08			15.8197	-1.22833e-08	-2.05841e-08	-9.76868e-09	-1.4212e-08	5.6598e-09			15.8197	-1.22833e-08	-2.76947e-08	-1.3916e-08	-1.79647e-08	8.4659e-09			15.9657	-1.13037e-08	-2.10602e-08	-1.16455e-08	-1.46698e-08	5.53687e-09
15.6046	-1.70105e-07	-1.52771e-07	-1.80115e-07	-1.67664e-07	1.38344e-08			15.436	-7.53174e-09	-1.36932e-08	-8.45947e-09	-9.89482e-09	3.32207e-09			16.0307	-8.62427e-08	-7.64465e-08	-4.27551e-08	-6.84814e-08	2.28117e-08			15.9197	-1.22833e-08	-2.05719e-08	-9.76257e-09	-1.42059e-08	5.65532e-09			15.9197	-1.22833e-08	-2.76825e-08	-1.38977e-08	-1.79545e-08	8.46326e-09			16.0657	-1.13129e-08	-2.10297e-08	-1.16486e-08	-1.46637e-08	5.51564e-09
15.7046	-1.69922e-07	-1.52588e-07	-1.79993e-07	-1.67501e-07	1.38619e-08			15.536	-7.85522e-09	-1.37451e-08	-8.45642e-09	-1.00189e-08	3.24095e-09			16.1307	-8.62122e-08	-7.63855e-08	-4.27246e-08	-6.84408e-08	2.28064e-08			16.0197	-1.22559e-08	-2.05688e-08	-9.74121e-09	-1.41886e-08	5.66667e-09			16.0197	-1.22559e-08	-2.76642e-08	-1.38763e-08	-1.79321e-08	8.46706e-09			16.1657	-1.12732e-08	-2.10175e-08	-1.16425e-08	-1.46444e-08	5.52234e-09
15.8046	-1.69769e-07	-1.52374e-07	-1.79779e-07	-1.67308e-07	1.38673e-08			15.636	-7.72705e-09	-1.36597e-08	-8.45642e-09	-9.94771e-09	3.23527e-09			16.2307	-8.61511e-08	-7.63245e-08	-4.26636e-08	-6.83797e-08	2.28064e-08			16.1197	-1.22314e-08	-2.05627e-08	-9.73816e-09	-1.41774e-08	5.66861e-09			16.1197	-1.22314e-08	-2.76215e-08	-1.38336e-08	-1.78955e-08	8.46093e-09			16.2657	-1.12762e-08	-2.10083e-08	-1.16364e-08	-1.46403e-08	5.51779e-09
15.9046	-1.69617e-07	-1.52191e-07	-1.79596e-07	-1.67135e-07	1.387e-08			15.736	-7.57446e-09	-1.36475e-08	-8.43811e-09	-9.88668e-09	3.28544e-09			16.3307	-8.61511e-08	-7.62634e-08	-4.26331e-08	-6.83492e-08	2.2813e-08			16.2197	-1.21979e-08	-2.05536e-08	-9.7229e-09	-1.41581e-08	5.6752e-09			16.2197	-1.21979e-08	-2.76093e-08	-1.38123e-08	-1.78731e-08	8.47028e-09			16.3657	-1.12793e-08	-2.10083e-08	-1.16272e-08	-1.46383e-08	5.51935e-09
16.0046	-1.69434e-07	-1.51947e-07	-1.79443e-07	-1.66941e-07	1.39166e-08			15.836	-7.70569e-09	-1.36475e-08	-8.43811e-09	-9.93042e-09	3.23982e-09			16.4307	-8.60901e-08	-7.62329e-08	-4.26331e-08	-6.83187e-08	2.27839e-08			16.3197	-1.21674e-08	-2.05322e-08	-9.7168e-09	-1.41388e-08	5.67083e-09			16.3197	-1.21674e-08	-2.76062e-08	-1.37756e-08	-1.78497e-08	8.48753e-09			16.4657	-1.12671e-08	-2.10022e-08	-1.16211e-08	-1.46301e-08	5.52121e-09
16.1046	-1.6925e-07	-1.51886e-07	-1.7923e-07	-1.66789e-07	1.38371e-08			15.936	-7.57141e-09	-1.36078e-08	-8.44727e-09	-9.87549e-09	3.2618e-09			16.5307	-8.60596e-08	-7.61719e-08	-4.26025e-08	-6.8278e-08	2.27786e-08			16.4197	-1.21674e-08	-2.05322e-08	-9.69543e-09	-1.41317e-08	5.67916e-09			16.4197	-1.21674e-08	-2.75879e-08	-1.37573e-08	-1.78375e-08	8.4814e-09			16.5657	-1.1261e-08	-2.09808e-08	-1.1618e-08	-1.462e-08	5.51158e-09
16.2046	-1.69098e-07	-1.51611e-07	-1.78925e-07	-1.66545e-07	1.38345e-08			16.036	-7.69043e-09	-1.35864e-08	-8.42896e-09	-9.90194e-09	3.21216e-09			16.6307	-8.60596e-08	-7.61108e-08	-4.26025e-08	-6.82576e-08	2.2768e-08			16.5197	-1.21338e-08	-2.05048e-08	-9.68018e-09	-1.41062e-08	5.67546e-09			16.5197	-1.21338e-08	-2.75787e-08	-1.37268e-08	-1.78131e-08	8.4947e-09			16.6657	-1.12457e-08	-2.09717e-08	-1.16119e-08	-1.46098e-08	5.51261e-09
16.3046	-1.68915e-07	-1.51398e-07	-1.78986e-07	-1.66433e-07	1.39604e-08			16.136	-7.53174e-09	-1.35437e-08	-8.40759e-09	-9.82768e-09	3.24783e-09			16.7307	-8.60291e-08	-7.60803e-08	-4.2572e-08	-6.82271e-08	2.2768e-08			16.6197	-1.21124e-08	-2.05048e-08	-9.66797e-09	-1.40951e-08	5.68394e-09			16.6197	-1.21124e-08	-2.75421e-08	-1.36871e-08	-1.77806e-08	8.49034e-09			16.7657	-1.12457e-08	-2.09564e-08	-1.16089e-08	-1.46037e-08	5.50463e-09
16.4046	-1.68732e-07	-1.51215e-07	-1.7865e-07	-1.66199e-07	1.38919e-08			16.236	-7.64771e-09	-1.35284e-08	-8.4198e-09	-9.86532e-09	3.19576e-09			16.8307	-8.60901e-08	-7.59888e-08	-4.25415e-08	-6.82068e-08	2.27934e-08			16.7197	-1.20514e-08	-2.05017e-08	-9.66187e-09	-1.40717e-08	5.69532e-09			16.7197	-1.20514e-08	-2.75421e-08	-1.36566e-08	-1.775e-08	8.51808e-09			16.8657	-1.12396e-08	-2.09442e-08	-1.16089e-08	-1.45976e-08	5.49945e-09
16.5046	-1.68579e-07	-1.51001e-07	-1.78345e-07	-1.65975e-07	1.38566e-08			16.336	-7.53479e-09	-1.35376e-08	-8.39233e-09	-9.82157e-09	3.24661e-09			16.9307	-8.59985e-08	-7.59583e-08	-4.2511e-08	-6.81559e-08	2.27695e-08			16.8197	-1.20422e-08	-2.04865e-08	-9.64966e-09	-1.40594e-08	5.69305e-09			16.8197	-1.20422e-08	-2.75543e-08	-1.362e-08	-1.77389e-08	8.53697e-09			16.9657	-1.12213e-08	-2.09229e-08	-1.15967e-08	-1.45803e-08	5.49603e-09
16.6046	-1.68427e-07	-1.50909e-07	-1.78314e-07	-1.65883e-07	1.38783e-08			16.436	-7.57446e-09	-1.34888e-08	-8.38623e-09	-9.81649e-09	3.20609e-09			17.0307	-8.5968e-08	-7.58972e-08	-4.24805e-08	-6.81152e-08	2.27643e-08			16.9197	-1.20239e-08	-2.04865e-08	-9.64661e-09	-1.40523e-08	5.69749e-09			16.9197	-1.20239e-08	-2.75238e-08	-1.36047e-08	-1.77175e-08	8.52922e-09			17.0657	-1.12213e-08	-2.09198e-08	-1.15967e-08	-1.45793e-08	5.49427e-09
16.7046	-1.68274e-07	-1.50665e-07	-1.77826e-07	-1.65588e-07	1.3778e-08			16.536	-7.51648e-09	-1.3443e-08	-8.38623e-09	-9.7819e-09	3.20028e-09			17.1307	-8.5968e-08	-7.58667e-08	-4.24805e-08	-6.81051e-08	2.2759e-08			17.0197	-1.19904e-08	-2.04651e-08	-9.63745e-09	-1.4031e-08	5.69495e-09			17.0197	-1.19904e-08	-2.75146e-08	-1.35742e-08	-1.76931e-08	8.54252e-09			17.1657	-1.12244e-08	-2.08984e-08	-1.15906e-08	-1.45711e-08	5.48267e-09
16.8046	-1.68091e-07	-1.50635e-07	-1.77734e-07	-1.65487e-07	1.37362e-08			16.636	-7.56226e-09	-1.34308e-08	-8.38013e-09	-9.79106e-09	3.17851e-09			17.2307	-8.59375e-08	-7.58057e-08	-4.245e-08	-6.80644e-08	2.27538e-08			17.1197	-1.19263e-08	-2.0459e-08	-9.62219e-09	-1.40025e-08	5.70894e-09			17.1197	-1.19263e-08	-2.74536e-08	-1.35345e-08	-1.76381e-08	8.5384e-09			17.2657	-1.12305e-08	-2.09045e-08	-1.15875e-08	-1.45742e-08	5.48516e-09
16.9046	-1.67938e-07	-1.50543e-07	-1.77765e-07	-1.65415e-07	1.37851e-08			16.736	-7.55005e-09	-1.34247e-08	-8.35571e-09	-9.77681e-09	3.18473e-09			17.3307	-8.5907e-08	-7.57751e-08	-4.245e-08	-6.8044e-08	2.27367e-08			17.2197	-1.18988e-08	-2.04529e-08	-9.59778e-09	-1.39832e-08	5.71985e-09			17.2197	-1.18988e-08	-2.74597e-08	-1.35132e-08	-1.76239e-08	8.55623e-09			17.3657	-1.12274e-08	-2.08801e-08	-1.15906e-08	-1.4566e-08	5.47117e-09
17.0046	-1.67816e-07	-1.50299e-07	-1.77429e-07	-1.65181e-07	1.37556e-08			16.836	-7.50427e-09	-1.34003e-08	-8.36792e-09	-9.75749e-09	3.18416e-09			17.4307	-8.5907e-08	-7.57446e-08	-4.24194e-08	-6.80237e-08	2.27487e-08			17.3197	-1.18744e-08	-2.04346e-08	-9.58252e-09	-1.39638e-08	5.7198e-09			17.3197	-1.18744e-08	-2.74323e-08	-1.34918e-08	-1.75995e-08	8.55374e-09			17.4657	-1.12274e-08	-2.08862e-08	-1.15784e-08	-1.4564e-08	5.47802e-09
17.1046	-1.67603e-07	-1.50055e-07	-1.77124e-07	-1.64927e-07	1.37314e-08			16.936	-7.5531e-09	-1.33972e-08	-8.36792e-09	-9.77275e-09	3.16521e-09			17.5307	-8.58765e-08	-7.57141e-08	-4.23889e-08	-6.79932e-08	2.27487e-08			17.4197	-1.18469e-08	-2.04254e-08	-9.56726e-09	-1.39465e-08	5.72548e-09			17.4197	-1.18469e-08	-2.74048e-08	-1.3446e-08	-1.75659e-08	8.55814e-09			17.5657	-1.12e-08	-2.08679e-08	-1.15692e-08	-1.45457e-08	5.47832e-09
17.2046	-1.67511e-07	-1.49933e-07	-1.77002e-07	-1.64815e-07	1.37344e-08			17.036	-7.41882e-09	-1.34247e-08	-8.34961e-09	-9.73104e-09	3.23247e-09			17.6307	-8.58765e-08	-7.56226e-08	-4.23889e-08	-6.79626e-08	2.27332e-08			17.5197	-1.18256e-08	-2.04285e-08	-9.55505e-09	-1.39364e-08	5.7358e-09			17.5197	-1.18256e-08	-2.74139e-08	-1.34247e-08	-1.75547e-08	8.57568e-09			17.6657	-1.12061e-08	-2.08618e-08	-1.15692e-08	-1.45457e-08	5.47293e-09
17.3046	-1.67328e-07	-1.49811e-07	-1.76758e-07	-1.64632e-07	1.36743e-08			17.136	-7.47375e-09	-1.33362e-08	-8.34656e-09	-9.71883e-09	3.16297e-09			17.7307	-8.58765e-08	-7.56226e-08	-4.23889e-08	-6.79626e-08	2.27332e-08			17.6197	-1.18195e-08	-2.04254e-08	-9.54285e-09	-1.39292e-08	5.73986e-09			17.6197	-1.18195e-08	-2.73651e-08	-1.34064e-08	-1.75303e-08	8.55406e-09			17.7657	-1.12091e-08	-2.08557e-08	-1.15662e-08	-1.45437e-08	5.46931e-09
17.4046	-1.67114e-07	-1.49689e-07	-1.76605e-07	-1.64469e-07	1.36518e-08			17.236	-7.40051e-09	-1.33148e-08	-8.3374e-09	-9.68424e-09	3.17887e-09			17.8307	-8.58459e-08	-7.5592e-08	-4.23279e-08	-6.7922e-08	2.27503e-08			17.7197	-1.18317e-08	-2.04132e-08	-9.52759e-09	-1.39242e-08	5.73655e-09			17.7197	-1.18317e-08	-2.74017e-08	-1.3385e-08	-1.75395e-08	8.57621e-09			17.8657	-1.12152e-08	-2.08679e-08	-1.1557e-08	-1.45467e-08	5.47699e-09
17.5046	-1.67023e-07	-1.49414e-07	-1.76514e-07	-1.64317e-07	1.37509e-08			17.336	-7.44934e-09	-1.33881e-08	-8.32214e-09	-9.71985e-09	3.2066e-09			17.9307	-8.58154e-08	-7.5531e-08	-4.23279e-08	-6.78914e-08	2.2728e-08			17.8197	-1.18073e-08	-2.04193e-08	-9.51538e-09	-1.3914e-08	5.74914e-09			17.8197	-1.18073e-08	-2.73743e-08	-1.33606e-08	-1.7514e-08	8.57446e-09			17.9657	-1.11847e-08	-2.08313e-08	-1.1557e-08	-1.45243e-08	5.46516e-09
17.6046	-1.6684e-07	-1.49323e-07	-1.76239e-07	-1.64134e-07	1.36607e-08			17.436	-7.43408e-09	-1.34369e-08	-8.31909e-09	-9.73002e-09	3.2406e-09			18.0307	-8.58154e-08	-7.547e-08	-4.22974e-08	-6.78609e-08	2.2735e-08			17.9197	-1.17889e-08	-2.03735e-08	-9.50623e-09	-1.38896e-08	5.7301e-09			17.9197	-1.17889e-08	-2.73682e-08	-1.33392e-08	-1.74988e-08	8.58222e-09			18.0657	-1.11938e-08	-2.08221e-08	-1.15356e-08	-1.45172e-08	5.4629e-09
17.7046	-1.66718e-07	-1.49109e-07	-1.76178e-07	-1.64001e-07	1.37374e-08			17.536	-7.40356e-09	-1.34399e-08	-8.30688e-09	-9.7168e-09	3.25582e-09			18.1307	-8.57849e-08	-7.54395e-08	-4.22974e-08	-6.78406e-08	2.27178e-08			18.0197	-1.17676e-08	-2.03644e-08	-9.48792e-09	-1.38733e-08	5.73584e-09			18.0197	-1.17676e-08	-2.73285e-08	-1.33179e-08	-1.74713e-08	8.57169e-09			18.1657	-1.11633e-08	-2.08405e-08	-1.15387e-08	-1.45142e-08	5.48195e-09
17.8046	-1.66534e-07	-1.49017e-07	-1.75903e-07	-1.63818e-07	1.36472e-08			17.636	-7.44019e-09	-1.35681e-08	-8.30383e-09	-9.77071e-09	3.31688e-09			18.2307	-8.57544e-08	-7.54395e-08	-4.22668e-08	-6.78202e-08	2.27229e-08			18.1197	-1.17432e-08	-2.03705e-08	-9.47876e-09	-1.38641e-08	5.74729e-09			18.1197	-1.17432e-08	-2.73224e-08	-1.32904e-08	-1.7452e-08	8.58295e-09			18.2657	-1.11542e-08	-2.08282e-08	-1.15387e-08	-1.4507e-08	5.4777e-09
17.9046	-1.66412e-07	-1.48865e-07	-1.75842e-07	-1.63706e-07	1.36908e-08			17.736	-7.31201e-09	-1.33759e-08	-8.30078e-09	-9.66288e-09	3.25331e-09			18.3307	-8.57544e-08	-7.53784e-08	-4.22668e-08	-6.77999e-08	2.27127e-08			18.2197	-1.17432e-08	-2.03339e-08	-9.45435e-09	-1.38438e-08	5.73589e-09			18.2197	-1.17432e-08	-2.73041e-08	-1.32629e-08	-1.74367e-08	8.5791e-09			18.3657	-1.11267e-08	-2.08344e-08	-1.15326e-08	-1.44979e-08	5.49129e-09
18.0046	-1.6626e-07	-1.48773e-07	-1.75629e-07	-1.63554e-07	1.36307e-08			17.836	-7.37915e-09	-1.30768e-08	-8.28247e-09	-9.57947e-09	3.06225e-09			18.4307	-8.57239e-08	-7.53479e-08	-4.22668e-08	-6.77795e-08	2.26956e-08			18.3197	-1.17188e-08	-2.03644e-08	-9.45435e-09	-1.38458e-08	5.75765e-09			18.3197	-1.17188e-08	-2.73041e-08	-1.32263e-08	-1.74164e-08	8.59611e-09			18.4657	-1.11176e-08	-2.0813e-08	-1.15234e-08	-1.44847e-08	5.48425e-09
18.1046	-1.66138e-07	-1.48529e-07	-1.75507e-07	-1.63391e-07	1.36969e-08			17.936	-7.36389e-09	-1.2793e-08	-8.26111e-09	-9.47266e-09	2.91026e-09			18.5307	-8.57239e-08	-7.53174e-08	-4.22363e-08	-6.77592e-08	2.27076e-08			18.4197	-1.16882e-08	-2.034e-08	-9.43909e-09	-1.38224e-08	5.75529e-09			18.4197	-1.16882e-08	-2.72858e-08	-1.32263e-08	-1.74001e-08	8.5957e-09			18.5657	-1.11145e-08	-2.0813e-08	-1.15173e-08	-1.44816e-08	5.48683e-09
18.2046	-1.66016e-07	-1.48346e-07	-1.75323e-07	-1.63228e-07	1.3703e-08			18.036	-7.36389e-09	-1.30219e-08	-8.27026e-09	-9.552e-09	3.03896e-09			18.6307	-8.56934e-08	-7.52869e-08	-4.22058e-08	-6.77287e-08	2.27076e-08			18.5197	-1.17035e-08	-2.0343e-08	-9.42383e-09	-1.38234e-08	5.76002e-09			18.5197	-1.17035e-08	-2.72614e-08	-1.31714e-08	-1.73787e-08	8.59e-09			18.6657	-1.11023e-08	-2.07916e-08	-1.15112e-08	-1.44684e-08	5.4799e-09
18.3046	-1.65802e-07	-1.48224e-07	-1.7511e-07	-1.63045e-07	1.36533e-08			18.136	-7.40356e-09	-1.30615e-08	-8.26721e-09	-9.57743e-09	3.04805e-09			18.7307	-8.56628e-08	-7.52563e-08	-4.22058e-08	-6.77083e-08	2.26905e-08			18.6197	-1.1676e-08	-2.03247e-08	-9.40247e-09	-1.38011e-08	5.76287e-09			18.6197	-1.1676e-08	-2.724e-08	-1.31531e-08	-1.73564e-08	8.59127e-09			18.7657	-1.10901e-08	-2.08008e-08	-1.15051e-08	-1.44653e-08	5.49058e-09
18.4046	-1.6568e-07	-1.48102e-07	-1.75018e-07	-1.62933e-07	1.36668e-08			18.236	-7.31506e-09	-1.3205e-08	-8.2489e-09	-9.58964e-09	3.16558e-09			18.8307	-8.56628e-08	-7.51953e-08	-4.21753e-08	-6.76778e-08	2.26975e-08			18.7197	-1.16394e-08	-2.03217e-08	-9.39636e-09	-1.37858e-08	5.77025e-09			18.7197	-1.16394e-08	-2.72552e-08	-1.31439e-08	-1.73462e-08	8.6144e-09			18.8657	-1.1084e-08	-2.07977e-08	-1.1496e-08	-1.44592e-08	5.49317e-09
18.5046	-1.65527e-07	-1.4801e-07	-1.74835e-07	-1.62791e-07	1.36202e-08			18.336	-7.35779e-09	-1.33148e-08	-8.23669e-09	-9.63643e-09	3.21574e-09			18.9307	-8.56323e-08	-7.51953e-08	-4.21753e-08	-6.76676e-08	2.26854e-08			18.8197	-1.16547e-08	-2.03156e-08	-9.37805e-09	-1.37828e-08	5.77095e-09			18.8197	-1.16547e-08	-2.72125e-08	-1.31409e-08	-1.7336e-08	8.58552e-09			18.9657	-1.10779e-08	-2.08038e-08	-1.15082e-08	-1.44633e-08	5.49528e-09
18.6046	-1.65436e-07	-1.47827e-07	-1.74652e-07	-1.62638e-07	1.36295e-08			18.436	-7.32117e-09	-1.35956e-08	-8.22449e-09	-9.71375e-09	3.39197e-09			19.0307	-8.56018e-08	-7.51343e-08	-4.21753e-08	-6.76371e-08	2.26632e-08			18.9197	-1.16669e-08	-2.03033e-08	-9.37805e-09	-1.37828e-08	5.76179e-09			18.9197	-1.16669e-08	-2.72156e-08	-1.31104e-08	-1.73309e-08	8.59072e-09			19.0657	-1.10748e-08	-2.07672e-08	-1.14929e-08	-1.4445e-08	5.4792e-09
18.7046	-1.65283e-07	-1.47766e-07	-1.74469e-07	-1.62506e-07	1.35663e-08			18.536	-7.34863e-09	-1.26892e-08	-8.20618e-09	-9.41467e-09	2.86806e-09			19.1307	-8.56018e-08	-7.51038e-08	-4.21143e-08	-6.76066e-08	2.26924e-08			19.0197	-1.16272e-08	-2.03125e-08	-9.35059e-09	-1.37634e-08	5.78476e-09			19.0197	-1.16272e-08	-2.71942e-08	-1.30951e-08	-1.73055e-08	8.59527e-09			19.1657	-1.10535e-08	-2.07855e-08	-1.14868e-08	-1.44419e-08	5.49798e-09
18.8046	-1.65161e-07	-1.47614e-07	-1.74316e-07	-1.62364e-07	1.35695e-08			18.636	-7.38525e-09	-1.28052e-08	-8.18481e-09	-9.45841e-09	2.92582e-09			19.2307	-8.55713e-08	-7.50732e-08	-4.21143e-08	-6.75863e-08	2.26753e-08			19.1197	-1.16058e-08	-2.02911e-08	-9.32617e-09	-1.3741e-08	5.78593e-09			19.1197	-1.16058e-08	-2.7182e-08	-1.30829e-08	-1.72902e-08	8.59829e-09			19.2657	-1.10657e-08	-2.07977e-08	-1.14807e-08	-1.4448e-08	5.50291e-09
18.9046	-1.6507e-07	-1.474e-07	-1.74194e-07	-1.62221e-07	1.36224e-08			18.736	-7.2937e-09	-1.2854e-08	-8.17261e-09	-9.4401e-09	2.98901e-09			19.3307	-8.55408e-08	-7.50427e-08	-4.21143e-08	-6.75659e-08	2.26582e-08			19.2197	-1.15662e-08	-2.0282e-08	-9.30786e-09	-1.37187e-08	5.79507e-09			19.2197	-1.15662e-08	-2.71698e-08	-1.3089e-08	-1.7275e-08	8.60292e-09			19.3657	-1.10626e-08	-2.07947e-08	-1.14746e-08	-1.4444e-08	5.50373e-09
19.0046	-1.64886e-07	-1.47278e-07	-1.74072e-07	-1.62079e-07	1.36161e-08			18.836	-7.33948e-09	-1.30493e-08	-8.1665e-09	-9.51843e-09	3.08567e-09			19.4307	-8.55103e-08	-7.50427e-08	-4.20837e-08	-6.75456e-08	2.26632e-08			19.3197	-1.15509e-08	-2.02759e-08	-9.28955e-09	-1.37054e-08	5.80141e-09			19.3197	-1.15509e-08	-2.71637e-08	-1.30432e-08	-1.72526e-08	8.61563e-09			19.4657	-1.10443e-08	-2.07794e-08	-1.14868e-08	-1.44368e-08	5.49728e-09
19.1046	-1.64734e-07	-1.47095e-07	-1.7392e-07	-1.61916e-07	1.36327e-08			18.936	-7.30286e-09	-1.30219e-08	-8.14514e-09	-9.48995e-09	3.08757e-09			19.5307	-8.54797e-08	-7.49817e-08	-4.20837e-08	-6.75151e-08	2.2641e-08			19.4197	-1.15387e-08	-2.02789e-08	-9.2804e-09	-1.36993e-08	5.80889e-09			19.4197	-1.15387e-08	-2.71576e-08	-1.30524e-08	-1.72496e-08	8.61393e-09			19.5657	-1.10504e-08	-2.07703e-08	-1.14807e-08	-1.44338e-08	5.49176e-09
19.2046	-1.64673e-07	-1.46973e-07	-1.73767e-07	-1.61804e-07	1.36256e-08			19.036	-7.31812e-09	-1.30219e-08	-8.14819e-09	-9.49605e-09	3.08151e-09			19.6307	-8.54492e-08	-7.49512e-08	-4.20532e-08	-6.74845e-08	2.2641e-08			19.5197	-1.15845e-08	-2.02759e-08	-9.26208e-09	-1.37075e-08	5.80571e-09			19.5197	-1.15845e-08	-2.71515e-08	-1.30341e-08	-1.72567e-08	8.59976e-09			19.6657	-1.10443e-08	-2.07458e-08	-1.14777e-08	-1.44226e-08	5.48037e-09
19.3046	-1.6449e-07	-1.46851e-07	-1.73615e-07	-1.61652e-07	1.36058e-08			19.136	-7.35168e-09	-1.29944e-08	-8.15735e-09	-9.50114e-09	3.05194e-09			19.7307	-8.54187e-08	-7.48901e-08	-4.20532e-08	-6.7454e-08	2.26189e-08			19.6197	-1.15173e-08	-2.02667e-08	-9.26514e-09	-1.36831e-08	5.81176e-09			19.6197	-1.15173e-08	-2.71362e-08	-1.30341e-08	-1.72292e-08	8.61318e-09			19.7657	-1.10413e-08	-2.07581e-08	-1.14685e-08	-1.44226e-08	5.49082e-09
19.4046	-1.64398e-07	-1.46698e-07	-1.73492e-07	-1.6153e-07	1.36256e-08			19.236	-7.28149e-09	-1.29791e-08	-8.1604e-09	-9.47367e-09	3.06745e-09			19.8307	-8.54187e-08	-7.48596e-08	-4.20532e-08	-6.74438e-08	2.26139e-08			19.7197	-1.15143e-08	-2.02545e-08	-9.24988e-09	-1.36729e-08	5.81121e-09			19.7197	-1.15143e-08	-2.70996e-08	-1.29974e-08	-1.72038e-08	8.60207e-09			19.8657	-1.10107e-08	-2.07367e-08	-1.14624e-08	-1.44033e-08	5.48955e-09
19.5046	-1.64276e-07	-1.46606e-07	-1.7334e-07	-1.61407e-07	1.35956e-08			19.336	-7.33643e-09	-1.2973e-08	-8.15735e-09	-9.48893e-09	3.0451e-09			19.9307	-8.53882e-08	-7.47986e-08	-4.19922e-08	-6.7393e-08	2.2626e-08			19.8197	-1.1496e-08	-2.02606e-08	-9.25293e-09	-1.36698e-08	5.81692e-09			19.8197	-1.1496e-08	-2.70844e-08	-1.297e-08	-1.71834e-08	8.60606e-09			19.9657	-1.10229e-08	-2.07306e-08	-1.14288e-08	-1.43941e-08	5.49129e-09
19.6046	-1.64124e-07	-1.46454e-07	-1.73187e-07	-1.61255e-07	1.35956e-08			19.436	-7.24792e-09	-1.28967e-08	-8.11157e-09	-9.41874e-09	3.04282e-09			20.0307	-8.53577e-08	-7.47681e-08	-4.20227e-08	-6.73828e-08	2.25917e-08			19.9197	-1.14777e-08	-2.02545e-08	-9.23767e-09	-1.36566e-08	5.82268e-09			19.9197	-1.14777e-08	-2.71088e-08	-1.29486e-08	-1.71783e-08	8.63139e-09			20.0657	-1.09955e-08	-2.07214e-08	-1.14471e-08	-1.4388e-08	5.48955e-09
19.7046	-1.63971e-07	-1.46393e-07	-1.73065e-07	-1.61143e-07	1.35592e-08			19.536	-7.33948e-09	-1.29028e-08	-8.10852e-09	-9.45028e-09	3.01462e-09			20.1307	-8.53577e-08	-7.4707e-08	-4.19922e-08	-6.73523e-08	2.25989e-08			20.0197	-1.14502e-08	-2.02362e-08	-9.22852e-09	-1.36383e-08	5.82093e-09			20.0197	-1.14502e-08	-2.70813e-08	-1.2912e-08	-1.71478e-08	8.63363e-09			20.1657	-1.09894e-08	-2.07092e-08	-1.14594e-08	-1.4386e-08	5.48113e-09
19.8046	-1.63849e-07	-1.4624e-07	-1.72882e-07	-1.6099e-07	1.3549e-08			19.636	-7.29675e-09	-1.28418e-08	-8.11157e-09	-9.41671e-09	2.99406e-09			20.2307	-8.53271e-08	-7.4707e-08	-4.19617e-08	-6.73319e-08	2.26039e-08			20.1197	-1.14441e-08	-2.02332e-08	-9.21631e-09	-1.36312e-08	5.82497e-09			20.1197	-1.14441e-08	-2.7066e-08	-1.28784e-08	-1.71295e-08	8.63511e-09			20.2657	-1.09924e-08	-2.07184e-08	-1.14441e-08	-1.4385e-08	5.48955e-09
19.9046	-1.63727e-07	-1.46149e-07	-1.7276e-07	-1.60878e-07	1.35324e-08			19.736	-7.32422e-09	-1.28296e-08	-8.12378e-09	-9.42586e-09	2.9747e-09			20.3307	-8.52966e-08	-7.4646e-08	-4.19617e-08	-6.73014e-08	2.25818e-08			20.2197	-1.14502e-08	-2.02332e-08	-9.21326e-09	-1.36322e-08	5.82498e-09			20.2197	-1.14502e-08	-2.70447e-08	-1.28662e-08	-1.71204e-08	8.62382e-09			20.3657	-1.09589e-08	-2.07092e-08	-1.14532e-08	-1.43738e-08	5.49223e-09
20.0046	-1.63605e-07	-1.45996e-07	-1.72638e-07	-1.60746e-07	1.3549e-08			19.836	-7.2876e-09	-1.2854e-08	-8.10547e-09	-9.41569e-09	3.00562e-09			20.4307	-8.52661e-08	-7.46155e-08	-4.19312e-08	-6.72709e-08	2.25818e-08			20.3197	-1.14227e-08	-2.0224e-08	-9.20105e-09	-1.36159e-08	5.82957e-09			20.3197	-1.14227e-08	-2.70203e-08	-1.28448e-08	-1.70959e-08	8.62407e-09			20.4657	-1.0965e-08	-2.07001e-08	-1.14532e-08	-1.43728e-08	5.48505e-09
20.1046	-1.63483e-07	-1.45935e-07	-1.72455e-07	-1.60624e-07	1.3489e-08			19.936	-7.31506e-09	-1.28845e-08	-8.09937e-09	-9.43298e-09	3.01473e-09			20.5307	-8.52661e-08	-7.45239e-08	-4.19006e-08	-6.72302e-08	2.25841e-08			20.4197	-1.14136e-08	-2.02118e-08	-9.20105e-09	-1.36088e-08	5.82438e-09			20.4197	-1.14136e-08	-2.69928e-08	-1.28357e-08	-1.70807e-08	8.61354e-09			20.5657	-1.09467e-08	-2.0694e-08	-1.14563e-08	-1.43656e-08	5.48641e-09
20.2046	-1.63361e-07	-1.45752e-07	-1.72302e-07	-1.60472e-07	1.35089e-08			20.036	-7.29065e-09	-1.28418e-08	-8.10547e-09	-9.41264e-09	2.99755e-09			20.6307	-8.52356e-08	-7.44629e-08	-4.19312e-08	-6.72099e-08	2.25449e-08			20.5197	-1.14105e-08	-2.02148e-08	-9.17664e-09	-1.36007e-08	5.83593e-09			20.5197	-1.14105e-08	-2.7002e-08	-1.28052e-08	-1.70726e-08	8.62734e-09			20.6657	-1.09314e-08	-2.07001e-08	-1.14349e-08	-1.43555e-08	5.50035e-09
20.3046	-1.63239e-07	-1.4566e-07	-1.72119e-07	-1.60339e-07	1.34655e-08			20.136	-7.30591e-09	-1.28143e-08	-8.10852e-09	-9.40959e-09	2.97578e-09			20.7307	-8.52051e-08	-7.44324e-08	-4.19006e-08	-6.71794e-08	2.25449e-08			20.6197	-1.14105e-08	-2.01965e-08	-9.17358e-09	-1.35935e-08	5.82671e-09			20.6197	-1.14105e-08	-2.69928e-08	-1.27838e-08	-1.70624e-08	8.62736e-09			20.7657	-1.09375e-08	-2.0697e-08	-1.14288e-08	-1.43545e-08	5.49832e-09
20.4046	-1.63086e-07	-1.45508e-07	-1.72058e-07	-1.60217e-07	1.35056e-08			20.236	-7.27539e-09	-1.27777e-08	-8.09326e-09	-9.38212e-09	2.96896e-09			20.8307	-8.51746e-08	-7.43713e-08	-4.18701e-08	-6.71387e-08	2.254e-08			20.7197	-1.14563e-08	-2.02026e-08	-9.16138e-09	-1.36068e-08	5.8263e-09			20.7197	-1.14563e-08	-2.69867e-08	-1.27441e-08	-1.70624e-08	8.6188e-09			20.8657	-1.09222e-08	-2.06848e-08	-1.14197e-08	-1.43422e-08	5.49845e-09
20.5046	-1.63025e-07	-1.45386e-07	-1.71906e-07	-1.60105e-07	1.34988e-08			20.336	-7.29675e-09	-1.27808e-08	-8.078e-09	-9.38517e-09	2.9665e-09			20.9307	-8.51746e-08	-7.43408e-08	-4.18701e-08	-6.71285e-08	2.25351e-08			20.8197	-1.14014e-08	-2.01843e-08	-9.14612e-09	-1.35773e-08	5.83193e-09			20.8197	-1.14014e-08	-2.69653e-08	-1.27441e-08	-1.70369e-08	8.62441e-09			20.9657	-1.09253e-08	-2.06848e-08	-1.14258e-08	-1.43453e-08	5.49588e-09
20.6046	-1.62903e-07	-1.45325e-07	-1.71753e-07	-1.59993e-07	1.34522e-08			20.436	-7.24792e-09	-1.27655e-08	-8.06274e-09	-9.35872e-09	2.97835e-09			21.0307	-8.5144e-08	-7.43103e-08	-4.18091e-08	-6.70878e-08	2.25522e-08			20.9197	-1.13983e-08	-2.01904e-08	-9.12781e-09	-1.35722e-08	5.84292e-09			20.9197	-1.13983e-08	-2.69562e-08	-1.2735e-08	-1.70298e-08	8.62241e-09			21.0657	-1.09131e-08	-2.06696e-08	-1.14227e-08	-1.43351e-08	5.49169e-09
20.7046	-1.62781e-07	-1.45142e-07	-1.716e-07	-1.59841e-07	1.34721e-08			20.536	-7.30591e-09	-1.27655e-08	-8.05969e-09	-9.37703e-09	2.9586e-09			21.1307	-8.5144e-08	-7.42493e-08	-4.17786e-08	-6.70573e-08	2.25596e-08			21.0197	-1.13983e-08	-2.01782e-08	-9.11255e-09	-1.3563e-08	5.84181e-09			21.0197	-1.13983e-08	-2.69318e-08	-1.27045e-08	-1.70115e-08	8.61597e-09			21.1657	-1.09161e-08	-2.06848e-08	-1.14105e-08	-1.43372e-08	5.50279e-09
20.8046	-1.62659e-07	-1.4505e-07	-1.71448e-07	-1.59719e-07	1.34422e-08			20.636	-7.23267e-09	-1.27289e-08	-8.0658e-09	-9.34245e-09	2.96217e-09			21.2307	-8.51135e-08	-7.41882e-08	-4.17175e-08	-6.70064e-08	2.25718e-08			21.1197	-1.1438e-08	-2.01813e-08	-9.10034e-09	-1.35732e-08	5.8409e-09			21.1197	-1.1438e-08	-2.69318e-08	-1.26678e-08	-1.70125e-08	8.61229e-09			21.2657	-1.09039e-08	-2.06696e-08	-1.14166e-08	-1.433e-08	5.49617e-09
20.9046	-1.62537e-07	-1.44958e-07	-1.71326e-07	-1.59607e-07	1.34255e-08			20.736	-7.28149e-09	-1.2738e-08	-8.06274e-09	-9.36076e-09	2.95078e-09			21.3307	-8.51135e-08	-7.41577e-08	-4.16565e-08	-6.69759e-08	2.26012e-08			21.2197	-1.14258e-08	-2.01813e-08	-9.10034e-09	-1.35691e-08	5.84314e-09			21.2197	-1.14258e-08	-2.69287e-08	-1.26648e-08	-1.70064e-08	8.61525e-09			21.3657	-1.08795e-08	-2.06635e-08	-1.13586e-08	-1.43005e-08	5.51565e-09
21.0046	-1.62445e-07	-1.44867e-07	-1.71204e-07	-1.59505e-07	1.34122e-08			20.836	-7.24792e-09	-1.27472e-08	-8.05359e-09	-9.34957e-09	2.96988e-09			21.4307	-8.5083e-08	-7.40967e-08	-4.15955e-08	-6.6925e-08	2.26134e-08			21.3197	-1.13464e-08	-2.01691e-08	-9.09424e-09	-1.35366e-08	5.85325e-09			21.3197	-1.13464e-08	-2.69135e-08	-1.26495e-08	-1.69698e-08	8.63606e-09			21.4657	-1.08673e-08	-2.06573e-08	-1.13892e-08	-1.43046e-08	5.50782e-09
21.1046	-1.62354e-07	-1.44714e-07	-1.71265e-07	-1.59444e-07	1.35121e-08			20.936	-7.26624e-09	-1.26312e-08	-8.05969e-09	-9.31905e-09	2.89573e-09			21.5307	-8.50525e-08	-7.40662e-08	-4.1687e-08	-6.69352e-08	2.2545e-08			21.4197	-1.13342e-08	-2.01599e-08	-9.06982e-09	-1.35213e-08	5.85961e-09			21.4197	-1.13342e-08	-2.6886e-08	-1.26221e-08	-1.69474e-08	8.6311e-09			21.5657	-1.08765e-08	-2.06573e-08	-1.13953e-08	-1.43097e-08	5.50335e-09
21.2046	-1.62201e-07	-1.44592e-07	-1.70898e-07	-1.59231e-07	1.34023e-08			21.036	-7.25708e-09	-1.26678e-08	-8.04443e-09	-9.32312e-09	2.92325e-09			21.6307	-8.50525e-08	-7.40051e-08	-4.1748e-08	-6.69352e-08	2.25013e-08			21.5197	-1.13312e-08	-2.01569e-08	-9.07288e-09	-1.35203e-08	5.85729e-09			21.5197	-1.13312e-08	-2.68982e-08	-1.25793e-08	-1.69362e-08	8.64985e-09			21.6657	-1.08521e-08	-2.06543e-08	-1.13861e-08	-1.42975e-08	5.51163e-09
21.3046	-1.62079e-07	-1.44501e-07	-1.70807e-07	-1.59129e-07	1.33989e-08			21.136	-7.25403e-09	-1.26404e-08	-8.04138e-09	-9.31193e-09	2.90928e-09			21.7307	-8.5022e-08	-7.40051e-08	-4.1687e-08	-6.69047e-08	2.25231e-08			21.6197	-1.13464e-08	-2.01569e-08	-9.04541e-09	-1.35162e-08	5.8649e-09			21.6197	-1.13464e-08	-2.6889e-08	-1.2561e-08	-1.69322e-08	8.64426e-09			21.7657	-1.08429e-08	-2.06482e-08	-1.14166e-08	-1.43026e-08	5.50295e-09
21.4046	-1.62018e-07	-1.44409e-07	-1.70685e-07	-1.59037e-07	1.3389e-08			21.236	-7.23267e-09	-1.26617e-08	-8.04138e-09	-9.31193e-09	2.92907e-09			21.8307	-8.49915e-08	-7.39441e-08	-4.1687e-08	-6.68742e-08	2.25013e-08			21.7197	-1.13434e-08	-2.01355e-08	-9.04846e-09	-1.35091e-08	5.85221e-09			21.7197	-1.13434e-08	-2.68341e-08	-1.25488e-08	-1.69088e-08	8.6167e-09			21.8657	-1.08429e-08	-2.06451e-08	-1.14044e-08	-1.42975e-08	5.5044e-09
21.5046	-1.61865e-07	-1.44318e-07	-1.70532e-07	-1.58905e-07	1.33557e-08			21.336	-7.23267e-09	-1.25671e-08	-8.05054e-09	-9.28345e-09	2.87301e-09			21.9307	-8.49609e-08	-7.39136e-08	-4.1687e-08	-6.68538e-08	2.24842e-08			21.8197	-1.1322e-08	-2.01447e-08	-9.03931e-09	-1.3502e-08	5.86484e-09			21.8197	-1.1322e-08	-2.68341e-08	-1.25305e-08	-1.68955e-08	8.62823e-09			21.9657	-1.08307e-08	-2.06421e-08	-1.14044e-08	-1.42924e-08	5.50647e-09
21.6046	-1.61804e-07	-1.44165e-07	-1.70349e-07	-1.58773e-07	1.33527e-08			21.436	-7.22656e-09	-1.25153e-08	-8.02002e-09	-9.25395e-09	2.85211e-09			22.0307	-8.49609e-08	-7.38525e-08	-4.17175e-08	-6.68437e-08	2.24575e-08			21.9197	-1.13464e-08	-2.01324e-08	-9.02405e-09	-1.3501e-08	5.85924e-09			21.9197	-1.13464e-08	-2.68463e-08	-1.24969e-08	-1.68966e-08	8.63592e-09			22.0657	-1.08246e-08	-2.06146e-08	-1.14014e-08	-1.42802e-08	5.49335e-09
21.7046	-1.61621e-07	-1.44104e-07	-1.70258e-07	-1.58661e-07	1.33257e-08			21.536	-7.22961e-09	-1.25061e-08	-8.01086e-09	-9.24886e-09	2.84777e-09			22.1307	-8.49304e-08	-7.38525e-08	-4.1748e-08	-6.68437e-08	2.24282e-08			22.0197	-1.13586e-08	-2.01324e-08	-9.03625e-09	-1.35091e-08	5.85233e-09			22.0197	-1.13586e-08	-2.6825e-08	-1.24847e-08	-1.68894e-08	8.6228e-09			22.1657	-1.08063e-08	-2.06055e-08	-1.13892e-08	-1.4267e-08	5.49703e-09
21.8046	-1.6156e-07	-1.43951e-07	-1.70166e-07	-1.58559e-07	1.33625e-08			21.636	-7.22656e-09	-1.25671e-08	-8.00781e-09	-9.26717e-09	2.88443e-09			22.2307	-8.49304e-08	-7.37915e-08	-4.15039e-08	-6.67419e-08	2.25552e-08			22.1197	-1.13861e-08	-2.01202e-08	-8.99963e-09	-1.3502e-08	5.85446e-09			22.1197	-1.13861e-08	-2.68036e-08	-1.24481e-08	-1.68793e-08	8.6111e-09			22.2657	-1.07819e-08	-2.06085e-08	-1.1377e-08	-1.42558e-08	5.50968e-09
21.9046	-1.61469e-07	-1.4386e-07	-1.70166e-07	-1.58498e-07	1.34023e-08			21.736	-7.20825e-09	-1.25916e-08	-8.00171e-09	-9.26717e-09	2.90621e-09			22.3307	-8.48999e-08	-7.3761e-08	-4.15955e-08	-6.67521e-08	2.24869e-08			22.2197	-1.13495e-08	-2.01202e-08	-8.99658e-09	-1.34888e-08	5.86228e-09			22.2197	-1.13495e-08	-2.67944e-08	-1.24573e-08	-1.68671e-08	8.61518e-09			22.3657	-1.07788e-08	-2.05902e-08	-1.138e-08	-1.42497e-08	5.49929e-09
22.0046	-1.61346e-07	-1.43738e-07	-1.69922e-07	-1.58335e-07	1.33492e-08			21.836	-7.1991e-09	-1.2558e-08	-7.99255e-09	-9.24988e-09	2.89224e-09			22.4307	-8.48999e-08	-7.37e-08	-4.1626e-08	-6.67419e-08	2.24604e-08			22.3197	-1.13373e-08	-2.01019e-08	-8.98438e-09	-1.34745e-08	5.85883e-09			22.3197	-1.13373e-08	-2.67761e-08	-1.24176e-08	-1.68437e-08	8.6187e-09			22.4657	-1.07727e-08	-2.05933e-08	-1.1377e-08	-1.42476e-08	5.50377e-09
22.1046	-1.61224e-07	-1.43646e-07	-1.69769e-07	-1.58213e-07	1.33193e-08			21.936	-7.17468e-09	-1.25824e-08	-7.9895e-09	-9.24886e-09	2.91553e-09			22.5307	-8.48999e-08	-7.37e-08	-4.1748e-08	-6.67826e-08	2.23921e-08			22.4197	-1.13617e-08	-2.0108e-08	-8.97827e-09	-1.34827e-08	5.86019e-09			22.4197	-1.13617e-08	-2.677e-08	-1.23932e-08	-1.68416e-08	8.61369e-09			22.5657	-1.07758e-08	-2.05994e-08	-1.13556e-08	-1.42436e-08	5.51191e-09
22.2046	-1.61163e-07	-1.43524e-07	-1.69647e-07	-1.58112e-07	1.33262e-08			22.036	-7.1991e-09	-1.24298e-08	-7.9834e-09	-9.2041e-09	2.82094e-09			22.6307	-8.48694e-08	-7.36389e-08	-4.15955e-08	-6.67013e-08	2.24557e-08			22.5197	-1.13251e-08	-2.01019e-08	-8.96912e-09	-1.34654e-08	5.8669e-09			22.5197	-1.13251e-08	-2.67578e-08	-1.23932e-08	-1.68254e-08	8.61832e-09			22.6657	-1.07605e-08	-2.05841e-08	-1.13617e-08	-1.42354e-08	5.50632e-09
22.3046	-1.61011e-07	-1.43433e-07	-1.69525e-07	-1.5799e-07	1.3306e-08			22.136	-7.18689e-09	-1.24634e-08	-7.9895e-09	-9.21326e-09	2.84315e-09			22.7307	-8.48694e-08	-7.35779e-08	-4.15955e-08	-6.66809e-08	2.24463e-08			22.6197	-1.13129e-08	-2.00928e-08	-8.96301e-09	-1.34562e-08	5.86629e-09			22.6197	-1.13129e-08	-2.67639e-08	-1.23505e-08	-1.68091e-08	8.63674e-09			22.7657	-1.07544e-08	-2.05688e-08	-1.13556e-08	-1.42263e-08	5.50105e-09
22.4046	-1.60919e-07	-1.43311e-07	-1.69403e-07	-1.57878e-07	1.33095e-08			22.236	-7.19299e-09	-1.25336e-08	-7.97119e-09	-9.23258e-09	2.88509e-09			22.8307	-8.48389e-08	-7.35474e-08	-4.15039e-08	-6.663e-08	2.24804e-08			22.7197	-1.12946e-08	-2.00775e-08	-8.95386e-09	-1.3442e-08	5.86451e-09			22.7197	-1.12946e-08	-2.67365e-08	-1.23169e-08	-1.67826e-08	8.6354e-09			22.8657	-1.07422e-08	-2.05841e-08	-1.13495e-08	-1.42253e-08	5.51529e-09
22.5046	-1.60797e-07	-1.43219e-07	-1.69281e-07	-1.57766e-07	1.32928e-08			22.336	-7.17468e-09	-1.24878e-08	-7.96814e-09	-9.21021e-09	2.86607e-09			22.9307	-8.48389e-08	-7.35168e-08	-4.15039e-08	-6.66199e-08	2.24757e-08			22.8197	-1.12946e-08	-2.00897e-08	-8.93555e-09	-1.34399e-08	5.87843e-09			22.8197	-1.12946e-08	-2.67273e-08	-1.22955e-08	-1.67725e-08	8.63565e-09			22.9657	-1.07239e-08	-2.05658e-08	-1.13464e-08	-1.4212e-08	5.51131e-09
22.6046	-1.60736e-07	-1.43097e-07	-1.69159e-07	-1.57664e-07	1.32998e-08			22.436	-7.19299e-09	-1.2439e-08	-7.96509e-09	-9.19902e-09	2.83231e-09			23.0307	-8.48389e-08	-7.34558e-08	-4.15131e-08	-6.66026e-08	2.24612e-08			22.9197	-1.12885e-08	-2.00684e-08	-8.93555e-09	-1.34308e-08	5.86746e-09			22.9197	-1.12885e-08	-2.67212e-08	-1.22772e-08	-1.67623e-08	8.63882e-09			23.0657	-1.07117e-08	-2.05566e-08	-1.13525e-08	-1.42069e-08	5.50832e-09
22.7046	-1.60614e-07	-1.43005e-07	-1.69067e-07	-1.57562e-07	1.32963e-08			22.536	-7.15942e-09	-1.2442e-08	-7.96204e-09	-9.18783e-09	2.84664e-09			23.1307	-8.48083e-08	-7.34558e-08	-4.14734e-08	-6.65792e-08	2.2471e-08			23.0197	-1.12885e-08	-2.00592e-08	-8.9325e-09	-1.34267e-08	5.86345e-09			23.0197	-1.12885e-08	-2.67151e-08	-1.22437e-08	-1.67491e-08	8.64403e-09			23.1657	-1.07086e-08	-2.05475e-08	-1.13403e-08	-1.41988e-08	5.50718e-09
22.8046	-1.60553e-07	-1.42914e-07	-1.69006e-07	-1.57491e-07	1.3313e-08			22.636	-7.17163e-09	-1.20239e-08	-7.94983e-09	-9.04846e-09	2.60604e-09			23.2307	-8.48083e-08	-7.33948e-08	-4.15039e-08	-6.6569e-08	2.24446e-08			23.1197	-1.13098e-08	-2.005e-08	-8.92029e-09	-1.34267e-08	5.85908e-09			23.1197	-1.13098e-08	-2.6709e-08	-1.22406e-08	-1.67531e-08	8.63457e-09			23.2657	-1.07025e-08	-2.05444e-08	-1.13342e-08	-1.41937e-08	5.50894e-09
22.9046	-1.60431e-07	-1.42853e-07	-1.68884e-07	-1.57389e-07	1.32796e-08			22.736	-7.18079e-09	-1.19904e-08	-7.94983e-09	-9.04032e-09	2.58358e-09			23.3307	-8.48083e-08	-7.33643e-08	-4.14825e-08	-6.65517e-08	2.24519e-08			23.2197	-1.13037e-08	-2.00562e-08	-8.92334e-09	-1.34277e-08	5.86246e-09			23.2197	-1.13037e-08	-2.66693e-08	-1.2204e-08	-1.67257e-08	8.62321e-09			23.3657	-1.06934e-08	-2.05444e-08	-1.13495e-08	-1.41958e-08	5.50789e-09
23.0046	-1.60309e-07	-1.427e-07	-1.68701e-07	-1.57237e-07	1.32699e-08			22.836	-7.17468e-09	-1.18591e-08	-7.94983e-09	-8.99455e-09	2.51089e-09			23.4307	-8.47778e-08	-7.33643e-08	-4.14368e-08	-6.65263e-08	2.24651e-08			23.3197	-1.1319e-08	-2.00439e-08	-8.90503e-09	-1.34226e-08	5.85986e-09			23.3197	-1.1319e-08	-2.66998e-08	-1.21979e-08	-1.67389e-08	8.63761e-09			23.4657	-1.06842e-08	-2.05353e-08	-1.13342e-08	-1.41846e-08	5.50947e-09
23.1046	-1.60248e-07	-1.42609e-07	-1.68579e-07	-1.57145e-07	1.32603e-08			22.936	-7.1991e-09	-1.25092e-08	-7.92542e-09	-9.21122e-09	2.87909e-09			23.5307	-8.47778e-08	-7.33337e-08	-4.14734e-08	-6.65283e-08	2.244e-08			23.4197	-1.1322e-08	-2.00348e-08	-8.88367e-09	-1.34135e-08	5.86239e-09			23.4197	-1.1322e-08	-2.66693e-08	-1.21674e-08	-1.67196e-08	8.62709e-09			23.5657	-1.0675e-08	-2.052e-08	-1.13312e-08	-1.41754e-08	5.50437e-09
23.2046	-1.60156e-07	-1.42578e-07	-1.68518e-07	-1.57084e-07	1.324e-08			23.036	-7.13806e-09	-1.22009e-08	-7.93762e-09	-9.0922e-09	2.72175e-09			23.6307	-8.47473e-08	-7.33032e-08	-4.14429e-08	-6.64978e-08	2.244e-08			23.5197	-1.12915e-08	-2.00317e-08	-8.88062e-09	-1.34013e-08	5.86731e-09			23.5197	-1.12915e-08	-2.66632e-08	-1.21552e-08	-1.67033e-08	8.63635e-09			23.6657	-1.06689e-08	-2.05048e-08	-1.13373e-08	-1.41703e-08	5.49595e-09
23.3046	-1.60034e-07	-1.42456e-07	-1.68396e-07	-1.56962e-07	1.324e-08			23.136	-7.17773e-09	-1.18073e-08	-7.93457e-09	-8.97319e-09	2.48337e-09			23.7307	-8.47473e-08	-7.32727e-08	-4.14429e-08	-6.64876e-08	2.24354e-08			23.6197	-1.13403e-08	-2.00165e-08	-8.87146e-09	-1.34094e-08	5.85352e-09			23.6197	-1.13403e-08	-2.66693e-08	-1.21216e-08	-1.67104e-08	8.6335e-09			23.7657	-1.06476e-08	-2.04834e-08	-1.13251e-08	-1.4152e-08	5.49359e-09
23.4046	-1.59943e-07	-1.42303e-07	-1.68335e-07	-1.5686e-07	1.32866e-08			23.236	-7.09229e-09	-1.15509e-08	-7.92542e-09	-8.8562e-09	2.37057e-09			23.8307	-8.47168e-08	-7.32422e-08	-4.13818e-08	-6.64469e-08	2.24524e-08			23.7197	-1.13281e-08	-2.00134e-08	-8.86841e-09	-1.34033e-08	5.85514e-09			23.7197	-1.13281e-08	-2.66754e-08	-1.2085e-08	-1.66962e-08	8.65056e-09			23.8657	-1.06445e-08	-2.04681e-08	-1.1322e-08	-1.41449e-08	5.48656e-09
23.5046	-1.59851e-07	-1.42273e-07	-1.68213e-07	-1.56779e-07	1.324e-08			23.336	-7.17468e-09	-1.22803e-08	-7.91626e-09	-9.12374e-09	2.75867e-09			23.9307	-8.47168e-08	-7.32117e-08	-4.13818e-08	-6.64368e-08	2.24478e-08			23.8197	-1.13281e-08	-2.00073e-08	-8.84705e-09	-1.33942e-08	5.85998e-09			23.8197	-1.13281e-08	-2.66479e-08	-1.20697e-08	-1.66819e-08	8.63879e-09			23.9657	-1.06506e-08	-2.04468e-08	-1.13159e-08	-1.41378e-08	5.47387e-09
23.6046	-1.59821e-07	-1.4212e-07	-1.68091e-07	-1.56677e-07	1.32675e-08			23.436	-7.08923e-09	-1.16058e-08	-7.91321e-09	-8.86943e-09	2.40535e-09			24.0307	-8.46863e-08	-7.32117e-08	-4.13208e-08	-6.64062e-08	2.24695e-08			23.9197	-1.13129e-08	-1.99982e-08	-8.84705e-09	-1.3386e-08	5.85751e-09			23.9197	-1.13129e-08	-2.66388e-08	-1.20514e-08	-1.66677e-08	8.64313e-09			24.0657	-1.06293e-08	-2.04498e-08	-1.13281e-08	-1.41357e-08	5.47931e-09
23.7046	-1.59668e-07	-1.42029e-07	-1.6803e-07	-1.56576e-07	1.32735e-08			23.536	-7.16553e-09	-1.18256e-08	-7.901e-09	-8.96403e-09	2.50529e-09			24.1307	-8.46863e-08	-7.32117e-08	-4.12598e-08	-6.63859e-08	2.25035e-08			24.0197	-1.13373e-08	-1.99921e-08	-8.84399e-09	-1.33911e-08	5.85094e-09			24.0197	-1.13373e-08	-2.66113e-08	-1.20087e-08	-1.66524e-08	8.63119e-09			24.1657	-1.06293e-08	-2.04254e-08	-1.1319e-08	-1.41246e-08	5.46759e-09
23.8046	-1.59576e-07	-1.41937e-07	-1.67877e-07	-1.56464e-07	1.32472e-08			23.636	-7.08008e-09	-1.3327e-08	-7.88879e-09	-9.43197e-09	3.39737e-09			24.2307	-8.46863e-08	-7.31812e-08	-4.12903e-08	-6.63859e-08	2.24819e-08			24.1197	-1.13342e-08	-1.99799e-08	-8.84399e-09	-1.3386e-08	5.84459e-09			24.1197	-1.13342e-08	-2.66388e-08	-1.19659e-08	-1.66463e-08	8.6595e-09			24.2657	-1.06323e-08	-2.04254e-08	-1.13159e-08	-1.41246e-08	5.4674e-09
23.9046	-1.59485e-07	-1.41846e-07	-1.67847e-07	-1.56392e-07	1.32735e-08			23.736	-7.14417e-09	-1.08978e-08	-7.8949e-09	-8.64563e-09	1.98625e-09			24.3307	-8.46558e-08	-7.31201e-08	-4.12292e-08	-6.6335e-08	2.24943e-08			24.2197	-1.13434e-08	-1.99921e-08	-8.84399e-09	-1.33931e-08	5.84987e-09			24.2197	-1.13434e-08	-2.66083e-08	-1.19598e-08	-1.66372e-08	8.64073e-09			24.3657	-1.06171e-08	-2.03918e-08	-1.13159e-08	-1.41083e-08	5.45294e-09
24.0046	-1.59393e-07	-1.41724e-07	-1.67725e-07	-1.56281e-07	1.3277e-08			23.836	-7.08008e-09	-1.08917e-08	-7.87659e-09	-8.61613e-09	2.01056e-09			24.4307	-8.46558e-08	-7.31201e-08	-4.12292e-08	-6.6335e-08	2.24943e-08			24.3197	-1.13403e-08	-1.99799e-08	-8.82874e-09	-1.3383e-08	5.84946e-09			24.3197	-1.13403e-08	-2.66022e-08	-1.19385e-08	-1.6627e-08	8.64393e-09			24.4657	-1.06262e-08	-2.03552e-08	-1.13129e-08	-1.40981e-08	5.42969e-09
24.1046	-1.59271e-07	-1.41663e-07	-1.67603e-07	-1.56179e-07	1.32436e-08			23.936	-7.13501e-09	-1.31805e-08	-7.87964e-09	-9.3984e-09	3.29653e-09			24.5307	-8.46252e-08	-7.30896e-08	-4.12598e-08	-6.63249e-08	2.24602e-08			24.4197	-1.13525e-08	-1.99799e-08	-8.82568e-09	-1.3386e-08	5.84852e-09			24.4197	-1.13525e-08	-2.66022e-08	-1.19263e-08	-1.6627e-08	8.64352e-09			24.5657	-1.06079e-08	-2.03552e-08	-1.13037e-08	-1.40889e-08	5.43789e-09
24.2046	-1.5921e-07	-1.41541e-07	-1.6748e-07	-1.56077e-07	1.32508e-08			24.036	-7.07703e-09	-1.39954e-08	-7.88269e-09	-9.65169e-09	3.78323e-09			24.6307	-8.45947e-08	-7.30591e-08	-4.12292e-08	-6.62944e-08	2.24602e-08			24.5197	-1.13373e-08	-1.99738e-08	-8.82568e-09	-1.33789e-08	5.84774e-09			24.5197	-1.13373e-08	-2.65778e-08	-1.18835e-08	-1.65995e-08	8.64572e-09			24.6657	-1.0614e-08	-2.03369e-08	-1.13007e-08	-1.40839e-08	5.42617e-09
24.3046	-1.59119e-07	-1.4151e-07	-1.67389e-07	-1.56006e-07	1.32173e-08			24.136	-7.13196e-09	-1.14227e-08	-7.88574e-09	-8.81348e-09	2.29089e-09			24.7307	-8.45947e-08	-7.30591e-08	-4.12262e-08	-6.62933e-08	2.24619e-08			24.6197	-1.13617e-08	-1.99646e-08	-8.81958e-09	-1.3382e-08	5.84072e-09			24.6197	-1.13617e-08	-2.65594e-08	-1.18622e-08	-1.65944e-08	8.63358e-09			24.7657	-1.05957e-08	-2.03278e-08	-1.13068e-08	-1.40767e-08	5.4252e-09
24.4046	-1.59058e-07	-1.41449e-07	-1.67297e-07	-1.55935e-07	1.32041e-08			24.236	-7.13196e-09	-1.23444e-08	-7.89185e-09	-9.12272e-09	2.81577e-09			24.8307	-8.45642e-08	-7.30286e-08	-4.12292e-08	-6.6274e-08	2.24432e-08			24.7197	-1.13525e-08	-1.99554e-08	-8.80432e-09	-1.33708e-08	5.8431e-09			24.7197	-1.13525e-08	-2.65625e-08	-1.185e-08	-1.65883e-08	8.64146e-09			24.8657	-1.05865e-08	-2.03186e-08	-1.12976e-08	-1.40676e-08	5.4252e-09
24.5046	-1.58966e-07	-1.41327e-07	-1.67175e-07	-1.55823e-07	1.32078e-08			24.336	-7.11365e-09	-1.36841e-08	-7.87659e-09	-9.55811e-09	3.59351e-09			24.9307	-8.45642e-08	-7.2998e-08	-4.12292e-08	-6.62638e-08	2.24386e-08			24.8197	-1.13525e-08	-1.99524e-08	-8.79822e-09	-1.33677e-08	5.84377e-09			24.8197	-1.13525e-08	-2.65381e-08	-1.18225e-08	-1.6571e-08	8.63491e-09			24.9657	-1.0553e-08	-2.03094e-08	-1.12854e-08	-1.40493e-08	5.43382e-09
24.6046	-1.58875e-07	-1.41357e-07	-1.67114e-07	-1.55782e-07	1.31539e-08			24.436	-7.14417e-09	-1.29425e-08	-7.87659e-09	-9.32109e-09	3.15755e-09			25.0307	-8.45337e-08	-7.29675e-08	-4.11682e-08	-6.62231e-08	2.24557e-08			24.9197	-1.13556e-08	-1.99463e-08	-8.79517e-09	-1.33657e-08	5.841e-09			24.9197	-1.13556e-08	-2.65533e-08	-1.17859e-08	-1.65649e-08	8.65289e-09			25.0657	-1.05347e-08	-2.02942e-08	-1.12762e-08	-1.4035e-08	5.43325e-09
24.7046	-1.58722e-07	-1.41113e-07	-1.67023e-07	-1.55619e-07	1.32304e-08			24.536	-7.08923e-09	-1.25061e-08	-7.88574e-09	-9.16036e-09	2.92474e-09			25.1307	-8.45032e-08	-7.2937e-08	-4.11682e-08	-6.62028e-08	2.24386e-08			25.0197	-1.13617e-08	-1.99341e-08	-8.78906e-09	-1.33616e-08	5.83546e-09			25.0197	-1.13617e-08	-2.65137e-08	-1.17676e-08	-1.65476e-08	8.63322e-09			25.1657	-1.05164e-08	-2.02759e-08	-1.12701e-08	-1.40208e-08	5.43016e-09
24.8046	-1.58661e-07	-1.41052e-07	-1.6687e-07	-1.55528e-07	1.3191e-08			24.636	-7.14111e-09	-1.2851e-08	-7.88269e-09	-9.29159e-09	3.10472e-09			25.2307	-8.44727e-08	-7.29065e-08	-4.11377e-08	-6.61723e-08	2.24386e-08			25.1197	-1.13281e-08	-1.99249e-08	-8.77991e-09	-1.33443e-08	5.83966e-09			25.1197	-1.13281e-08	-2.65106e-08	-1.17493e-08	-1.65293e-08	8.64661e-09			25.2657	-1.05225e-08	-2.02881e-08	-1.12915e-08	-1.4034e-08	5.42982e-09
24.9046	-1.58539e-07	-1.4093e-07	-1.6684e-07	-1.55436e-07	1.32304e-08			24.736	-7.06787e-09	-1.24359e-08	-7.8949e-09	-9.13289e-09	2.89023e-09			25.3307	-8.44727e-08	-7.29065e-08	-4.11682e-08	-6.61825e-08	2.24216e-08			25.2197	-1.13373e-08	-1.9928e-08	-8.7677e-09	-1.33443e-08	5.84458e-09			25.2197	-1.13373e-08	-2.65045e-08	-1.1734e-08	-1.65253e-08	8.64456e-09			25.3657	-1.05072e-08	-2.02789e-08	-1.12823e-08	-1.40228e-08	5.43179e-09
25.0046	-1.58508e-07	-1.40869e-07	-1.66779e-07	-1.55385e-07	1.3234e-08			24.836	-7.1228e-09	-1.29211e-08	-7.87048e-09	-9.30481e-09	3.15407e-09			25.4307	-8.44727e-08	-7.2876e-08	-4.11987e-08	-6.61825e-08	2.24e-08			25.3197	-1.1322e-08	-1.99341e-08	-8.7616e-09	-1.33392e-08	5.85303e-09			25.3197	-1.1322e-08	-2.64984e-08	-1.16852e-08	-1.65019e-08	8.65916e-09			25.4657	-1.04919e-08	-2.02576e-08	-1.12946e-08	-1.40147e-08	5.42137e-09
25.1046	-1.58386e-07	-1.40747e-07	-1.66595e-07	-1.55243e-07	1.32078e-08			24.936	-7.08923e-09	-1.19812e-08	-7.86743e-09	-8.97929e-09	2.62869e-09			25.5307	-8.44421e-08	-7.28455e-08	-4.11377e-08	-6.61418e-08	2.2417e-08			25.4197	-1.13312e-08	-1.9928e-08	-8.76465e-09	-1.33413e-08	5.84682e-09			25.4197	-1.13312e-08	-2.64832e-08	-1.16638e-08	-1.64927e-08	8.65357e-09			25.5657	-1.04492e-08	-2.02789e-08	-1.12915e-08	-1.40066e-08	5.44834e-09
25.2046	-1.58295e-07	-1.40686e-07	-1.66534e-07	-1.55172e-07	1.32041e-08			25.036	-7.1228e-09	-1.18378e-08	-7.86743e-09	-8.94267e-09	2.53472e-09			25.6307	-8.44421e-08	-7.28149e-08	-4.10278e-08	-6.6095e-08	2.24737e-08			25.5197	-1.13678e-08	-1.99188e-08	-8.7616e-09	-1.33494e-08	5.83661e-09			25.5197	-1.13678e-08	-2.64832e-08	-1.16394e-08	-1.64968e-08	8.64952e-09			25.6657	-1.04462e-08	-2.02515e-08	-1.12823e-08	-1.39933e-08	5.43581e-09
25.3046	-1.58203e-07	-1.40533e-07	-1.66443e-07	-1.5506e-07	1.32376e-08			25.136	-7.07397e-09	-1.20697e-08	-7.86438e-09	-9.00269e-09	2.68535e-09			25.7307	-8.44421e-08	-7.27539e-08	-4.09241e-08	-6.604e-08	2.25225e-08			25.6197	-1.14014e-08	-1.99127e-08	-8.74634e-09	-1.33535e-08	5.83353e-09			25.6197	-1.14014e-08	-2.64648e-08	-1.15967e-08	-1.64876e-08	8.64107e-09			25.7657	-1.0434e-08	-2.02423e-08	-1.12732e-08	-1.39832e-08	5.4368e-09
25.4046	-1.58081e-07	-1.40503e-07	-1.66351e-07	-1.54978e-07	1.32005e-08			25.236	-7.11365e-09	-1.17523e-08	-7.85828e-09	-8.90808e-09	2.49116e-09			25.8307	-8.44116e-08	-7.27539e-08	-4.0741e-08	-6.59688e-08	2.26122e-08			25.7197	-1.14471e-08	-1.99005e-08	-8.74329e-09	-1.33636e-08	5.82028e-09			25.7197	-1.14471e-08	-2.64648e-08	-1.15753e-08	-1.64958e-08	8.63371e-09			25.8657	-1.04279e-08	-2.02118e-08	-1.12762e-08	-1.3972e-08	5.42047e-09
25.5046	-1.5802e-07	-1.40442e-07	-1.66229e-07	-1.54897e-07	1.31743e-08			25.336	-7.05566e-09	-1.13495e-08	-7.85217e-09	-8.75244e-09	2.2841e-09			25.9307	-8.43811e-08	-7.27234e-08	-4.07715e-08	-6.59587e-08	2.25781e-08			25.8197	-1.13708e-08	-1.99158e-08	-8.73718e-09	-1.33413e-08	5.84398e-09			25.8197	-1.13708e-08	-2.64435e-08	-1.15631e-08	-1.64591e-08	8.64722e-09			25.9657	-1.04248e-08	-2.02209e-08	-1.12762e-08	-1.3974e-08	5.42674e-09
25.6046	-1.57959e-07	-1.4032e-07	-1.66168e-07	-1.54816e-07	1.32078e-08			25.436	-7.09534e-09	-1.19965e-08	-7.83691e-09	-8.97624e-09	2.64174e-09			26.0307	-8.43811e-08	-7.26929e-08	-4.09851e-08	-6.60197e-08	2.24544e-08			25.9197	-1.14685e-08	-1.99097e-08	-8.73108e-09	-1.33698e-08	5.82677e-09			25.9197	-1.14685e-08	-2.64465e-08	-1.15265e-08	-1.64805e-08	8.63088e-09			26.0657	-1.03973e-08	-2.02118e-08	-1.12762e-08	-1.39618e-08	5.43047e-09
25.7046	-1.57806e-07	-1.40289e-07	-1.66107e-07	-1.54734e-07	1.31802e-08			25.536	-7.03735e-09	-1.31989e-08	-7.83691e-09	-9.35771e-09	3.35047e-09			26.1307	-8.43506e-08	-7.26624e-08	-4.12292e-08	-6.60807e-08	2.23014e-08			26.0197	-1.13983e-08	-1.99005e-08	-8.73718e-09	-1.33453e-08	5.83079e-09			26.0197	-1.13983e-08	-2.64526e-08	-1.14899e-08	-1.64469e-08	8.66531e-09			26.1657	-1.03638e-08	-2.01874e-08	-1.12701e-08	-1.39404e-08	5.42896e-09
25.8046	-1.57745e-07	-1.40167e-07	-1.65955e-07	-1.54622e-07	1.31743e-08			25.636	-7.08923e-09	-1.34003e-08	-7.83081e-09	-9.4401e-09	3.44959e-09			26.2307	-8.43506e-08	-7.26318e-08	-4.11072e-08	-6.60299e-08	2.23649e-08			26.1197	-1.13892e-08	-1.99097e-08	-8.72803e-09	-1.33423e-08	5.84109e-09			26.1197	-1.13892e-08	-2.64404e-08	-1.14807e-08	-1.64368e-08	8.66355e-09			26.2657	-1.03516e-08	-2.01965e-08	-1.1264e-08	-1.39374e-08	5.43975e-09
25.9046	-1.57623e-07	-1.40106e-07	-1.65924e-07	-1.54551e-07	1.31802e-08			25.736	-7.00989e-09	-1.12671e-08	-7.83386e-09	-8.70361e-09	2.25794e-09			26.3307	-8.43201e-08	-7.25708e-08	-4.07867e-08	-6.58925e-08	2.25219e-08			26.2197	-1.13922e-08	-1.99036e-08	-8.74023e-09	-1.33453e-08	5.83232e-09			26.2197	-1.13922e-08	-2.64221e-08	-1.14594e-08	-1.64246e-08	8.6582e-09			26.3657	-1.03485e-08	-2.01996e-08	-1.12701e-08	-1.39394e-08	5.44102e-09
26.0046	-1.57562e-07	-1.39954e-07	-1.65771e-07	-1.54429e-07	1.3191e-08			25.836	-7.07397e-09	-1.33545e-08	-7.83081e-09	-9.41976e-09	3.42853e-09			26.4307	-8.42896e-08	-7.25708e-08	-4.11682e-08	-6.60095e-08	2.22969e-08			26.3197	-1.13953e-08	-1.99036e-08	-8.73413e-09	-1.33443e-08	5.83422e-09			26.3197	-1.13953e-08	-2.64435e-08	-1.14197e-08	-1.64195e-08	8.68105e-09			26.4657	-1.03394e-08	-2.02026e-08	-1.1264e-08	-1.39353e-08	5.44729e-09
26.1046	-1.57471e-07	-1.39893e-07	-1.6568e-07	-1.54348e-07	1.31743e-08			25.936	-7.00989e-09	-1.26526e-08	-7.83997e-09	-9.16748e-09	3.04659e-09			26.5307	-8.42896e-08	-7.25403e-08	-4.08936e-08	-6.59078e-08	2.24454e-08			26.4197	-1.13831e-08	-1.98944e-08	-8.72498e-09	-1.33341e-08	5.83473e-09			26.4197	-1.13831e-08	-2.64099e-08	-1.14136e-08	-1.64022e-08	8.66696e-09			26.5657	-1.03302e-08	-2.01782e-08	-1.1264e-08	-1.39242e-08	5.43627e-09
26.2046	-1.57379e-07	-1.39832e-07	-1.65649e-07	-1.54287e-07	1.31838e-08			26.036	-7.06482e-09	-1.18347e-08	-7.83997e-09	-8.91317e-09	2.55965e-09			26.6307	-8.4259e-08	-7.25098e-08	-4.11041e-08	-6.59576e-08	2.23111e-08			26.5197	-1.13953e-08	-1.98792e-08	-8.71887e-09	-1.33311e-08	5.82654e-09			26.5197	-1.13953e-08	-2.63855e-08	-1.138e-08	-1.63869e-08	8.65902e-09			26.6657	-1.03058e-08	-2.01721e-08	-1.12549e-08	-1.39109e-08	5.44308e-09
26.3046	-1.57318e-07	-1.3974e-07	-1.65558e-07	-1.54205e-07	1.31874e-08			26.136	-6.99768e-09	-1.22833e-08	-7.85522e-09	-9.04541e-09	2.83671e-09			26.7307	-8.4259e-08	-7.24792e-08	-4.09851e-08	-6.59078e-08	2.23729e-08			26.6197	-1.14319e-08	-1.98883e-08	-8.71887e-09	-1.33464e-08	5.82563e-09			26.6197	-1.14319e-08	-2.63824e-08	-1.13495e-08	-1.63879e-08	8.65559e-09			26.7657	-1.03027e-08	-2.01721e-08	-1.1261e-08	-1.39119e-08	5.4426e-09
26.4046	-1.57196e-07	-1.39648e-07	-1.65497e-07	-1.54114e-07	1.3197e-08			26.236	-7.07703e-09	-1.2793e-08	-7.85522e-09	-9.24174e-09	3.09997e-09			26.8307	-8.4259e-08	-7.24487e-08	-4.09851e-08	-6.58976e-08	2.23684e-08			26.7197	-1.14471e-08	-1.98669e-08	-8.71887e-09	-1.33443e-08	5.81114e-09			26.7197	-1.14471e-08	-2.63977e-08	-1.13068e-08	-1.63839e-08	8.67252e-09			26.8657	-1.02966e-08	-2.01385e-08	-1.12488e-08	-1.38947e-08	5.42829e-09
26.5046	-1.57166e-07	-1.39557e-07	-1.65375e-07	-1.54032e-07	1.3191e-08			26.336	-7.00073e-09	-1.25793e-08	-7.85522e-09	-9.1451e-09	3.00467e-09			26.9307	-8.42285e-08	-7.24182e-08	-4.09241e-08	-6.58569e-08	2.23854e-08			26.8197	-1.14716e-08	-1.98853e-08	-8.71887e-09	-1.33586e-08	5.81744e-09			26.8197	-1.14716e-08	-2.63947e-08	-1.12885e-08	-1.63849e-08	8.66919e-09			26.9657	-1.02936e-08	-2.01385e-08	-1.12518e-08	-1.38947e-08	5.42856e-09
26.6046	-1.57013e-07	-1.39496e-07	-1.65314e-07	-1.53941e-07	1.31802e-08			26.436	-7.04041e-09	-1.20239e-08	-7.84607e-09	-8.97013e-09	2.67517e-09			27.0307	-8.42285e-08	-7.24182e-08	-4.09241e-08	-6.58569e-08	2.23854e-08			26.9197	-1.14716e-08	-1.98669e-08	-8.70972e-09	-1.33494e-08	5.81082e-09			26.9197	-1.14716e-08	-2.63641e-08	-1.12488e-08	-1.63615e-08	8.66326e-09			27.0657	-1.02844e-08	-2.01447e-08	-1.12518e-08	-1.38936e-08	5.43511e-09
26.7046	-1.56952e-07	-1.39435e-07	-1.65161e-07	-1.53849e-07	1.31408e-08			26.536	-6.97632e-09	-1.2265e-08	-7.85828e-09	-9.0332e-09	2.83336e-09			27.1307	-8.4198e-08	-7.23572e-08	-4.11377e-08	-6.58976e-08	2.2245e-08			27.0197	-1.14594e-08	-1.98669e-08	-8.70972e-09	-1.33453e-08	5.8128e-09			27.0197	-1.14594e-08	-2.63763e-08	-1.12274e-08	-1.63544e-08	8.68006e-09			27.1657	-1.02814e-08	-2.01233e-08	-1.12518e-08	-1.38855e-08	5.42384e-09
26.8046	-1.5686e-07	-1.39343e-07	-1.65131e-07	-1.53778e-07	1.31671e-08			26.636	-7.0282e-09	-1.21307e-08	-7.84302e-09	-9.00065e-09	2.74118e-09			27.2307	-8.41675e-08	-7.23267e-08	-4.08325e-08	-6.57756e-08	2.23979e-08			27.1197	-1.14899e-08	-1.98792e-08	-8.70361e-09	-1.33575e-08	5.81716e-09			27.1197	-1.14899e-08	-2.63611e-08	-1.12335e-08	-1.63615e-08	8.66085e-09			27.2657	-1.02661e-08	-2.01263e-08	-1.12518e-08	-1.38814e-08	5.43066e-09
26.9046	-1.56799e-07	-1.39282e-07	-1.65009e-07	-1.53697e-07	1.31408e-08			26.736	-6.98547e-09	-1.2207e-08	-7.85217e-09	-9.01489e-09	2.79823e-09			27.3307	-8.41675e-08	-7.22961e-08	-4.0802e-08	-6.57552e-08	2.24105e-08			27.2197	-1.14685e-08	-1.987e-08	-8.69446e-09	-1.33443e-08	5.81912e-09			27.2197	-1.14685e-08	-2.63763e-08	-1.12122e-08	-1.63523e-08	8.68199e-09			27.3657	-1.02509e-08	-2.01263e-08	-1.12366e-08	-1.38713e-08	5.43944e-09
27.0046	-1.56708e-07	-1.39221e-07	-1.64917e-07	-1.53615e-07	1.31241e-08			26.836	-7.04651e-09	-1.21765e-08	-7.84912e-09	-9.02405e-09	2.75945e-09			27.4307	-8.4137e-08	-7.22656e-08	-4.09241e-08	-6.57756e-08	2.23255e-08			27.3197	-1.14563e-08	-1.987e-08	-8.69141e-09	-1.33392e-08	5.82231e-09			27.3197	-1.14563e-08	-2.63519e-08	-1.12e-08	-1.63361e-08	8.67494e-09			27.4657	-1.02386e-08	-2.01355e-08	-1.12335e-08	-1.38692e-08	5.4495e-09
27.1046	-1.56616e-07	-1.3913e-07	-1.64886e-07	-1.53544e-07	1.31504e-08			26.936	-6.97632e-09	-1.23138e-08	-7.85522e-09	-9.04846e-09	2.86184e-09			27.5307	-8.4137e-08	-7.22351e-08	-4.09851e-08	-6.57857e-08	2.22871e-08			27.4197	-1.15021e-08	-1.98578e-08	-8.68835e-09	-1.33494e-08	5.80935e-09			27.4197	-1.15021e-08	-2.63306e-08	-1.11572e-08	-1.633e-08	8.6625e-09			27.5657	-1.02203e-08	-2.01111e-08	-1.12488e-08	-1.38601e-08	5.43791e-09
27.2046	-1.56525e-07	-1.39038e-07	-1.64703e-07	-1.53422e-07	1.31109e-08			27.036	-7.02515e-09	-1.21765e-08	-7.85217e-09	-9.01794e-09	2.76648e-09			27.6307	-8.41064e-08	-7.21741e-08	-4.11682e-08	-6.58162e-08	2.21639e-08			27.5197	-1.14716e-08	-1.98486e-08	-8.6853e-09	-1.33352e-08	5.81031e-09			27.5197	-1.14716e-08	-2.63367e-08	-1.11267e-08	-1.63116e-08	8.68364e-09			27.6657	-1.02264e-08	-2.00897e-08	-1.12366e-08	-1.38509e-08	5.42652e-09
27.3046	-1.56464e-07	-1.38977e-07	-1.64642e-07	-1.53361e-07	1.31109e-08			27.136	-6.98242e-09	-1.20483e-08	-7.84912e-09	-8.95996e-09	2.70949e-09			27.7307	-8.41064e-08	-7.21436e-08	-4.10278e-08	-6.57593e-08	2.22376e-08			27.6197	-1.14899e-08	-1.98395e-08	-8.68225e-09	-1.33372e-08	5.80348e-09			27.6197	-1.14899e-08	-2.63306e-08	-1.11023e-08	-1.63076e-08	8.68233e-09			27.7657	-1.01959e-08	-2.00897e-08	-1.12274e-08	-1.38377e-08	5.43893e-09
27.4046	-1.56433e-07	-1.38885e-07	-1.64581e-07	-1.533e-07	1.31313e-08			27.236	-7.02209e-09	-1.20544e-08	-7.84912e-09	-8.97522e-09	2.69856e-09			27.8307	-8.40759e-08	-7.2113e-08	-4.09882e-08	-6.57257e-08	2.22427e-08			27.7197	-1.14899e-08	-1.98425e-08	-8.6731e-09	-1.33352e-08	5.80886e-09			27.7197	-1.14899e-08	-2.63184e-08	-1.10626e-08	-1.62903e-08	8.6872e-09			27.8657	-1.01959e-08	-2.00958e-08	-1.12244e-08	-1.38387e-08	5.44317e-09
27.5046	-1.56311e-07	-1.38824e-07	-1.6449e-07	-1.53208e-07	1.31109e-08			27.336	-6.98547e-09	-1.22192e-08	-7.85522e-09	-9.01998e-09	2.80456e-09			27.9307	-8.40759e-08	-7.20825e-08	-4.10156e-08	-6.57247e-08	2.2223e-08			27.8197	-1.15265e-08	-1.98395e-08	-8.67615e-09	-1.33474e-08	5.80015e-09			27.8197	-1.15265e-08	-2.63031e-08	-1.10504e-08	-1.62933e-08	8.67198e-09			27.9657	-1.01868e-08	-2.00836e-08	-1.12274e-08	-1.38326e-08	5.43849e-09
27.6046	-1.56189e-07	-1.38763e-07	-1.64368e-07	-1.53107e-07	1.30774e-08			27.436	-7.00378e-09	-1.20728e-08	-7.86133e-09	-8.97929e-09	2.71311e-09			28.0307	-8.40454e-08	-7.2113e-08	-4.09546e-08	-6.57043e-08	2.22488e-08			27.9197	-1.1499e-08	-1.98486e-08	-8.68225e-09	-1.33433e-08	5.80715e-09			27.9197	-1.1499e-08	-2.62909e-08	-1.10168e-08	-1.62689e-08	8.68263e-09			28.0657	-1.01685e-08	-2.00806e-08	-1.12396e-08	-1.38295e-08	5.43997e-09
27.7046	-1.56128e-07	-1.38672e-07	-1.64307e-07	-1.53035e-07	1.30942e-08			27.536	-6.99158e-09	-1.2088e-08	-7.85828e-09	-8.97929e-09	2.72689e-09			28.1307	-8.40149e-08	-7.2052e-08	-4.09851e-08	-6.5684e-08	2.22105e-08			28.0197	-1.1496e-08	-1.98334e-08	-8.67615e-09	-1.33352e-08	5.80154e-09			28.0197	-1.1496e-08	-2.62939e-08	-1.09802e-08	-1.62567e-08	8.69632e-09			28.1657	-1.01624e-08	-2.00806e-08	-1.12305e-08	-1.38245e-08	5.4442e-09
27.8046	-1.56097e-07	-1.38641e-07	-1.64246e-07	-1.52995e-07	1.30811e-08			27.636	-6.97632e-09	-1.20422e-08	-7.84607e-09	-8.95487e-09	2.70887e-09			28.2307	-8.39844e-08	-7.20215e-08	-4.09241e-08	-6.56433e-08	2.22274e-08			28.1197	-1.14746e-08	-1.98364e-08	-8.6792e-09	-1.33301e-08	5.80543e-09			28.1197	-1.14746e-08	-2.6297e-08	-1.09711e-08	-1.62476e-08	8.70671e-09			28.2657	-1.01532e-08	-2.00928e-08	-1.12122e-08	-1.38194e-08	5.45866e-09
27.9046	-1.56006e-07	-1.38519e-07	-1.64154e-07	-1.52893e-07	1.30978e-08			27.736	-6.99158e-09	-1.21216e-08	-7.84912e-09	-8.98743e-09	2.74792e-09			28.3307	-8.39844e-08	-7.19604e-08	-4.08936e-08	-6.56128e-08	2.22357e-08			28.2197	-1.15051e-08	-1.98334e-08	-8.67004e-09	-1.33362e-08	5.80255e-09			28.2197	-1.15051e-08	-2.62848e-08	-1.09344e-08	-1.62415e-08	8.70246e-09			28.3657	-1.01379e-08	-2.00745e-08	-1.12213e-08	-1.38112e-08	5.45109e-09
28.0046	-1.55914e-07	-1.38458e-07	-1.64124e-07	-1.52832e-07	1.31073e-08			27.836	-6.99768e-09	-1.21857e-08	-7.85217e-09	-9.01184e-09	2.78162e-09			28.4307	-8.39539e-08	-7.19604e-08	-4.09546e-08	-6.5623e-08	2.21891e-08			28.3197	-1.14838e-08	-1.98334e-08	-8.6731e-09	-1.33301e-08	5.80471e-09			28.3197	-1.14838e-08	-2.63e-08	-1.09131e-08	-1.62323e-08	8.72359e-09			28.4657	-1.0141e-08	-2.00378e-08	-1.12091e-08	-1.3796e-08	5.43193e-09
28.1046	-1.55823e-07	-1.38733e-07	-1.64062e-07	-1.52873e-07	1.29199e-08			27.936	-6.97327e-09	-1.21826e-08	-7.83691e-09	-8.9976e-09	2.7919e-09			28.5307	-8.39539e-08	-7.19604e-08	-4.08966e-08	-6.56036e-08	2.22214e-08			28.4197	-1.14899e-08	-1.98334e-08	-8.66394e-09	-1.33291e-08	5.80741e-09			28.4197	-1.14899e-08	-2.62726e-08	-1.08795e-08	-1.6214e-08	8.71634e-09			28.5657	-1.01166e-08	-2.00623e-08	-1.12091e-08	-1.3796e-08	5.45418e-09
28.2046	-1.55762e-07	-1.38306e-07	-1.63971e-07	-1.52679e-07	1.31073e-08			28.036	-6.99158e-09	-1.21155e-08	-7.85217e-09	-8.98641e-09	2.7438e-09			28.6307	-8.39233e-08	-7.19299e-08	-4.08936e-08	-6.55823e-08	2.22061e-08			28.5197	-1.15112e-08	-1.98242e-08	-8.66699e-09	-1.33341e-08	5.79769e-09			28.5197	-1.15112e-08	-2.6239e-08	-1.08459e-08	-1.61987e-08	8.7015e-09			28.6657	-1.01135e-08	-2.00531e-08	-1.1203e-08	-1.37899e-08	5.4514e-09
28.3046	-1.55701e-07	-1.38245e-07	-1.63879e-07	-1.52608e-07	1.30942e-08			28.136	-7.00073e-09	-1.21185e-08	-7.85828e-09	-8.99251e-09	2.74095e-09			28.7307	-8.38928e-08	-7.18994e-08	-4.08936e-08	-6.55619e-08	2.21891e-08			28.6197	-1.15295e-08	-1.98212e-08	-8.66699e-09	-1.33392e-08	5.79311e-09			28.6197	-1.15295e-08	-2.62604e-08	-1.08398e-08	-1.62099e-08	8.71078e-09			28.7657	-1.0083e-08	-2.00348e-08	-1.12061e-08	-1.37746e-08	5.45047e-09
28.4046	-1.5564e-07	-1.38214e-07	-1.63788e-07	-1.52547e-07	1.30643e-08			28.236	-6.97632e-09	-1.20911e-08	-7.86743e-09	-8.97827e-09	2.73233e-09			28.8307	-8.38928e-08	-7.18994e-08	-4.09515e-08	-6.55813e-08	2.21569e-08			28.7197	-1.15112e-08	-1.98181e-08	-8.67004e-09	-1.33331e-08	5.79304e-09			28.7197	-1.15112e-08	-2.62421e-08	-1.08063e-08	-1.61865e-08	8.71549e-09			28.8657	-1.00891e-08	-2.00684e-08	-1.11969e-08	-1.37848e-08	5.46985e-09
28.5046	-1.55548e-07	-1.38092e-07	-1.63757e-07	-1.52466e-07	1.31073e-08			28.336	-6.97327e-09	-1.20972e-08	-7.85828e-09	-8.97624e-09	2.73879e-09			28.9307	-8.38623e-08	-7.18689e-08	-4.09058e-08	-6.55457e-08	2.21654e-08			28.8197	-1.15417e-08	-1.98242e-08	-8.66394e-09	-1.33433e-08	5.79415e-09			28.8197	-1.15417e-08	-2.62268e-08	-1.07788e-08	-1.61825e-08	8.70702e-09			28.9657	-1.0083e-08	-2.00531e-08	-1.1203e-08	-1.37797e-08	5.46171e-09
28.6046	-1.55457e-07	-1.38031e-07	-1.63635e-07	-1.52374e-07	1.30774e-08			28.436	-6.98853e-09	-1.20819e-08	-7.87659e-09	-8.98234e-09	2.72078e-09			29.0307	-8.38318e-08	-7.18384e-08	-4.09241e-08	-6.55314e-08	2.21382e-08			28.9197	-1.15479e-08	-1.9809e-08	-8.6731e-09	-1.33433e-08	5.78097e-09			28.9197	-1.15479e-08	-2.62329e-08	-1.0733e-08	-1.61713e-08	8.72316e-09			29.0657	-1.00739e-08	-2.00287e-08	-1.11969e-08	-1.37665e-08	5.45222e-09
28.7046	-1.55396e-07	-1.37939e-07	-1.63544e-07	-1.52293e-07	1.30811e-08			28.536	-6.98242e-09	-1.20697e-08	-7.87354e-09	-8.97522e-09	2.71669e-09			29.1307	-8.38013e-08	-7.18079e-08	-4.08722e-08	-6.54938e-08	2.21501e-08			29.0197	-1.15601e-08	-1.98212e-08	-8.6731e-09	-1.33514e-08	5.7859e-09			29.0197	-1.15601e-08	-2.62238e-08	-1.073e-08	-1.61713e-08	8.7156e-09			29.1657	-1.00708e-08	-2.0047e-08	-1.1203e-08	-1.37736e-08	5.46233e-09
28.8046	-1.55334e-07	-1.37909e-07	-1.63452e-07	-1.52232e-07	1.30512e-08			28.636	-6.95496e-09	-1.20667e-08	-7.86743e-09	-8.96301e-09	2.72628e-09			29.2307	-8.38013e-08	-7.18079e-08	-4.0863e-08	-6.54907e-08	2.21552e-08			29.1197	-1.15601e-08	-1.98242e-08	-8.66089e-09	-1.33484e-08	5.79255e-09			29.1197	-1.15601e-08	-2.62177e-08	-1.07117e-08	-1.61631e-08	8.7178e-09			29.2657	-1.00372e-08	-2.00226e-08	-1.11969e-08	-1.37522e-08	5.46115e-09
28.9046	-1.55304e-07	-1.37848e-07	-1.63391e-07	-1.52181e-07	1.30548e-08			28.736	-6.95801e-09	-1.20697e-08	-7.87354e-09	-8.96708e-09	2.72566e-09			29.3307	-8.37708e-08	-7.17773e-08	-4.09241e-08	-6.54907e-08	2.21043e-08			29.2197	-1.15723e-08	-1.98181e-08	-8.66699e-09	-1.33525e-08	5.78478e-09			29.2197	-1.15723e-08	-2.61963e-08	-1.0672e-08	-1.61469e-08	8.7147e-09			29.3657	-1.00494e-08	-2.00378e-08	-1.11938e-08	-1.37604e-08	5.46648e-09
29.0046	-1.55182e-07	-1.37726e-07	-1.6333e-07	-1.52079e-07	1.30811e-08			28.836	-6.9519e-09	-1.20667e-08	-7.87048e-09	-8.96301e-09	2.72679e-09			29.4307	-8.37708e-08	-7.17468e-08	-4.08325e-08	-6.545e-08	2.21509e-08			29.3197	-1.15753e-08	-1.9809e-08	-8.6731e-09	-1.33525e-08	5.77672e-09			29.3197	-1.15753e-08	-2.62207e-08	-1.06689e-08	-1.6155e-08	8.72894e-09			29.4657	-1.00281e-08	-2.00256e-08	-1.11908e-08	-1.37482e-08	5.46744e-09
29.1046	-1.5509e-07	-1.37665e-07	-1.633e-07	-1.52018e-07	1.30906e-08			28.936	-6.96106e-09	-1.2027e-08	-7.88269e-09	-8.95691e-09	2.6984e-09			29.5307	-8.37097e-08	-7.17163e-08	-4.08142e-08	-6.54134e-08	2.21314e-08			29.4197	-1.15814e-08	-1.9812e-08	-8.65784e-09	-1.33504e-08	5.78368e-09			29.4197	-1.15814e-08	-2.62207e-08	-1.06445e-08	-1.61489e-08	8.73502e-09			29.5657	-9.99756e-09	-2.00134e-08	-1.11816e-08	-1.37309e-08	5.47297e-09
29.2046	-1.55029e-07	-1.37634e-07	-1.63208e-07	-1.51957e-07	1.30607e-08			29.036	-6.96106e-09	-1.20422e-08	-7.89185e-09	-8.96505e-09	2.70526e-09			29.6307	-8.37097e-08	-7.17163e-08	-4.0802e-08	-6.54093e-08	2.21382e-08			29.5197	-1.15692e-08	-1.9812e-08	-8.67004e-09	-1.33504e-08	5.7806e-09			29.5197	-1.15692e-08	-2.62085e-08	-1.06323e-08	-1.61367e-08	8.73502e-09			29.6657	-1.00098e-08	-2.00134e-08	-1.11755e-08	-1.37329e-08	5.47023e-09
29.3046	-1.54968e-07	-1.37573e-07	-1.63147e-07	-1.51896e-07	1.30607e-08			29.136	-6.93054e-09	-1.20331e-08	-7.8949e-09	-8.95284e-09	2.71079e-09			29.7307	-8.36792e-08	-7.17163e-08	-4.07837e-08	-6.53931e-08	2.21358e-08			29.6197	-1.15814e-08	-1.98059e-08	-8.66089e-09	-1.33494e-08	5.77903e-09			29.6197	-1.15814e-08	-2.61902e-08	-1.05988e-08	-1.61235e-08	8.73188e-09			29.7657	-1.00128e-08	-2.00104e-08	-1.11847e-08	-1.3736e-08	5.4653e-09
29.4046	-1.54907e-07	-1.37482e-07	-1.63055e-07	-1.51815e-07	1.30643e-08			29.236	-6.95496e-09	-1.20453e-08	-7.87048e-09	-8.95691e-09	2.71351e-09			29.8307	-8.36487e-08	-7.16858e-08	-4.0741e-08	-6.53585e-08	2.21426e-08			29.7197	-1.15875e-08	-1.9812e-08	-8.66394e-09	-1.33545e-08	5.78027e-09			29.7197	-1.15875e-08	-2.61841e-08	-1.05774e-08	-1.61163e-08	8.73354e-09			29.8657	-9.99451e-09	-1.99921e-08	-1.11786e-08	-1.37217e-08	5.46246e-09
29.5046	-1.54846e-07	-1.37451e-07	-1.62994e-07	-1.51764e-07	1.30476e-08			29.336	-6.94885e-09	-1.2027e-08	-7.8949e-09	-8.95691e-09	2.70051e-09			29.9307	-8.36487e-08	-7.16553e-08	-4.06799e-08	-6.5328e-08	2.21722e-08			29.8197	-1.15723e-08	-1.98212e-08	-8.6731e-09	-1.33555e-08	5.78402e-09			29.8197	-1.15723e-08	-2.62024e-08	-1.05743e-08	-1.61163e-08	8.74902e-09			29.9657	-9.98535e-09	-1.9989e-08	-1.11725e-08	-1.37156e-08	5.46525e-09
29.6046	-1.54785e-07	-1.3736e-07	-1.62933e-07	-1.51693e-07	1.30643e-08			29.436	-6.9519e-09	-1.20361e-08	-7.89185e-09	-8.95996e-09	2.70518e-09			30.0307	-8.36182e-08	-7.16553e-08	-4.06036e-08	-6.52924e-08	2.2202e-08			29.9197	-1.15967e-08	-1.9812e-08	-8.67615e-09	-1.33616e-08	5.77392e-09			29.9197	-1.15967e-08	-2.61688e-08	-1.05316e-08	-1.6099e-08	8.73693e-09			30.0657	-9.96399e-09	-1.99799e-08	-1.11694e-08	-1.37044e-08	5.468e-09
29.7046	-1.54694e-07	-1.37299e-07	-1.62872e-07	-1.51622e-07	1.30607e-08			29.536	-6.94275e-09	-1.20117e-08	-7.8949e-09	-8.94979e-09	2.69411e-09			30.1307	-8.35876e-08	-7.15942e-08	-4.06158e-08	-6.52659e-08	2.21739e-08			30.0197	-1.16394e-08	-1.97937e-08	-8.67004e-09	-1.33677e-08	5.75971e-09			30.0197	-1.16394e-08	-2.61658e-08	-1.05316e-08	-1.61123e-08	8.72419e-09			30.1657	-9.96704e-09	-1.99188e-08	-1.11786e-08	-1.36882e-08	5.42982e-09
29.8046	-1.54633e-07	-1.37238e-07	-1.62781e-07	-1.5155e-07	1.30476e-08			29.636	-6.94275e-09	-1.19995e-08	-7.91321e-09	-8.95182e-09	2.68361e-09			30.2307	-8.35876e-08	-7.15942e-08	-4.05884e-08	-6.52568e-08	2.21891e-08			30.1197	-1.16089e-08	-1.97906e-08	-8.6792e-09	-1.33596e-08	5.75889e-09			30.1197	-1.16089e-08	-2.61536e-08	-1.05011e-08	-1.60878e-08	8.73474e-09			30.2657	-9.95178e-09	-1.99402e-08	-1.11633e-08	-1.36851e-08	5.45083e-09
29.9046	-1.54572e-07	-1.37146e-07	-1.62811e-07	-1.5151e-07	1.31037e-08			29.736	-6.9397e-09	-1.20026e-08	-7.9071e-09	-8.94979e-09	2.68767e-09			30.3307	-8.35571e-08	-7.15942e-08	-4.05884e-08	-6.52466e-08	2.21765e-08			30.2197	-1.16425e-08	-1.97937e-08	-8.67615e-09	-1.33708e-08	5.75676e-09			30.2197	-1.16425e-08	-2.61414e-08	-1.04736e-08	-1.60858e-08	8.72794e-09			30.3657	-9.93652e-09	-1.9931e-08	-1.11664e-08	-1.3678e-08	5.4501e-09
30.0046	-1.5451e-07	-1.37054e-07	-1.62659e-07	-1.51408e-07	1.30811e-08			29.836	-6.9397e-09	-1.20087e-08	-7.91016e-09	-8.95284e-09	2.69054e-09			30.4307	-8.35266e-08	-7.15637e-08	-4.05884e-08	-6.52262e-08	2.21596e-08			30.3197	-1.16608e-08	-1.97906e-08	-8.68225e-09	-1.33779e-08	5.74983e-09			30.3197	-1.16608e-08	-2.61505e-08	-1.04614e-08	-1.60909e-08	8.73249e-09			30.4657	-9.91211e-09	-1.99097e-08	-1.11572e-08	-1.36597e-08	5.44834e-09
30.1046	-1.54388e-07	-1.37024e-07	-1.62628e-07	-1.51347e-07	1.30703e-08			29.936	-6.9458e-09	-1.20087e-08	-7.901e-09	-8.95182e-09	2.69004e-09			30.5307	-8.34961e-08	-7.15637e-08	-4.05884e-08	-6.52161e-08	2.2147e-08			30.4197	-1.16516e-08	-1.97845e-08	-8.6792e-09	-1.33718e-08	5.74904e-09			30.4197	-1.16516e-08	-2.61444e-08	-1.0437e-08	-1.60777e-08	8.73917e-09			30.5657	-9.91821e-09	-1.9928e-08	-1.11572e-08	-1.36678e-08	5.45675e-09
30.2046	-1.54388e-07	-1.36963e-07	-1.62567e-07	-1.51306e-07	1.30774e-08			30.036	-6.93359e-09	-1.20026e-08	-7.91626e-09	-8.95081e-09	2.68818e-09			30.6307	-8.34961e-08	-7.15332e-08	-4.05579e-08	-6.51957e-08	2.21596e-08			30.5197	-1.16486e-08	-1.97815e-08	-8.66699e-09	-1.33657e-08	5.75278e-09			30.5197	-1.16486e-08	-2.61353e-08	-1.04309e-08	-1.60716e-08	8.73664e-09			30.6657	-9.91211e-09	-1.99097e-08	-1.11572e-08	-1.36597e-08	5.44834e-09
30.3046	-1.54327e-07	-1.36902e-07	-1.62445e-07	-1.51225e-07	1.30512e-08			30.136	-6.95801e-09	-1.20056e-08	-7.92236e-09	-8.962e-09	2.67959e-09			30.7307	-8.34351e-08	-7.15027e-08	-4.05273e-08	-6.5155e-08	2.2147e-08			30.6197	-1.16577e-08	-1.97693e-08	-8.66699e-09	-1.33647e-08	5.74461e-09			30.6197	-1.16577e-08	-2.61017e-08	-1.04034e-08	-1.60543e-08	8.72388e-09			30.7657	-9.89685e-09	-1.99188e-08	-1.11603e-08	-1.36587e-08	5.45815e-09
30.4046	-1.54236e-07	-1.36841e-07	-1.62415e-07	-1.51164e-07	1.30607e-08			30.236	-6.9519e-09	-1.20026e-08	-7.93152e-09	-8.962e-09	2.67838e-09			30.8307	-8.34351e-08	-7.15027e-08	-4.05579e-08	-6.51652e-08	2.213e-08			30.7197	-1.16638e-08	-1.97571e-08	-8.66699e-09	-1.33626e-08	5.7369e-09			30.7197	-1.16638e-08	-2.61017e-08	-1.03729e-08	-1.60461e-08	8.73224e-09			30.8657	-9.88464e-09	-1.99097e-08	-1.11511e-08	-1.36485e-08	5.4592e-09
30.5046	-1.54175e-07	-1.3678e-07	-1.62384e-07	-1.51113e-07	1.30739e-08			30.336	-6.9458e-09	-1.19995e-08	-7.94067e-09	-8.962e-09	2.67719e-09			30.9307	-8.34045e-08	-7.15027e-08	-4.05548e-08	-6.5154e-08	2.21191e-08			30.8197	-1.16669e-08	-1.97632e-08	-8.66089e-09	-1.33636e-08	5.74235e-09			30.8197	-1.16669e-08	-2.60956e-08	-1.03668e-08	-1.60431e-08	8.72995e-09			30.9657	-9.86023e-09	-1.99158e-08	-1.1145e-08	-1.36403e-08	5.47252e-09
30.6046	-1.54144e-07	-1.36688e-07	-1.62292e-07	-1.51042e-07	1.30811e-08			30.436	-6.93665e-09	-1.19659e-08	-7.92542e-09	-8.94267e-09	2.6645e-09			31.0307	-8.3374e-08	-7.14722e-08	-4.04968e-08	-6.51143e-08	2.21344e-08			30.9197	-1.16669e-08	-1.9751e-08	-8.64868e-09	-1.33555e-08	5.74055e-09			30.9197	-1.16669e-08	-2.60925e-08	-1.03455e-08	-1.6035e-08	8.73514e-09			31.0657	-9.84497e-09	-1.98975e-08	-1.1145e-08	-1.36292e-08	5.4673e-09
30.7046	-1.54053e-07	-1.36597e-07	-1.62231e-07	-1.5096e-07	1.30942e-08			30.536	-6.9397e-09	-1.19843e-08	-7.94678e-09	-8.95691e-09	2.66967e-09			31.1307	-8.33435e-08	-7.14722e-08	-4.04968e-08	-6.51042e-08	2.21218e-08			31.0197	-1.16974e-08	-1.97449e-08	-8.65173e-09	-1.33647e-08	5.73143e-09			31.0197	-1.16974e-08	-2.60803e-08	-1.03271e-08	-1.6035e-08	8.72648e-09			31.1657	-9.82666e-09	-1.99158e-08	-1.11511e-08	-1.36312e-08	5.48275e-09
30.8046	-1.53961e-07	-1.36597e-07	-1.6217e-07	-1.50909e-07	1.30571e-08			30.636	-6.92749e-09	-1.1972e-08	-7.94983e-09	-8.94979e-09	2.6668e-09			31.2307	-8.3313e-08	-7.14722e-08	-4.05334e-08	-6.51062e-08	2.20888e-08			31.1197	-1.16943e-08	-1.97479e-08	-8.65173e-09	-1.33647e-08	5.73357e-09			31.1197	-1.16943e-08	-2.60925e-08	-1.02997e-08	-1.60288e-08	8.74325e-09			31.2657	-9.82056e-09	-1.99005e-08	-1.1145e-08	-1.3622e-08	5.47751e-09
30.9046	-1.539e-07	-1.36566e-07	-1.62109e-07	-1.50859e-07	1.30404e-08			30.736	-6.91833e-09	-1.19843e-08	-7.94067e-09	-8.94775e-09	2.67891e-09			31.3307	-8.32825e-08	-7.14722e-08	-4.04968e-08	-6.50838e-08	2.20966e-08			31.2197	-1.17096e-08	-1.97357e-08	-8.65173e-09	-1.33657e-08	5.72457e-09			31.2197	-1.17096e-08	-2.60864e-08	-1.02844e-08	-1.60268e-08	8.74097e-09			31.3657	-9.80225e-09	-1.98975e-08	-1.11572e-08	-1.3619e-08	5.47937e-09
31.0046	-1.53839e-07	-1.36414e-07	-1.62048e-07	-1.50767e-07	1.30906e-08			30.836	-6.93054e-09	-1.19751e-08	-7.93762e-09	-8.94775e-09	2.66967e-09			31.4307	-8.32825e-08	-7.14722e-08	-4.05029e-08	-6.50859e-08	2.20932e-08			31.3197	-1.16974e-08	-1.97327e-08	-8.65173e-09	-1.33606e-08	5.72464e-09			31.3197	-1.16974e-08	-2.60834e-08	-1.02539e-08	-1.60116e-08	8.75226e-09			31.4657	-9.79614e-09	-1.99341e-08	-1.11389e-08	-1.3623e-08	5.5066e-09
31.1046	-1.53839e-07	-1.36383e-07	-1.61987e-07	-1.50736e-07	1.30811e-08			30.936	-6.92444e-09	-1.19812e-08	-7.93762e-09	-8.94775e-09	2.67544e-09			31.5307	-8.3252e-08	-7.14417e-08	-4.04663e-08	-6.50533e-08	2.20966e-08			31.4197	-1.16974e-08	-1.97266e-08	-8.65479e-09	-1.33596e-08	5.71998e-09			31.4197	-1.16974e-08	-2.60712e-08	-1.02325e-08	-1.60004e-08	8.75227e-09			31.5657	-9.75342e-09	-1.99158e-08	-1.11359e-08	-1.36017e-08	5.51167e-09
31.2046	-1.53717e-07	-1.36292e-07	-1.61926e-07	-1.50645e-07	1.30906e-08			31.036	-6.91223e-09	-1.1972e-08	-7.95288e-09	-8.94572e-09	2.67203e-09			31.6307	-8.32214e-08	-7.14111e-08	-4.04449e-08	-6.50258e-08	2.20915e-08			31.5197	-1.17004e-08	-1.97296e-08	-8.66089e-09	-1.33636e-08	5.71873e-09			31.5197	-1.17004e-08	-2.60559e-08	-1.02173e-08	-1.59912e-08	8.74777e-09			31.6657	-9.75952e-09	-1.99249e-08	-1.11481e-08	-1.36108e-08	5.51206e-09
31.3046	-1.53717e-07	-1.36292e-07	-1.61896e-07	-1.50635e-07	1.30774e-08			31.136	-6.92749e-09	-1.19568e-08	-7.94067e-09	-8.94165e-09	2.65987e-09			31.7307	-8.31909e-08	-7.14111e-08	-4.04663e-08	-6.50228e-08	2.20671e-08			31.6197	-1.17004e-08	-1.97266e-08	-8.67615e-09	-1.33677e-08	5.71076e-09			31.6197	-1.17004e-08	-2.60498e-08	-1.0202e-08	-1.59841e-08	8.7493e-09			31.7657	-9.75037e-09	-1.99158e-08	-1.11389e-08	-1.36017e-08	5.51206e-09
31.4046	-1.53625e-07	-1.362e-07	-1.61835e-07	-1.50553e-07	1.30906e-08			31.236	-6.90613e-09	-1.19629e-08	-7.94067e-09	-8.93656e-09	2.67143e-09			31.8307	-8.31299e-08	-7.14111e-08	-4.04663e-08	-6.50024e-08	2.2042e-08			31.7197	-1.16791e-08	-1.97235e-08	-8.66699e-09	-1.33565e-08	5.71595e-09			31.7197	-1.16791e-08	-2.6062e-08	-1.01654e-08	-1.59688e-08	8.77365e-09			31.8657	-9.74121e-09	-1.98914e-08	-1.11359e-08	-1.35895e-08	5.50196e-09
31.5046	-1.53564e-07	-1.36169e-07	-1.61743e-07	-1.50492e-07	1.30607e-08			31.336	-6.89087e-09	-1.19537e-08	-7.93457e-09	-8.92639e-09	2.67319e-09			31.9307	-8.31299e-08	-7.14111e-08	-4.04053e-08	-6.49821e-08	2.20759e-08			31.8197	-1.16913e-08	-1.97113e-08	-8.66699e-09	-1.33565e-08	5.70736e-09			31.8197	-1.16913e-08	-2.60437e-08	-1.01318e-08	-1.59556e-08	8.77127e-09			31.9657	-9.73206e-09	-1.99005e-08	-1.11389e-08	-1.35905e-08	5.50972e-09
31.6046	-1.53503e-07	-1.36047e-07	-1.61713e-07	-1.50421e-07	1.31073e-08			31.436	-6.90002e-09	-1.19537e-08	-7.93762e-09	-8.93046e-09	2.66914e-09			32.0307	-8.30994e-08	-7.14111e-08	-4.04266e-08	-6.4979e-08	2.20515e-08			31.9197	-1.1673e-08	-1.97174e-08	-8.66699e-09	-1.33525e-08	5.71344e-09			31.9197	-1.1673e-08	-2.6059e-08	-1.01105e-08	-1.59475e-08	8.79159e-09			32.0657	-9.7229e-09	-1.98883e-08	-1.11359e-08	-1.35824e-08	5.50662e-09
31.7046	-1.53442e-07	-1.36017e-07	-1.61621e-07	-1.5036e-07	1.30774e-08			31.536	-6.91528e-09	-1.19629e-08	-7.93762e-09	-8.9386e-09	2.66853e-09			32.1307	-8.30688e-08	-7.14111e-08	-4.04266e-08	-6.49689e-08	2.2039e-08			32.0197	-1.16943e-08	-1.97113e-08	-8.68225e-09	-1.33626e-08	5.70065e-09			32.0197	-1.16943e-08	-2.60345e-08	-1.00861e-08	-1.59383e-08	8.78049e-09			32.1657	-9.70764e-09	-1.98792e-08	-1.11328e-08	-1.35732e-08	5.50741e-09
31.8046	-1.53351e-07	-1.35956e-07	-1.6156e-07	-1.50289e-07	1.30739e-08			31.636	-6.90308e-09	-1.19446e-08	-7.93762e-09	-8.92843e-09	2.66279e-09			32.2307	-8.30383e-08	-7.14111e-08	-4.03748e-08	-6.49414e-08	2.20553e-08			32.1197	-1.16913e-08	-1.97052e-08	-8.6731e-09	-1.33565e-08	5.70146e-09			32.1197	-1.16913e-08	-2.60101e-08	-1.00739e-08	-1.59251e-08	8.77126e-09			32.2657	-9.69849e-09	-1.98578e-08	-1.11267e-08	-1.3561e-08	5.49974e-09
31.9046	-1.5332e-07	-1.35895e-07	-1.61438e-07	-1.50218e-07	1.30512e-08			31.736	-6.90002e-09	-1.19537e-08	-7.94678e-09	-8.93351e-09	2.66744e-09			32.3307	-8.30078e-08	-7.14417e-08	-4.03687e-08	-6.49394e-08	2.20507e-08			32.2197	-1.16913e-08	-1.9696e-08	-8.68835e-09	-1.33586e-08	5.69009e-09			32.2197	-1.16913e-08	-2.60132e-08	-1.00433e-08	-1.59159e-08	8.78321e-09			32.3657	-9.69543e-09	-1.987e-08	-1.11328e-08	-1.35661e-08	5.50645e-09
32.0046	-1.53229e-07	-1.35986e-07	-1.61407e-07	-1.50208e-07	1.29771e-08			31.836	-6.90613e-09	-1.19415e-08	-7.94983e-09	-8.9325e-09	2.65764e-09			32.4307	-8.30078e-08	-7.14417e-08	-4.03564e-08	-6.49353e-08	2.20575e-08			32.3197	-1.16974e-08	-1.97083e-08	-8.6853e-09	-1.33636e-08	5.69725e-09			32.3197	-1.16974e-08	-2.60071e-08	-1.0022e-08	-1.59088e-08	8.78539e-09			32.4657	-9.67712e-09	-1.98639e-08	-1.11267e-08	-1.35559e-08	5.51075e-09
32.1046	-1.53198e-07	-1.35773e-07	-1.61346e-07	-1.50106e-07	1.30643e-08			31.936	-6.90613e-09	-1.19263e-08	-7.94983e-09	-8.92741e-09	2.649e-09			32.5307	-8.29468e-08	-7.14111e-08	-4.03442e-08	-6.49007e-08	2.20348e-08			32.4197	-1.16913e-08	-1.97083e-08	-8.6853e-09	-1.33616e-08	5.69814e-09			32.4197	-1.16913e-08	-2.59979e-08	-1.00128e-08	-1.59007e-08	8.78465e-09			32.5657	-9.65271e-09	-1.98517e-08	-1.11298e-08	-1.35447e-08	5.5117e-09
32.2046	-1.53107e-07	-1.35712e-07	-1.61316e-07	-1.50045e-07	1.30739e-08			32.036	-6.90613e-09	-1.19232e-08	-7.95288e-09	-8.92741e-09	2.64671e-09			32.6307	-8.29163e-08	-7.13806e-08	-4.03137e-08	-6.48702e-08	2.20348e-08			32.5197	-1.17035e-08	-1.97083e-08	-8.68835e-09	-1.33667e-08	5.69511e-09			32.5197	-1.17035e-08	-2.59949e-08	-1.00311e-08	-1.59098e-08	8.77384e-09			32.6657	-9.64355e-09	-1.98639e-08	-1.11328e-08	-1.35468e-08	5.52125e-09
32.3046	-1.53107e-07	-1.35651e-07	-1.61163e-07	-1.49974e-07	1.30417e-08			32.136	-6.90918e-09	-1.1911e-08	-7.95898e-09	-8.92639e-09	2.63752e-09			32.7307	-8.29163e-08	-7.13501e-08	-4.03442e-08	-6.48702e-08	2.20133e-08			32.6197	-1.16913e-08	-1.96838e-08	-8.69446e-09	-1.33565e-08	5.68079e-09			32.6197	-1.16913e-08	-2.59827e-08	-9.99451e-09	-1.58895e-08	8.78203e-09			32.7657	-9.63135e-09	-1.98456e-08	-1.11267e-08	-1.35345e-08	5.51642e-09
32.4046	-1.52985e-07	-1.35681e-07	-1.61133e-07	-1.49933e-07	1.29974e-08			32.236	-6.91528e-09	-1.1911e-08	-7.97119e-09	-8.9325e-09	2.63295e-09			32.8307	-8.28857e-08	-7.13501e-08	-4.03412e-08	-6.4859e-08	2.20025e-08			32.7197	-1.16974e-08	-1.96869e-08	-8.69446e-09	-1.33596e-08	5.6816e-09			32.7197	-1.16974e-08	-2.59827e-08	-1.00037e-08	-1.58946e-08	8.77749e-09			32.8657	-9.61304e-09	-1.98517e-08	-1.11267e-08	-1.35305e-08	5.5264e-09
32.5046	-1.52954e-07	-1.35559e-07	-1.61041e-07	-1.49851e-07	1.30213e-08			32.336	-6.90918e-09	-1.18988e-08	-7.97424e-09	-8.92741e-09	2.62783e-09			32.9307	-8.28552e-08	-7.13501e-08	-4.04053e-08	-6.48702e-08	2.19543e-08			32.8197	-1.16852e-08	-1.96838e-08	-8.70056e-09	-1.33565e-08	5.67918e-09			32.8197	-1.16852e-08	-2.59674e-08	-9.9884e-09	-1.58803e-08	8.77676e-09			32.9657	-9.54285e-09	-1.98425e-08	-1.11176e-08	-1.3501e-08	5.5481e-09
32.6046	-1.52893e-07	-1.35529e-07	-1.6098e-07	-1.49801e-07	1.30046e-08			32.436	-6.92139e-09	-1.18713e-08	-7.97729e-09	-8.92334e-09	2.60706e-09			33.0307	-8.28552e-08	-7.12891e-08	-4.03778e-08	-6.48407e-08	2.19606e-08			32.9197	-1.16943e-08	-1.9693e-08	-8.70361e-09	-1.33636e-08	5.68169e-09			32.9197	-1.16943e-08	-2.59735e-08	-9.9884e-09	-1.58854e-08	8.77809e-09			33.0657	-9.60693e-09	-1.98547e-08	-1.11176e-08	-1.35264e-08	5.5323e-09
32.7046	-1.52832e-07	-1.35468e-07	-1.60919e-07	-1.4974e-07	1.30046e-08			32.536	-6.93359e-09	-1.18866e-08	-7.97729e-09	-8.9325e-09	2.61101e-09			33.1307	-8.28247e-08	-7.12891e-08	-4.03442e-08	-6.48193e-08	2.19668e-08			33.0197	-1.16943e-08	-1.96777e-08	-8.70972e-09	-1.33606e-08	5.67069e-09			33.0197	-1.16943e-08	-2.59674e-08	-9.95178e-09	-1.58712e-08	8.7869e-09			33.1657	-9.59167e-09	-1.98578e-08	-1.11328e-08	-1.35274e-08	5.53614e-09
32.8046	-1.52771e-07	-1.35406e-07	-1.60889e-07	-1.49689e-07	1.30177e-08			32.636	-6.93054e-09	-1.18866e-08	-7.98035e-09	-8.9325e-09	2.61162e-09			33.2307	-8.27942e-08	-7.12891e-08	-4.03473e-08	-6.48102e-08	2.19526e-08			33.1197	-1.16821e-08	-1.96655e-08	-8.71277e-09	-1.33535e-08	5.66443e-09			33.1197	-1.16821e-08	-2.5946e-08	-9.92432e-09	-1.58508e-08	8.78678e-09			33.2657	-9.57947e-09	-1.98242e-08	-1.11298e-08	-1.35111e-08	5.52196e-09
32.9046	-1.52679e-07	-1.35345e-07	-1.60858e-07	-1.49628e-07	1.30273e-08			32.736	-6.92444e-09	-1.18805e-08	-7.99561e-09	-8.93351e-09	2.60775e-09			33.3307	-8.27637e-08	-7.12891e-08	-4.04053e-08	-6.48193e-08	2.19078e-08			33.2197	-1.16638e-08	-1.96564e-08	-8.71582e-09	-1.33453e-08	5.66079e-09			33.2197	-1.16638e-08	-2.59491e-08	-9.92126e-09	-1.58447e-08	8.79391e-09			33.3657	-9.57642e-09	-1.98334e-08	-1.11237e-08	-1.35111e-08	5.52959e-09
33.0046	-1.52649e-07	-1.35284e-07	-1.60797e-07	-1.49577e-07	1.30308e-08			32.836	-6.9458e-09	-1.18774e-08	-7.99255e-09	-8.9386e-09	2.59837e-09			33.4307	-8.27637e-08	-7.1228e-08	-4.03442e-08	-6.47786e-08	2.19328e-08			33.3197	-1.17096e-08	-1.96625e-08	-8.71582e-09	-1.33626e-08	5.65745e-09			33.3197	-1.17096e-08	-2.5943e-08	-9.90601e-09	-1.58529e-08	8.78472e-09			33.4657	-9.56726e-09	-1.98303e-08	-1.11237e-08	-1.35071e-08	5.53111e-09
33.1046	-1.52588e-07	-1.35223e-07	-1.60767e-07	-1.49526e-07	1.3044e-08			32.936	-6.9397e-09	-1.18805e-08	-7.99561e-09	-8.9386e-09	2.60188e-09			33.5307	-8.27332e-08	-7.1228e-08	-4.04053e-08	-6.47888e-08	2.18863e-08			33.4197	-1.16882e-08	-1.96625e-08	-8.71277e-09	-1.33545e-08	5.66183e-09			33.4197	-1.16882e-08	-2.59247e-08	-9.8877e-09	-1.58335e-08	8.78544e-09			33.5657	-9.58252e-09	-1.98181e-08	-1.11328e-08	-1.35111e-08	5.51672e-09
33.2046	-1.52527e-07	-1.35132e-07	-1.60675e-07	-1.49445e-07	1.30476e-08			33.036	-6.92444e-09	-1.18683e-08	-7.99866e-09	-8.93046e-09	2.60031e-09			33.6307	-8.27026e-08	-7.1228e-08	-4.04053e-08	-6.47786e-08	2.18738e-08			33.5197	-1.1676e-08	-1.96594e-08	-8.70972e-09	-1.33484e-08	5.66318e-09			33.5197	-1.1676e-08	-2.59369e-08	-9.85718e-09	-1.58234e-08	8.80566e-09			33.6657	-9.56726e-09	-1.9809e-08	-1.11298e-08	-1.3502e-08	5.51758e-09
33.3046	-1.52466e-07	-1.35101e-07	-1.60614e-07	-1.49394e-07	1.30308e-08			33.136	-6.94275e-09	-1.18561e-08	-7.99866e-09	-8.9325e-09	2.58636e-09			33.7307	-8.27026e-08	-7.1228e-08	-4.03748e-08	-6.47685e-08	2.18908e-08			33.6197	-1.16852e-08	-1.96472e-08	-8.71277e-09	-1.33484e-08	5.65378e-09			33.6197	-1.16852e-08	-2.59308e-08	-9.86328e-09	-1.58264e-08	8.79793e-09			33.7657	-9.54895e-09	-1.98334e-08	-1.11328e-08	-1.3505e-08	5.53741e-09
33.4046	-1.52435e-07	-1.35101e-07	-1.60522e-07	-1.49353e-07	1.29878e-08			33.236	-6.93665e-09	-1.19293e-08	-8.00476e-09	-8.95691e-09	2.629e-09			33.8307	-8.26721e-08	-7.11975e-08	-4.04053e-08	-6.47583e-08	2.18568e-08			33.7197	-1.16791e-08	-1.96503e-08	-8.71887e-09	-1.33494e-08	5.65388e-09			33.7197	-1.16791e-08	-2.59186e-08	-9.83582e-09	-1.58112e-08	8.80167e-09			33.8657	-9.54285e-09	-1.98212e-08	-1.11176e-08	-1.34939e-08	5.53589e-09
33.5046	-1.52344e-07	-1.3504e-07	-1.60492e-07	-1.49292e-07	1.29974e-08			33.336	-6.9397e-09	-1.16333e-08	-8.01086e-09	-8.86129e-09	2.45965e-09			33.9307	-8.26416e-08	-7.11975e-08	-4.04358e-08	-6.47583e-08	2.18273e-08			33.8197	-1.1673e-08	-1.96442e-08	-8.71887e-09	-1.33453e-08	5.65138e-09			33.8197	-1.1673e-08	-2.58942e-08	-9.82361e-09	-1.57969e-08	8.79323e-09			33.9657	-9.5459e-09	-1.97876e-08	-1.11267e-08	-1.34867e-08	5.51366e-09
33.6046	-1.52313e-07	-1.34979e-07	-1.60431e-07	-1.49241e-07	1.3001e-08			33.436	-6.9519e-09	-1.15601e-08	-8.02307e-09	-8.84501e-09	2.41153e-09			34.0307	-8.26111e-08	-7.11365e-08	-4.05334e-08	-6.47603e-08	2.17514e-08			33.9197	-1.1673e-08	-1.96472e-08	-8.72498e-09	-1.33484e-08	5.65058e-09			33.9197	-1.1673e-08	-2.58942e-08	-9.83276e-09	-1.58e-08	8.79012e-09			34.0657	-9.59167e-09	-1.97937e-08	-1.11176e-08	-1.3501e-08	5.50281e-09
33.7046	-1.52222e-07	-1.34918e-07	-1.60339e-07	-1.4916e-07	1.29842e-08			33.536	-6.9519e-09	-1.19324e-08	-8.01697e-09	-8.96708e-09	2.62265e-09			34.1307	-8.26111e-08	-7.11365e-08	-4.06189e-08	-6.47888e-08	2.17038e-08			34.0197	-1.16516e-08	-1.96381e-08	-8.72192e-09	-1.33372e-08	5.6499e-09			34.0197	-1.16516e-08	-2.58789e-08	-9.79309e-09	-1.57745e-08	8.79984e-09			34.1657	-9.53369e-09	-1.97784e-08	-1.11267e-08	-1.34796e-08	5.51279e-09
33.8046	-1.52191e-07	-1.34857e-07	-1.60248e-07	-1.49099e-07	1.29747e-08			33.636	-6.95496e-09	-1.21185e-08	-8.02612e-09	-9.0332e-09	2.72512e-09			34.2307	-8.25806e-08	-7.11365e-08	-4.0802e-08	-6.48397e-08	2.15893e-08			34.1197	-1.1676e-08	-1.9635e-08	-8.72498e-09	-1.33453e-08	5.64333e-09			34.1197	-1.1676e-08	-2.5885e-08	-9.78699e-09	-1.57827e-08	8.79972e-09			34.2657	-9.51843e-09	-1.97662e-08	-1.11145e-08	-1.34664e-08	5.51388e-09
33.9046	-1.52161e-07	-1.34796e-07	-1.60217e-07	-1.49058e-07	1.29915e-08			33.736	-6.95496e-09	-1.19354e-08	-8.04138e-09	-8.97725e-09	2.61881e-09			34.3307	-8.255e-08	-7.1106e-08	-4.0741e-08	-6.4799e-08	2.16063e-08			34.2197	-1.16577e-08	-1.96381e-08	-8.73413e-09	-1.33433e-08	5.64401e-09			34.2197	-1.16577e-08	-2.58545e-08	-9.79309e-09	-1.57684e-08	8.7844e-09			34.3657	-9.50317e-09	-1.97632e-08	-1.11053e-08	-1.34572e-08	5.51955e-09
34.0046	-1.52069e-07	-1.34766e-07	-1.60187e-07	-1.49007e-07	1.29842e-08			33.836	-6.94885e-09	-1.15631e-08	-8.03528e-09	-8.84908e-09	2.41237e-09			34.4307	-8.25195e-08	-7.10754e-08	-4.03137e-08	-6.46362e-08	2.18273e-08			34.3197	-1.16669e-08	-1.9632e-08	-8.72498e-09	-1.33413e-08	5.64298e-09			34.3197	-1.16669e-08	-2.58759e-08	-9.77173e-09	-1.57715e-08	8.8018e-09			34.4657	-9.47571e-09	-1.97449e-08	-1.11115e-08	-1.3444e-08	5.51766e-09
34.1046	-1.51978e-07	-1.34705e-07	-1.60065e-07	-1.48916e-07	1.29544e-08			33.936	-6.9397e-09	-1.1908e-08	-8.03528e-09	-8.96098e-09	2.61029e-09			34.5307	-8.25195e-08	-7.10754e-08	-4.02832e-08	-6.46261e-08	2.18443e-08			34.4197	-1.16425e-08	-1.96289e-08	-8.73108e-09	-1.33341e-08	5.64243e-09			34.4197	-1.16425e-08	-2.58667e-08	-9.76563e-09	-1.57583e-08	8.80432e-09			34.5657	-9.47876e-09	-1.97601e-08	-1.11084e-08	-1.34491e-08	5.52592e-09
34.2046	-1.51978e-07	-1.34644e-07	-1.60034e-07	-1.48885e-07	1.29747e-08			34.036	-6.92139e-09	-1.2027e-08	-8.05664e-09	-9.00167e-09	2.68078e-09			34.6307	-8.2489e-08	-7.10449e-08	-4.02924e-08	-6.46088e-08	2.18222e-08			34.5197	-1.16608e-08	-1.96259e-08	-8.71887e-09	-1.33352e-08	5.64298e-09			34.5197	-1.16608e-08	-2.58606e-08	-9.75037e-09	-1.57572e-08	8.80174e-09			34.6657	-9.46655e-09	-1.97632e-08	-1.11145e-08	-1.34481e-08	5.53076e-09
34.3046	-1.51917e-07	-1.34583e-07	-1.59943e-07	-1.48814e-07	1.29616e-08			34.136	-6.94275e-09	-1.21338e-08	-8.0658e-09	-9.04744e-09	2.7312e-09			34.7307	-8.2489e-08	-7.10144e-08	-4.02588e-08	-6.45874e-08	2.18364e-08			34.6197	-1.16394e-08	-1.96198e-08	-8.72192e-09	-1.3327e-08	5.64152e-09			34.6197	-1.16394e-08	-2.58545e-08	-9.7229e-09	-1.57389e-08	8.81259e-09			34.7657	-9.45435e-09	-1.97632e-08	-1.11206e-08	-1.3446e-08	5.53388e-09
34.4046	-1.51825e-07	-1.34552e-07	-1.59882e-07	-1.48753e-07	1.29412e-08			34.236	-6.93359e-09	-1.20697e-08	-8.06885e-09	-9.02405e-09	2.698e-09			34.8307	-8.24585e-08	-7.09534e-08	-4.02527e-08	-6.45549e-08	2.18183e-08			34.7197	-1.16364e-08	-1.96136e-08	-8.71582e-09	-1.33219e-08	5.64106e-09			34.7197	-1.16364e-08	-2.58514e-08	-9.7168e-09	-1.57349e-08	8.81363e-09			34.8657	-9.42993e-09	-1.97632e-08	-1.11206e-08	-1.34379e-08	5.54269e-09
34.5046	-1.51794e-07	-1.34521e-07	-1.59851e-07	-1.48722e-07	1.29412e-08			34.336	-6.93665e-09	-1.13861e-08	-8.0658e-09	-8.79618e-09	2.3129e-09			34.9307	-8.2428e-08	-7.09229e-08	-4.02618e-08	-6.45376e-08	2.17962e-08			34.8197	-1.1615e-08	-1.96075e-08	-8.72498e-09	-1.33158e-08	5.63713e-09			34.8197	-1.1615e-08	-2.58484e-08	-9.72595e-09	-1.57298e-08	8.81373e-09			34.9657	-9.42383e-09	-1.97601e-08	-1.11145e-08	-1.34328e-08	5.54443e-09
34.6046	-1.51733e-07	-1.3446e-07	-1.5976e-07	-1.48651e-07	1.29281e-08			34.436	-6.9397e-09	-1.14532e-08	-8.06274e-09	-8.81856e-09	2.34978e-09			35.0307	-8.2428e-08	-7.08618e-08	-4.02527e-08	-6.45142e-08	2.17924e-08			34.9197	-1.1618e-08	-1.96228e-08	-8.72192e-09	-1.33209e-08	5.64643e-09			34.9197	-1.1618e-08	-2.58209e-08	-9.71069e-09	-1.57166e-08	8.80246e-09			35.0657	-9.42993e-09	-1.97601e-08	-1.11115e-08	-1.34338e-08	5.54287e-09
34.7046	-1.51703e-07	-1.34399e-07	-1.59668e-07	-1.4859e-07	1.29187e-08			34.536	-6.94885e-09	-1.17706e-08	-8.07495e-09	-8.93148e-09	2.52242e-09			35.1307	-8.23975e-08	-7.08618e-08	-4.02466e-08	-6.4502e-08	2.17833e-08			35.0197	-1.15997e-08	-1.96075e-08	-8.72803e-09	-1.33118e-08	5.6382e-09			35.0197	-1.15997e-08	-2.58087e-08	-9.69238e-09	-1.57003e-08	8.80596e-09			35.1657	-9.41162e-09	-1.97662e-08	-1.11115e-08	-1.34298e-08	5.55297e-09
34.8046	-1.51642e-07	-1.34949e-07	-1.59637e-07	-1.48743e-07	1.25971e-08			34.636	-6.94275e-09	-1.18225e-08	-8.078e-09	-8.94775e-09	2.5535e-09			35.2307	-8.23669e-08	-7.08313e-08	-4.02191e-08	-6.44725e-08	2.17816e-08			35.1197	-1.16028e-08	-1.95984e-08	-8.73108e-09	-1.33108e-08	5.63138e-09			35.1197	-1.16028e-08	-2.58209e-08	-9.68628e-09	-1.57033e-08	8.81434e-09			35.2657	-9.39331e-09	-1.97601e-08	-1.11023e-08	-1.34186e-08	5.55802e-09
34.9046	-1.51611e-07	-1.34369e-07	-1.59607e-07	-1.48529e-07	1.28983e-08			34.736	-6.94885e-09	-1.19873e-08	-8.078e-09	-9.00472e-09	2.64397e-09			35.3307	-8.23669e-08	-7.08008e-08	-4.02222e-08	-6.44633e-08	2.17754e-08			35.2197	-1.16028e-08	-1.96075e-08	-8.72803e-09	-1.33128e-08	5.63773e-09			35.2197	-1.16028e-08	-2.58118e-08	-9.68933e-09	-1.57013e-08	8.80804e-09			35.3657	-9.39636e-09	-1.97479e-08	-1.11176e-08	-1.34206e-08	5.54678e-09
35.0046	-1.5152e-07	-1.34308e-07	-1.59515e-07	-1.48448e-07	1.28815e-08			34.836	-6.94885e-09	-1.17767e-08	-8.08105e-09	-8.93555e-09	2.52482e-09			35.4307	-8.23364e-08	-7.07397e-08	-4.01917e-08	-6.44226e-08	2.1771e-08			35.3197	-1.1618e-08	-1.95953e-08	-8.73718e-09	-1.33169e-08	5.62489e-09			35.3197	-1.1618e-08	-2.58026e-08	-9.66492e-09	-1.56952e-08	8.80759e-09			35.4657	-9.38721e-09	-1.97449e-08	-1.11053e-08	-1.34125e-08	5.5509e-09
35.1046	-1.51428e-07	-1.34277e-07	-1.59454e-07	-1.48387e-07	1.28611e-08			34.936	-6.96106e-09	-1.19446e-08	-8.08105e-09	-8.99556e-09	2.6146e-09			35.5307	-8.23364e-08	-7.07703e-08	-4.01855e-08	-6.44307e-08	2.17788e-08			35.4197	-1.16028e-08	-1.95862e-08	-8.74023e-09	-1.33097e-08	5.62085e-09			35.4197	-1.16028e-08	-2.57965e-08	-9.65881e-09	-1.5686e-08	8.80971e-09			35.5657	-9.38416e-09	-1.9751e-08	-1.11084e-08	-1.34145e-08	5.55485e-09
35.2046	-1.51428e-07	-1.34216e-07	-1.59454e-07	-1.48366e-07	1.28946e-08			35.036	-6.9519e-09	-1.17676e-08	-8.09021e-09	-8.93656e-09	2.51693e-09			35.6307	-8.22754e-08	-7.07092e-08	-4.01947e-08	-6.43931e-08	2.17397e-08			35.5197	-1.16028e-08	-1.9577e-08	-8.74939e-09	-1.33097e-08	5.61201e-09			35.5197	-1.16028e-08	-2.58026e-08	-9.64661e-09	-1.5684e-08	8.81739e-09			35.6657	-9.3811e-09	-1.97388e-08	-1.11237e-08	-1.34145e-08	5.54584e-09
35.3046	-1.51337e-07	-1.34155e-07	-1.59363e-07	-1.48285e-07	1.28779e-08			35.136	-6.96716e-09	-1.16791e-08	-8.09326e-09	-8.91317e-09	2.46063e-09			35.7307	-8.23059e-08	-7.07092e-08	-4.01978e-08	-6.44043e-08	2.17506e-08			35.6197	-1.15875e-08	-1.95862e-08	-8.74329e-09	-1.33057e-08	5.62193e-09			35.6197	-1.15875e-08	-2.57843e-08	-9.65576e-09	-1.56759e-08	8.80729e-09			35.7657	-9.35364e-09	-1.97266e-08	-1.11115e-08	-1.33972e-08	5.55139e-09
35.4046	-1.51276e-07	-1.34094e-07	-1.59363e-07	-1.48244e-07	1.29041e-08			35.236	-6.97632e-09	-1.17676e-08	-8.09326e-09	-8.94572e-09	2.5068e-09			35.8307	-8.23059e-08	-7.06482e-08	-4.01611e-08	-6.43717e-08	2.17621e-08			35.7197	-1.15906e-08	-1.9574e-08	-8.74939e-09	-1.33046e-08	5.61217e-09			35.7197	-1.15906e-08	-2.57843e-08	-9.64355e-09	-1.56728e-08	8.81076e-09			35.8657	-9.33228e-09	-1.9751e-08	-1.11084e-08	-1.33972e-08	5.57372e-09
35.5046	-1.51306e-07	-1.34094e-07	-1.59271e-07	-1.48224e-07	1.28684e-08			35.336	-6.99463e-09	-1.1969e-08	-8.09326e-09	-9.01896e-09	2.61319e-09			35.9307	-8.22754e-08	-7.06482e-08	-4.01611e-08	-6.43616e-08	2.17496e-08			35.8197	-1.15906e-08	-1.9577e-08	-8.74939e-09	-1.33057e-08	5.61387e-09			35.8197	-1.15906e-08	-2.57629e-08	-9.66187e-09	-1.56718e-08	8.79224e-09			35.9657	-9.32007e-09	-1.97296e-08	-1.11053e-08	-1.3385e-08	5.56662e-09
35.6046	-1.51184e-07	-1.34033e-07	-1.5918e-07	-1.48132e-07	1.2848e-08			35.436	-6.97021e-09	-1.21155e-08	-8.09326e-09	-9.05965e-09	2.70534e-09			36.0307	-8.22449e-08	-7.06177e-08	-4.01398e-08	-6.43341e-08	2.17445e-08			35.9197	-1.15692e-08	-1.9577e-08	-8.74939e-09	-1.32985e-08	5.61715e-09			35.9197	-1.15692e-08	-2.57568e-08	-9.64355e-09	-1.56565e-08	8.79995e-09			36.0657	-9.31396e-09	-1.97205e-08	-1.11115e-08	-1.3382e-08	5.56239e-09
35.7046	-1.51123e-07	-1.34003e-07	-1.59149e-07	-1.48092e-07	1.28444e-08			35.536	-6.98547e-09	-1.21399e-08	-8.09631e-09	-9.07389e-09	2.7127e-09			36.1307	-8.22144e-08	-7.05872e-08	-4.01306e-08	-6.43107e-08	2.17326e-08			36.0197	-1.15753e-08	-1.9577e-08	-8.74939e-09	-1.33006e-08	5.61621e-09			36.0197	-1.15753e-08	-2.5766e-08	-9.63745e-09	-1.56596e-08	8.80587e-09			36.1657	-9.31702e-09	-1.9751e-08	-1.11145e-08	-1.33942e-08	5.57804e-09
35.8046	-1.51093e-07	-1.33911e-07	-1.59119e-07	-1.48041e-07	1.28779e-08			35.636	-6.98853e-09	-1.19843e-08	-8.10242e-09	-9.02507e-09	2.62255e-09			36.2307	-8.22144e-08	-7.05566e-08	-4.01306e-08	-6.43005e-08	2.17282e-08			36.1197	-1.15509e-08	-1.95679e-08	-8.74939e-09	-1.32894e-08	5.61486e-09			36.1197	-1.15509e-08	-2.57446e-08	-9.61304e-09	-1.56362e-08	8.80762e-09			36.2657	-9.2926e-09	-1.97357e-08	-1.11115e-08	-1.33799e-08	5.5789e-09
35.9046	-1.51031e-07	-1.33881e-07	-1.59027e-07	-1.4798e-07	1.2848e-08			35.736	-6.98853e-09	-1.16272e-08	-8.11462e-09	-8.91012e-09	2.41949e-09			36.3307	-8.21838e-08	-7.05261e-08	-4.01306e-08	-6.42802e-08	2.17112e-08			36.2197	-1.15295e-08	-1.95618e-08	-8.75854e-09	-1.32833e-08	5.61107e-09			36.2197	-1.15295e-08	-2.57629e-08	-9.63135e-09	-1.56413e-08	8.81685e-09			36.3657	-9.2865e-09	-1.97418e-08	-1.11115e-08	-1.33799e-08	5.58461e-09
36.0046	-1.5097e-07	-1.3385e-07	-1.59027e-07	-1.47949e-07	1.28575e-08			35.836	-6.99463e-09	-1.18073e-08	-8.10547e-09	-8.96912e-09	2.51987e-09			36.4307	-8.21533e-08	-7.04956e-08	-4.01306e-08	-6.42598e-08	2.16942e-08			36.3197	-1.15234e-08	-1.95526e-08	-8.74634e-09	-1.32741e-08	5.61183e-09			36.3197	-1.15234e-08	-2.57477e-08	-9.60999e-09	-1.5627e-08	8.8168e-09			36.4657	-9.27734e-09	-1.9751e-08	-1.11053e-08	-1.33779e-08	5.59442e-09
36.1046	-1.50909e-07	-1.33789e-07	-1.58966e-07	-1.47888e-07	1.28575e-08			35.936	-7.01294e-09	-1.18347e-08	-8.10242e-09	-8.98336e-09	2.52872e-09			36.5307	-8.21533e-08	-7.04346e-08	-4.00848e-08	-6.42242e-08	2.1711e-08			36.4197	-1.15112e-08	-1.95648e-08	-8.74329e-09	-1.32731e-08	5.62179e-09			36.4197	-1.15112e-08	-2.57507e-08	-9.60388e-09	-1.56219e-08	8.82347e-09			36.5657	-9.27124e-09	-1.97205e-08	-1.11115e-08	-1.33677e-08	5.57805e-09
36.2046	-1.50848e-07	-1.33728e-07	-1.58905e-07	-1.47827e-07	1.28575e-08			36.036	-7.00684e-09	-1.16486e-08	-8.10852e-09	-8.92131e-09	2.42526e-09			36.6307	-8.21228e-08	-7.04346e-08	-4.01001e-08	-6.42192e-08	2.16899e-08			36.5197	-1.1496e-08	-1.95496e-08	-8.75244e-09	-1.3266e-08	5.61197e-09			36.5197	-1.1496e-08	-2.57416e-08	-9.61914e-09	-1.56189e-08	8.81658e-09			36.6657	-9.27124e-09	-1.97266e-08	-1.11053e-08	-1.33677e-08	5.58276e-09
36.3046	-1.50818e-07	-1.33728e-07	-1.58813e-07	-1.47786e-07	1.28145e-08			36.136	-7.01294e-09	-1.16699e-08	-8.11768e-09	-8.93351e-09	2.43332e-09			36.7307	-8.21228e-08	-7.03735e-08	-4.01276e-08	-6.4208e-08	2.16659e-08			36.6197	-1.14899e-08	-1.95526e-08	-8.76465e-09	-1.3269e-08	5.60974e-09			36.6197	-1.14899e-08	-2.57355e-08	-9.57031e-09	-1.55986e-08	8.83114e-09			36.7657	-9.26514e-09	-1.97235e-08	-1.11023e-08	-1.33636e-08	5.58388e-09
36.4046	-1.50757e-07	-1.33636e-07	-1.58752e-07	-1.47715e-07	1.28313e-08			36.236	-7.00989e-09	-1.18103e-08	-8.12073e-09	-8.98031e-09	2.513e-09			36.8307	-8.20923e-08	-7.0343e-08	-4.00909e-08	-6.41754e-08	2.16693e-08			36.7197	-1.14594e-08	-1.95404e-08	-8.7616e-09	-1.32538e-08	5.60898e-09			36.7197	-1.14594e-08	-2.57355e-08	-9.57031e-09	-1.55884e-08	8.83826e-09			36.8657	-9.26819e-09	-1.97083e-08	-1.10992e-08	-1.33586e-08	5.57469e-09
36.5046	-1.50726e-07	-1.33636e-07	-1.58752e-07	-1.47705e-07	1.28277e-08			36.336	-7.0343e-09	-1.15784e-08	-8.12683e-09	-8.91317e-09	2.37189e-09			36.9307	-8.20923e-08	-7.03125e-08	-4.00696e-08	-6.41581e-08	2.16768e-08			36.8197	-1.14532e-08	-1.95374e-08	-8.7738e-09	-1.32548e-08	5.60337e-09			36.8197	-1.14532e-08	-2.57233e-08	-9.57336e-09	-1.55833e-08	8.83164e-09			36.9657	-9.27124e-09	-1.9693e-08	-1.11145e-08	-1.33596e-08	5.56179e-09
36.6046	-1.50665e-07	-1.33514e-07	-1.5863e-07	-1.47603e-07	1.28349e-08			36.436	-7.04956e-09	-1.16272e-08	-8.12988e-09	-8.93555e-09	2.3928e-09			37.0307	-8.20618e-08	-7.03125e-08	-4.00726e-08	-6.4149e-08	2.16625e-08			36.9197	-1.14594e-08	-1.95374e-08	-8.7738e-09	-1.32568e-08	5.60238e-09			36.9197	-1.14594e-08	-2.56989e-08	-9.58252e-09	-1.55802e-08	8.81308e-09			37.0657	-9.28345e-09	-1.97327e-08	-1.11053e-08	-1.33738e-08	5.58176e-09
36.7046	-1.50635e-07	-1.33484e-07	-1.586e-07	-1.47573e-07	1.28349e-08			36.536	-7.04346e-09	-1.16882e-08	-8.11768e-09	-8.94979e-09	2.43162e-09			37.1307	-8.20618e-08	-7.02515e-08	-4.0094e-08	-6.41357e-08	2.1642e-08			37.0197	-1.14624e-08	-1.95221e-08	-8.77075e-09	-1.32517e-08	5.59457e-09			37.0197	-1.14624e-08	-2.56927e-08	-9.57031e-09	-1.55752e-08	8.81302e-09			37.1657	-9.24683e-09	-1.97296e-08	-1.11053e-08	-1.33606e-08	5.59346e-09
36.8046	-1.50543e-07	-1.33484e-07	-1.58539e-07	-1.47522e-07	1.27978e-08			36.636	-7.05566e-09	-1.17798e-08	-8.12683e-09	-8.98743e-09	2.47685e-09			37.2307	-8.20618e-08	-7.02515e-08	-4.00757e-08	-6.41296e-08	2.16521e-08			37.1197	-1.15234e-08	-1.95404e-08	-8.77991e-09	-1.32812e-08	5.59147e-09			37.1197	-1.15234e-08	-2.5705e-08	-9.57947e-09	-1.56026e-08	8.80271e-09			37.2657	-9.24988e-09	-1.97144e-08	-1.11023e-08	-1.33555e-08	5.58427e-09
36.9046	-1.50482e-07	-1.33392e-07	-1.58447e-07	-1.47441e-07	1.28014e-08			36.736	-7.05566e-09	-1.15997e-08	-8.13599e-09	-8.93046e-09	2.37393e-09			37.3307	-8.20312e-08	-7.01904e-08	-4.00665e-08	-6.40961e-08	2.1636e-08			37.2197	-1.15204e-08	-1.95221e-08	-8.78296e-09	-1.32751e-08	5.58047e-09			37.2197	-1.15204e-08	-2.56744e-08	-9.56421e-09	-1.55863e-08	8.79113e-09			37.3657	-9.24988e-09	-1.9696e-08	-1.11115e-08	-1.33525e-08	5.572e-09
37.0046	-1.50513e-07	-1.33331e-07	-1.58447e-07	-1.4743e-07	1.28385e-08			36.836	-7.07092e-09	-1.13525e-08	-8.12378e-09	-8.84908e-09	2.23105e-09			37.4307	-8.20007e-08	-7.01904e-08	-4.00757e-08	-6.40889e-08	2.16182e-08			37.3197	-1.14563e-08	-1.9516e-08	-8.79517e-09	-1.32558e-08	5.58236e-09			37.3197	-1.14563e-08	-2.56622e-08	-9.58557e-09	-1.5568e-08	8.79173e-09			37.4657	-9.23462e-09	-1.96899e-08	-1.11115e-08	-1.33453e-08	5.57415e-09
37.1046	-1.50452e-07	-1.33301e-07	-1.58447e-07	-1.474e-07	1.2848e-08			36.936	-7.07703e-09	-1.13892e-08	-8.12988e-09	-8.86536e-09	2.24818e-09			37.5307	-8.20007e-08	-7.01294e-08	-4.00299e-08	-6.40533e-08	2.16351e-08			37.4197	-1.1438e-08	-1.95099e-08	-8.79822e-09	-1.32487e-08	5.58068e-09			37.4197	-1.1438e-08	-2.56653e-08	-9.5459e-09	-1.55497e-08	8.81127e-09			37.5657	-9.24072e-09	-1.97144e-08	-1.10992e-08	-1.33514e-08	5.58825e-09
37.2046	-1.50391e-07	-1.3324e-07	-1.58386e-07	-1.47339e-07	1.2848e-08			37.036	-7.07397e-09	-1.16028e-08	-8.12378e-09	-8.93351e-09	2.3705e-09			37.6307	-8.19702e-08	-7.00989e-08	-4.0033e-08	-6.4034e-08	2.16164e-08			37.5197	-1.14258e-08	-1.95068e-08	-8.80127e-09	-1.32446e-08	5.57974e-09			37.5197	-1.14258e-08	-2.56439e-08	-9.5459e-09	-1.55385e-08	8.80185e-09			37.6657	-9.22546e-09	-1.97113e-08	-1.11053e-08	-1.33474e-08	5.5909e-09
37.3046	-1.5036e-07	-1.33179e-07	-1.58325e-07	-1.47288e-07	1.28516e-08			37.136	-7.09534e-09	-1.17218e-08	-8.12073e-09	-8.97929e-09	2.42979e-09			37.7307	-8.19702e-08	-7.00684e-08	-4.00269e-08	-6.40218e-08	2.16155e-08			37.6197	-1.14258e-08	-1.94946e-08	-8.81653e-09	-1.32456e-08	5.56681e-09			37.6197	-1.14258e-08	-2.56714e-08	-9.55811e-09	-1.55518e-08	8.81347e-09			37.7657	-9.23157e-09	-1.9696e-08	-1.11053e-08	-1.33443e-08	5.57997e-09
37.4046	-1.50269e-07	-1.33179e-07	-1.58264e-07	-1.47237e-07	1.28145e-08			37.236	-7.09229e-09	-1.14532e-08	-8.13293e-09	-8.89282e-09	2.27762e-09			37.8307	-8.19397e-08	-7.00378e-08	-3.99994e-08	-6.39923e-08	2.16139e-08			37.7197	-1.13892e-08	-1.94916e-08	-8.81958e-09	-1.32334e-08	5.56991e-09			37.7197	-1.13892e-08	-2.56622e-08	-9.56116e-09	-1.55375e-08	8.81577e-09			37.8657	-9.21936e-09	-1.96777e-08	-1.11053e-08	-1.33341e-08	5.57405e-09
37.5046	-1.50238e-07	-1.33057e-07	-1.58203e-07	-1.47166e-07	1.28516e-08			37.336	-7.07703e-09	-1.16302e-08	-8.12683e-09	-8.9447e-09	2.38425e-09			37.9307	-8.19092e-08	-6.99768e-08	-4.00391e-08	-6.3975e-08	2.15706e-08			37.8197	-1.1377e-08	-1.94763e-08	-8.82263e-09	-1.32253e-08	5.56215e-09			37.8197	-1.1377e-08	-2.56378e-08	-9.552e-09	-1.55223e-08	8.80773e-09			37.9657	-9.21936e-09	-1.96777e-08	-1.10992e-08	-1.33321e-08	5.57527e-09
37.6046	-1.50208e-07	-1.33057e-07	-1.58173e-07	-1.47146e-07	1.28349e-08			37.436	-7.08923e-09	-1.15845e-08	-8.12378e-09	-8.9325e-09	2.35421e-09			38.0307	-8.19092e-08	-6.99768e-08	-4.0036e-08	-6.3974e-08	2.15723e-08			37.9197	-1.13586e-08	-1.94824e-08	-8.82263e-09	-1.32212e-08	5.56864e-09			37.9197	-1.13586e-08	-2.56256e-08	-9.53979e-09	-1.5508e-08	8.80916e-09			38.0657	-9.21021e-09	-1.96808e-08	-1.11023e-08	-1.33311e-08	5.57978e-09
37.7046	-1.50146e-07	-1.32996e-07	-1.58142e-07	-1.47095e-07	1.2848e-08			37.536	-7.08618e-09	-1.10535e-08	-8.13904e-09	-8.75956e-09	2.05515e-09			38.1307	-8.18787e-08	-6.99158e-08	-4.00238e-08	-6.39394e-08	2.15579e-08			38.0197	-1.13525e-08	-1.94733e-08	-8.81958e-09	-1.32151e-08	5.56572e-09			38.0197	-1.13525e-08	-2.56378e-08	-9.52454e-09	-1.5505e-08	8.82278e-09			38.1657	-9.20105e-09	-1.96899e-08	-1.11053e-08	-1.33321e-08	5.58776e-09
37.8046	-1.50085e-07	-1.32935e-07	-1.58112e-07	-1.47044e-07	1.28611e-08			37.636	-7.10144e-09	-1.16211e-08	-8.12988e-09	-8.95081e-09	2.36902e-09			38.2307	-8.18787e-08	-6.98547e-08	-4.01184e-08	-6.39506e-08	2.14971e-08			38.1197	-1.13159e-08	-1.94763e-08	-8.81042e-09	-1.32009e-08	5.5772e-09			38.1197	-1.13159e-08	-2.56073e-08	-9.53369e-09	-1.54856e-08	8.8108e-09			38.2657	-9.19189e-09	-1.96838e-08	-1.11115e-08	-1.33291e-08	5.58646e-09
37.9046	-1.50085e-07	-1.32904e-07	-1.58081e-07	-1.47024e-07	1.28648e-08			37.736	-7.09839e-09	-1.12244e-08	-8.15125e-09	-8.82467e-09	2.14384e-09			38.3307	-8.18481e-08	-6.98547e-08	-4.01123e-08	-6.39384e-08	2.14877e-08			38.2197	-1.13342e-08	-1.94641e-08	-8.81042e-09	-1.32029e-08	5.56725e-09			38.2197	-1.13342e-08	-2.56195e-08	-9.5459e-09	-1.54999e-08	8.80935e-09			38.3657	-9.18884e-09	-1.9693e-08	-1.1087e-08	-1.3323e-08	5.59766e-09
38.0046	-1.50024e-07	-1.32843e-07	-1.5802e-07	-1.46962e-07	1.28648e-08			37.836	-7.10144e-09	-1.13007e-08	-8.14209e-09	-8.84806e-09	2.18681e-09			38.4307	-8.18481e-08	-6.98242e-08	-4.0094e-08	-6.39221e-08	2.14937e-08			38.3197	-1.13129e-08	-1.94519e-08	-8.80737e-09	-1.31907e-08	5.56518e-09			38.3197	-1.13129e-08	-2.56287e-08	-9.5459e-09	-1.54958e-08	8.81967e-09			38.4657	-9.17969e-09	-1.97052e-08	-1.1084e-08	-1.3323e-08	5.6086e-09
38.1046	-1.49963e-07	-1.32782e-07	-1.5799e-07	-1.46912e-07	1.28779e-08			37.936	-7.08923e-09	-1.15723e-08	-8.13904e-09	-8.93351e-09	2.34474e-09			38.5307	-8.18176e-08	-6.97632e-08	-4.00726e-08	-6.38845e-08	2.14844e-08			38.4197	-1.12732e-08	-1.9458e-08	-8.79517e-09	-1.31755e-08	5.58014e-09			38.4197	-1.12732e-08	-2.55951e-08	-9.54285e-09	-1.54704e-08	8.81084e-09			38.5657	-9.16138e-09	-1.97113e-08	-1.1087e-08	-1.33199e-08	5.61823e-09
38.2046	-1.49902e-07	-1.32751e-07	-1.57959e-07	-1.46871e-07	1.28743e-08			38.036	-7.08618e-09	-1.13129e-08	-8.14514e-09	-8.84806e-09	2.19927e-09			38.6307	-8.18176e-08	-6.97327e-08	-4.00177e-08	-6.3856e-08	2.15107e-08			38.5197	-1.12854e-08	-1.94427e-08	-8.80432e-09	-1.31775e-08	5.56588e-09			38.5197	-1.12854e-08	-2.55981e-08	-9.552e-09	-1.54785e-08	8.80661e-09			38.6657	-9.15833e-09	-1.97083e-08	-1.10992e-08	-1.33219e-08	5.6152e-09
38.3046	-1.49872e-07	-1.50024e-07	-1.57928e-07	-1.52608e-07	4.60809e-09			38.136	-7.1106e-09	-1.13831e-08	-8.13904e-09	-8.87756e-09	2.22992e-09			38.7307	-8.17871e-08	-6.96716e-08	-4.00543e-08	-6.38377e-08	2.14693e-08			38.6197	-1.12732e-08	-1.94336e-08	-8.79822e-09	-1.31683e-08	5.5652e-09			38.6197	-1.12732e-08	-2.55981e-08	-9.53979e-09	-1.54704e-08	8.81362e-09			38.7657	-9.16138e-09	-1.97205e-08	-1.11053e-08	-1.33291e-08	5.61981e-09
38.4046	-1.49841e-07	-1.32629e-07	-1.57867e-07	-1.46779e-07	1.28946e-08			38.236	-7.11975e-09	-1.11572e-08	-8.14819e-09	-8.80839e-09	2.09814e-09			38.8307	-8.17871e-08	-6.96411e-08	-4.0036e-08	-6.38214e-08	2.14753e-08			38.7197	-1.1264e-08	-1.94489e-08	-8.80127e-09	-1.31714e-08	5.57416e-09			38.7197	-1.1264e-08	-2.55615e-08	-9.54895e-09	-1.54582e-08	8.79168e-09			38.8657	-9.16138e-09	-1.97113e-08	-1.10931e-08	-1.33219e-08	5.61702e-09
38.5046	-1.4978e-07	-1.32629e-07	-1.57837e-07	-1.46749e-07	1.28743e-08			38.336	-7.1228e-09	-1.19171e-08	-8.15735e-09	-9.06576e-09	2.52295e-09			38.9307	-8.17261e-08	-6.96106e-08	-4.0033e-08	-6.37899e-08	2.14474e-08			38.8197	-1.12518e-08	-1.94397e-08	-8.79211e-09	-1.31612e-08	5.57468e-09			38.8197	-1.12518e-08	-2.55798e-08	-9.55811e-09	-1.54633e-08	8.80205e-09			38.9657	-9.15527e-09	-1.97296e-08	-1.1087e-08	-1.3324e-08	5.63091e-09
38.6046	-1.4975e-07	-1.32568e-07	-1.57715e-07	-1.46678e-07	1.28516e-08			38.436	-7.12891e-09	-1.18073e-08	-8.1543e-09	-9.03015e-09	2.45908e-09			39.0307	-8.17261e-08	-6.95801e-08	-4.00085e-08	-6.37716e-08	2.14568e-08			38.9197	-1.12213e-08	-1.94305e-08	-8.79517e-09	-1.3149e-08	5.57358e-09			38.9197	-1.12213e-08	-2.55798e-08	-9.55505e-09	-1.54521e-08	8.81038e-09			39.0657	-9.14307e-09	-1.97266e-08	-1.10962e-08	-1.33219e-08	5.63188e-09
38.7046	-1.49719e-07	-1.32568e-07	-1.57745e-07	-1.46678e-07	1.28611e-08			38.536	-7.14417e-09	-1.15509e-08	-8.1665e-09	-8.95386e-09	2.30646e-09			39.1307	-8.17261e-08	-6.95496e-08	-4.00269e-08	-6.37675e-08	2.14425e-08			39.0197	-1.12152e-08	-1.94305e-08	-8.79211e-09	-1.3146e-08	5.57583e-09			39.0197	-1.12152e-08	-2.55737e-08	-9.54285e-09	-1.54439e-08	8.81243e-09			39.1657	-9.14917e-09	-1.97205e-08	-1.10901e-08	-1.33199e-08	5.62735e-09
38.8046	-1.49689e-07	-1.32507e-07	-1.57623e-07	-1.46606e-07	1.28385e-08			38.636	-7.16858e-09	-1.18927e-08	-8.1665e-09	-9.07593e-09	2.4899e-09			39.2307	-8.16956e-08	-6.94885e-08	-4.00116e-08	-6.37319e-08	2.14299e-08			39.1197	-1.11816e-08	-1.94305e-08	-8.79517e-09	-1.31358e-08	5.58048e-09			39.1197	-1.11816e-08	-2.55737e-08	-9.55505e-09	-1.54368e-08	8.81642e-09			39.2657	-9.15222e-09	-1.97357e-08	-1.10718e-08	-1.33199e-08	5.63854e-09
38.9046	-1.49597e-07	-1.32477e-07	-1.57623e-07	-1.46566e-07	1.28444e-08			38.736	-7.18384e-09	-1.15387e-08	-8.16956e-09	-8.96403e-09	2.28355e-09			39.3307	-8.16956e-08	-6.94885e-08	-4.00024e-08	-6.37288e-08	2.1435e-08			39.2197	-1.11877e-08	-1.94275e-08	-8.79517e-09	-1.31368e-08	5.5777e-09			39.2197	-1.11877e-08	-2.55646e-08	-9.54895e-09	-1.54338e-08	8.81173e-09			39.3657	-9.14307e-09	-1.97327e-08	-1.10779e-08	-1.33179e-08	5.63898e-09
39.0046	-1.49567e-07	-1.32416e-07	-1.57532e-07	-1.46505e-07	1.28349e-08			38.836	-7.17163e-09	-1.138e-08	-8.1604e-09	-8.90401e-09	2.20053e-09			39.4307	-8.1665e-08	-6.9458e-08	-4.00116e-08	-6.37115e-08	2.1413e-08			39.3197	-1.11786e-08	-1.94214e-08	-8.80432e-09	-1.31348e-08	5.5723e-09			39.3197	-1.11786e-08	-2.55188e-08	-9.57031e-09	-1.54226e-08	8.78049e-09			39.4657	-9.16443e-09	-1.97021e-08	-1.10657e-08	-1.33108e-08	5.61615e-09
39.1046	-1.49506e-07	-1.32385e-07	-1.57532e-07	-1.46474e-07	1.28444e-08			38.936	-7.18994e-09	-1.1438e-08	-8.1665e-09	-8.93148e-09	2.22494e-09			39.5307	-8.16345e-08	-6.9397e-08	-4.00696e-08	-6.37004e-08	2.136e-08			39.4197	-1.11694e-08	-1.94092e-08	-8.79822e-09	-1.31256e-08	5.56939e-09			39.4197	-1.11694e-08	-2.55524e-08	-9.56116e-09	-1.54277e-08	8.80506e-09			39.5657	-9.14612e-09	-1.97205e-08	-1.10718e-08	-1.33128e-08	5.63212e-09
39.2046	-1.49475e-07	-1.32385e-07	-1.57471e-07	-1.46444e-07	1.28145e-08			39.036	-7.18689e-09	-1.1441e-08	-8.16345e-09	-8.93046e-09	2.22838e-09			39.6307	-8.16345e-08	-6.93665e-08	-3.99933e-08	-6.36648e-08	2.13981e-08			39.5197	-1.11572e-08	-1.94092e-08	-8.80127e-09	-1.31226e-08	5.57035e-09			39.5197	-1.11572e-08	-2.55371e-08	-9.56726e-09	-1.54205e-08	8.79721e-09			39.6657	-9.16443e-09	-1.97235e-08	-1.10748e-08	-1.33209e-08	5.62648e-09
39.3046	-1.49384e-07	-1.32324e-07	-1.57379e-07	-1.46362e-07	1.27978e-08			39.136	-7.18689e-09	-1.17981e-08	-8.18176e-09	-9.05558e-09	2.42662e-09			39.7307	-8.1604e-08	-6.93359e-08	-4.00391e-08	-6.36597e-08	2.13559e-08			39.6197	-1.11572e-08	-1.94061e-08	-8.80127e-09	-1.31215e-08	5.56863e-09			39.6197	-1.11572e-08	-2.55493e-08	-9.57642e-09	-1.54277e-08	8.80118e-09			39.7657	-9.16748e-09	-1.97357e-08	-1.10565e-08	-1.33199e-08	5.63596e-09
39.4046	-1.49384e-07	-1.32294e-07	-1.57318e-07	-1.46332e-07	1.27883e-08			39.236	-7.21741e-09	-1.14197e-08	-8.17566e-09	-8.93758e-09	2.20231e-09			39.8307	-8.15735e-08	-6.93054e-08	-3.99628e-08	-6.36139e-08	2.13813e-08			39.7197	-1.11237e-08	-1.94e-08	-8.79211e-09	-1.31053e-08	5.57468e-09			39.7197	-1.11237e-08	-2.55188e-08	-9.59778e-09	-1.54134e-08	8.78471e-09			39.8657	-9.15527e-09	-1.97388e-08	-1.10382e-08	-1.33108e-08	5.64588e-09
39.5046	-1.49353e-07	-1.32233e-07	-1.57318e-07	-1.46301e-07	1.28181e-08			39.336	-7.2113e-09	-1.15265e-08	-8.18176e-09	-8.97319e-09	2.26384e-09			39.9307	-8.15735e-08	-6.92749e-08	-3.99872e-08	-6.36119e-08	2.13637e-08			39.8197	-1.11481e-08	-1.94031e-08	-8.79822e-09	-1.31165e-08	5.56971e-09			39.8197	-1.11481e-08	-2.55157e-08	-9.58252e-09	-1.54154e-08	8.78207e-09			39.9657	-9.17053e-09	-1.97388e-08	-1.09772e-08	-1.32955e-08	5.65269e-09
39.6046	-1.49292e-07	-1.32202e-07	-1.57257e-07	-1.4625e-07	1.28014e-08			39.436	-7.22656e-09	-1.22223e-08	-8.19397e-09	-9.21427e-09	2.64955e-09			40.0307	-8.1543e-08	-6.93054e-08	-3.99841e-08	-6.36108e-08	2.13566e-08			39.9197	-1.11053e-08	-1.94214e-08	-8.79517e-09	-1.31073e-08	5.58883e-09			39.9197	-1.11053e-08	-2.55219e-08	-9.60693e-09	-1.54114e-08	8.78792e-09			40.0657	-9.16443e-09	-1.97052e-08	-1.0849e-08	-1.32395e-08	5.66242e-09
39.7046	-1.49231e-07	-1.32141e-07	-1.57227e-07	-1.462e-07	1.28145e-08			39.536	-7.22046e-09	-1.17737e-08	-8.19702e-09	-9.06372e-09	2.39715e-09			40.1307	-8.1543e-08	-6.92444e-08	-3.9978e-08	-6.35885e-08	2.13519e-08			40.0197	-1.11145e-08	-1.94427e-08	-8.78906e-09	-1.31154e-08	5.60161e-09			40.0197	-1.11145e-08	-2.55188e-08	-9.59167e-09	-1.54083e-08	8.78897e-09			40.1657	-9.15833e-09	-1.97235e-08	-1.0907e-08	-1.32629e-08	5.66292e-09
39.8046	-1.492e-07	-1.3208e-07	-1.57196e-07	-1.46159e-07	1.28313e-08			39.636	-7.24182e-09	-1.19446e-08	-8.19397e-09	-9.12679e-09	2.48628e-09			40.2307	-8.15125e-08	-6.92139e-08	-3.9975e-08	-6.35671e-08	2.13367e-08			40.1197	-1.11115e-08	-1.94458e-08	-8.79211e-09	-1.31165e-08	5.6027e-09			40.1197	-1.11115e-08	-2.54974e-08	-9.59778e-09	-1.54022e-08	8.77541e-09			40.2657	-9.16138e-09	-1.97449e-08	-1.11084e-08	-1.33382e-08	5.63309e-09
39.9046	-1.492e-07	-1.3205e-07	-1.57166e-07	-1.46139e-07	1.28349e-08			39.736	-7.25708e-09	-1.1731e-08	-8.20313e-09	-9.06372e-09	2.35783e-09			40.3307	-8.15125e-08	-6.91528e-08	-3.9975e-08	-6.35468e-08	2.13287e-08			40.2197	-1.10901e-08	-1.94214e-08	-8.78601e-09	-1.30992e-08	5.5951e-09			40.2197	-1.10901e-08	-2.5473e-08	-9.59167e-09	-1.53849e-08	8.76861e-09			40.3657	-9.14307e-09	-1.97327e-08	-1.1026e-08	-1.33006e-08	5.64935e-09
40.0046	-1.49139e-07	-1.3205e-07	-1.57074e-07	-1.46088e-07	1.27883e-08			39.836	-7.26318e-09	-1.18225e-08	-8.19702e-09	-9.09424e-09	2.40845e-09			40.4307	-8.14819e-08	-6.91223e-08	-4.00085e-08	-6.35376e-08	2.12932e-08			40.3197	-1.10687e-08	-1.94153e-08	-8.79211e-09	-1.3092e-08	5.59315e-09			40.3197	-1.10687e-08	-2.54852e-08	-9.58557e-09	-1.53798e-08	8.78289e-09			40.4657	-9.15222e-09	-1.97418e-08	-1.11938e-08	-1.33626e-08	5.61806e-09
40.1046	-1.49048e-07	-1.31958e-07	-1.57074e-07	-1.46027e-07	1.28277e-08			39.936	-7.2937e-09	-1.17096e-08	-8.20313e-09	-9.06881e-09	2.33176e-09			40.5307	-8.14514e-08	-6.90613e-08	-3.99689e-08	-6.34939e-08	2.12943e-08			40.4197	-1.10809e-08	-1.93909e-08	-8.78601e-09	-1.30859e-08	5.5795e-09			40.4197	-1.10809e-08	-2.54761e-08	-9.57642e-09	-1.53778e-08	8.77765e-09			40.5657	-9.13696e-09	-1.97266e-08	-1.10809e-08	-1.33148e-08	5.63716e-09
40.2046	-1.48987e-07	-1.31927e-07	-1.57043e-07	-1.45986e-07	1.28241e-08			40.036	-7.30286e-09	-1.1673e-08	-8.20007e-09	-9.05863e-09	2.3081e-09			40.6307	-8.14209e-08	-6.90002e-08	-3.99536e-08	-6.34583e-08	2.12819e-08			40.5197	-1.10413e-08	-1.93665e-08	-8.78601e-09	-1.30646e-08	5.57286e-09			40.5197	-1.10413e-08	-2.54669e-08	-9.58862e-09	-1.53656e-08	8.7781e-09			40.6657	-9.14307e-09	-1.97266e-08	-1.10901e-08	-1.33199e-08	5.63309e-09
40.3046	-1.49017e-07	-1.31897e-07	-1.56982e-07	-1.45966e-07	1.28181e-08			40.136	-7.30896e-09	-1.12732e-08	-8.21228e-09	-8.93148e-09	2.07767e-09			40.7307	-8.14209e-08	-6.89697e-08	-3.99567e-08	-6.34491e-08	2.12762e-08			40.6197	-1.10107e-08	-1.93604e-08	-8.78296e-09	-1.30514e-08	5.57614e-09			40.6197	-1.10107e-08	-2.5473e-08	-9.57947e-09	-1.53544e-08	8.79215e-09			40.7657	-9.14001e-09	-1.97235e-08	-1.11206e-08	-1.3328e-08	5.62647e-09
40.4046	-1.48926e-07	-1.31897e-07	-1.56952e-07	-1.45925e-07	1.27942e-08			40.236	-7.33032e-09	-1.12061e-08	-8.21533e-09	-8.91724e-09	2.03097e-09			40.8307	-8.13904e-08	-6.89087e-08	-3.99536e-08	-6.34176e-08	2.12571e-08			40.7197	-1.10046e-08	-1.93542e-08	-8.78296e-09	-1.30473e-08	5.57381e-09			40.7197	-1.10046e-08	-2.54669e-08	-9.57947e-09	-1.53503e-08	8.79014e-09			40.8657	-9.1217e-09	-1.97205e-08	-1.10657e-08	-1.33026e-08	5.64237e-09
40.5046	-1.48895e-07	-1.31836e-07	-1.56921e-07	-1.45884e-07	1.28109e-08			40.336	-7.33643e-09	-1.11603e-08	-8.21838e-09	-8.90503e-09	2.00227e-09			40.9307	-8.13904e-08	-6.88782e-08	-3.9978e-08	-6.34155e-08	2.12397e-08			40.8197	-1.09802e-08	-1.93451e-08	-8.78906e-09	-1.30381e-08	5.57079e-09			40.8197	-1.09802e-08	-2.54761e-08	-9.60693e-09	-1.53544e-08	8.79247e-09			40.9657	-9.1217e-09	-1.97266e-08	-1.10138e-08	-1.32874e-08	5.6562e-09
40.6046	-1.48865e-07	-1.31836e-07	-1.5686e-07	-1.45854e-07	1.2781e-08			40.436	-7.33948e-09	-1.1203e-08	-8.2428e-09	-8.92843e-09	2.02096e-09			41.0307	-8.13599e-08	-6.88171e-08	-3.9978e-08	-6.3385e-08	2.1219e-08			40.9197	-1.09558e-08	-1.93359e-08	-8.78296e-09	-1.30249e-08	5.57245e-09			40.9197	-1.09558e-08	-2.54639e-08	-9.60388e-09	-1.53412e-08	8.79252e-09			41.0657	-9.13086e-09	-1.97235e-08	-1.09497e-08	-1.3268e-08	5.6641e-09
40.7046	-1.48773e-07	-1.31805e-07	-1.56799e-07	-1.45793e-07	1.27607e-08			40.536	-7.33337e-09	-1.13312e-08	-8.22754e-09	-8.96403e-09	2.09819e-09			41.1307	-8.13599e-08	-6.87866e-08	-3.99414e-08	-6.33626e-08	2.12353e-08			41.0197	-1.09741e-08	-1.93359e-08	-8.78601e-09	-1.3032e-08	5.5679e-09			41.0197	-1.09741e-08	-2.54395e-08	-9.6283e-09	-1.53473e-08	8.76594e-09			41.1657	-9.12476e-09	-1.9693e-08	-1.10016e-08	-1.32731e-08	5.63842e-09
40.8046	-1.48773e-07	-1.31714e-07	-1.56799e-07	-1.45762e-07	1.28109e-08			40.636	-7.33948e-09	-1.16394e-08	-8.25195e-09	-9.07694e-09	2.26557e-09			41.2307	-8.13293e-08	-6.87256e-08	-3.99597e-08	-6.33382e-08	2.12045e-08			41.1197	-1.09436e-08	-1.92993e-08	-8.77686e-09	-1.30066e-08	5.5563e-09			41.1197	-1.09436e-08	-2.54547e-08	-9.61609e-09	-1.53381e-08	8.78632e-09			41.2657	-9.14001e-09	-1.97021e-08	-1.10229e-08	-1.32884e-08	5.63372e-09
40.9046	-1.48743e-07	-1.31683e-07	-1.56708e-07	-1.45711e-07	1.27847e-08			40.736	-7.36084e-09	-1.24451e-08	-8.24585e-09	-9.35059e-09	2.71619e-09			41.3307	-8.13293e-08	-6.87256e-08	-3.99536e-08	-6.33362e-08	2.12078e-08			41.2197	-1.09467e-08	-1.93115e-08	-8.7738e-09	-1.30107e-08	5.56381e-09			41.2197	-1.09467e-08	-2.54486e-08	-9.61609e-09	-1.53371e-08	8.78204e-09			41.3657	-9.12781e-09	-1.97083e-08	-1.10504e-08	-1.32955e-08	5.6362e-09
41.0046	-1.48651e-07	-1.31622e-07	-1.56677e-07	-1.4565e-07	1.27942e-08			40.836	-7.37e-09	-1.19324e-08	-8.25806e-09	-9.18681e-09	2.41883e-09			41.4307	-8.13293e-08	-6.86951e-08	-3.99261e-08	-6.33169e-08	2.12191e-08			41.3197	-1.08948e-08	-1.93085e-08	-8.7616e-09	-1.29883e-08	5.5764e-09			41.3197	-1.08948e-08	-2.54425e-08	-9.62219e-09	-1.53198e-08	8.78956e-09			41.4657	-9.1156e-09	-1.97021e-08	-1.10596e-08	-1.32924e-08	5.63543e-09
41.1046	-1.48651e-07	-1.31622e-07	-1.56616e-07	-1.4563e-07	1.27679e-08			40.936	-7.37915e-09	-1.19568e-08	-8.25195e-09	-9.19596e-09	2.43044e-09			41.5307	-8.12988e-08	-6.86646e-08	-3.99475e-08	-6.33036e-08	2.11905e-08			41.4197	-1.08978e-08	-1.92963e-08	-8.77075e-09	-1.29883e-08	5.56544e-09			41.4197	-1.08978e-08	-2.54272e-08	-9.63135e-09	-1.53188e-08	8.77704e-09			41.5657	-9.11255e-09	-1.97205e-08	-1.10596e-08	-1.32975e-08	5.64697e-09
41.2046	-1.4859e-07	-1.31592e-07	-1.56586e-07	-1.45589e-07	1.27643e-08			41.036	-7.37305e-09	-1.18103e-08	-8.255e-09	-9.14612e-09	2.34902e-09			41.6307	-8.12683e-08	-6.86035e-08	-3.99323e-08	-6.3268e-08	2.11782e-08			41.5197	-1.08765e-08	-1.92902e-08	-8.7677e-09	-1.29781e-08	5.56716e-09			41.5197	-1.08765e-08	-2.54364e-08	-9.64966e-09	-1.53208e-08	8.78178e-09			41.6657	-9.12476e-09	-1.97083e-08	-1.10779e-08	-1.33036e-08	5.63188e-09
41.3046	-1.4856e-07	-1.31531e-07	-1.56586e-07	-1.45559e-07	1.27942e-08			41.136	-7.36694e-09	-1.1322e-08	-8.255e-09	-8.98132e-09	2.07517e-09			41.7307	-8.12683e-08	-6.86035e-08	-3.99597e-08	-6.32772e-08	2.11631e-08			41.6197	-1.08612e-08	-1.92993e-08	-8.75549e-09	-1.2972e-08	5.57984e-09			41.6197	-1.08612e-08	-2.53876e-08	-9.65881e-09	-1.53025e-08	8.75457e-09			41.7657	-9.12476e-09	-1.96899e-08	-1.10474e-08	-1.32874e-08	5.62752e-09
41.4046	-1.48529e-07	-1.315e-07	-1.56464e-07	-1.45498e-07	1.27548e-08			41.236	-7.37915e-09	-1.11084e-08	-8.255e-09	-8.91418e-09	1.95005e-09			41.8307	-8.12683e-08	-6.86035e-08	-3.99353e-08	-6.3269e-08	2.11766e-08			41.7197	-1.08459e-08	-1.92841e-08	-8.7677e-09	-1.29659e-08	5.56948e-09			41.7197	-1.08459e-08	-2.54059e-08	-9.67712e-09	-1.53097e-08	8.7631e-09			41.8657	-9.12476e-09	-1.96899e-08	-1.10382e-08	-1.32843e-08	5.62934e-09
41.5046	-1.48499e-07	-1.3147e-07	-1.56494e-07	-1.45487e-07	1.2781e-08			41.336	-7.39136e-09	-1.2085e-08	-8.255e-09	-9.24377e-09	2.49814e-09			41.9307	-8.12378e-08	-6.8573e-08	-3.99384e-08	-6.32497e-08	2.11581e-08			41.8197	-1.08185e-08	-1.9278e-08	-8.7677e-09	-1.29547e-08	5.57126e-09			41.8197	-1.08185e-08	-2.53876e-08	-9.66797e-09	-1.52913e-08	8.7625e-09			41.9657	-9.13696e-09	-1.97113e-08	-1.09894e-08	-1.32792e-08	5.64683e-09
41.6046	-1.48438e-07	-1.31439e-07	-1.56464e-07	-1.45447e-07	1.27775e-08			41.436	-7.39441e-09	-1.1438e-08	-8.255e-09	-9.02913e-09	2.13004e-09			42.0307	-8.12073e-08	-6.8573e-08	-3.99414e-08	-6.32406e-08	2.11434e-08			41.9197	-1.08032e-08	-1.9278e-08	-8.7616e-09	-1.29476e-08	5.57648e-09			41.9197	-1.08032e-08	-2.53906e-08	-9.67407e-09	-1.52893e-08	8.7662e-09			42.0657	-9.13391e-09	-1.97052e-08	-1.09619e-08	-1.3267e-08	5.65006e-09
41.7046	-1.48407e-07	-1.31439e-07	-1.56403e-07	-1.45416e-07	1.27476e-08			41.536	-7.41272e-09	-1.14197e-08	-8.255e-09	-9.02913e-09	2.11267e-09			42.1307	-8.12073e-08	-6.85425e-08	-3.99445e-08	-6.32314e-08	2.11379e-08			42.0197	-1.07849e-08	-1.92719e-08	-8.75549e-09	-1.29374e-08	5.57884e-09			42.0197	-1.07849e-08	-2.53754e-08	-9.68933e-09	-1.52832e-08	8.75722e-09			42.1657	-9.13696e-09	-1.9696e-08	-1.09863e-08	-1.32731e-08	5.63876e-09
41.8046	-1.48376e-07	-1.31378e-07	-1.56372e-07	-1.45376e-07	1.27643e-08			41.636	-7.42187e-09	-1.11481e-08	-8.255e-09	-8.94165e-09	1.9557e-09			42.2307	-8.11462e-08	-6.8512e-08	-3.992e-08	-6.31927e-08	2.11216e-08			42.1197	-1.07727e-08	-1.92596e-08	-8.76465e-09	-1.29323e-08	5.57084e-09			42.1197	-1.07727e-08	-2.53784e-08	-9.69849e-09	-1.52832e-08	8.7592e-09			42.2657	-9.14612e-09	-1.97021e-08	-1.10229e-08	-1.32904e-08	5.63147e-09
41.9046	-1.48346e-07	-1.31378e-07	-1.56311e-07	-1.45345e-07	1.27344e-08			41.736	-7.41577e-09	-1.14319e-08	-8.255e-09	-9.03422e-09	2.11841e-09			42.3307	-8.11462e-08	-6.84814e-08	-3.99475e-08	-6.31917e-08	2.11026e-08			42.2197	-1.07849e-08	-1.92627e-08	-8.75854e-09	-1.29354e-08	5.57249e-09			42.2197	-1.07849e-08	-2.53784e-08	-9.70154e-09	-1.52883e-08	8.75508e-09			42.3657	-9.14001e-09	-1.96899e-08	-1.11176e-08	-1.33158e-08	5.60799e-09
42.0046	-1.48254e-07	-1.31317e-07	-1.56311e-07	-1.45294e-07	1.27572e-08			41.836	-7.41577e-09	-1.20514e-08	-8.24585e-09	-9.23767e-09	2.47185e-09			42.4307	-8.11462e-08	-6.84814e-08	-3.99353e-08	-6.31877e-08	2.11093e-08			42.3197	-1.07605e-08	-1.92535e-08	-8.74939e-09	-1.29211e-08	5.57544e-09			42.3197	-1.07605e-08	-2.53815e-08	-9.69849e-09	-1.52802e-08	8.7641e-09			42.4657	-9.12781e-09	-1.97021e-08	-1.11877e-08	-1.33392e-08	5.60588e-09
42.1046	-1.48224e-07	-1.31287e-07	-1.5625e-07	-1.45253e-07	1.2744e-08			41.936	-7.42798e-09	-1.19141e-08	-8.2428e-09	-9.19495e-09	2.38981e-09			42.5307	-8.11157e-08	-6.84509e-08	-3.9917e-08	-6.31612e-08	2.11026e-08			42.4197	-1.07422e-08	-1.92444e-08	-8.7616e-09	-1.29161e-08	5.56925e-09			42.4197	-1.07422e-08	-2.53479e-08	-9.70764e-09	-1.52659e-08	8.74657e-09			42.5657	-9.13391e-09	-1.97052e-08	-1.12122e-08	-1.33504e-08	5.60064e-09
42.2046	-1.48193e-07	-1.31226e-07	-1.56189e-07	-1.45203e-07	1.27476e-08			42.036	-7.44324e-09	-1.07697e-08	-8.25195e-09	-8.82161e-09	1.73483e-09			42.6307	-8.11157e-08	-6.84204e-08	-3.99628e-08	-6.31663e-08	2.10736e-08			42.5197	-1.07452e-08	-1.92322e-08	-8.75549e-09	-1.2911e-08	5.56399e-09			42.5197	-1.07452e-08	-2.53601e-08	-9.69238e-09	-1.52659e-08	8.75767e-09			42.6657	-9.15222e-09	-1.96991e-08	-1.11847e-08	-1.33453e-08	5.59557e-09
42.3046	-1.48102e-07	-1.31226e-07	-1.56097e-07	-1.45142e-07	1.26974e-08			42.136	-7.45544e-09	-1.14685e-08	-8.25806e-09	-9.06067e-09	2.12351e-09			42.7307	-8.10852e-08	-6.83899e-08	-3.99231e-08	-6.31327e-08	2.10786e-08			42.6197	-1.07208e-08	-1.92322e-08	-8.75244e-09	-1.29018e-08	5.5699e-09			42.6197	-1.07208e-08	-2.53601e-08	-9.71375e-09	-1.52649e-08	8.7572e-09			42.7657	-9.1156e-09	-1.97052e-08	-1.11633e-08	-1.3328e-08	5.61688e-09
42.4046	-1.48102e-07	-1.31195e-07	-1.56158e-07	-1.45152e-07	1.27405e-08			42.236	-7.44934e-09	-1.05103e-08	-8.255e-09	-8.7382e-09	1.58663e-09			42.8307	-8.10547e-08	-6.83899e-08	-3.99445e-08	-6.31297e-08	2.10539e-08			42.7197	-1.07056e-08	-1.92139e-08	-8.74329e-09	-1.28876e-08	5.56589e-09			42.7197	-1.07056e-08	-2.5354e-08	-9.72595e-09	-1.52618e-08	8.75378e-09			42.8657	-9.14612e-09	-1.97052e-08	-1.11237e-08	-1.3325e-08	5.6132e-09
42.5046	-1.48071e-07	-1.31134e-07	-1.56097e-07	-1.45101e-07	1.2744e-08			42.336	-7.45544e-09	-9.43298e-09	-8.255e-09	-8.38114e-09	9.94786e-10			42.9307	-8.10242e-08	-6.83594e-08	-3.9917e-08	-6.31002e-08	2.10522e-08			42.8197	-1.07117e-08	-1.92139e-08	-8.72803e-09	-1.28845e-08	5.57038e-09			42.8197	-1.07117e-08	-2.53357e-08	-9.72595e-09	-1.52578e-08	8.74164e-09			42.9657	-9.13391e-09	-1.97052e-08	-1.0965e-08	-1.3268e-08	5.64943e-09
42.6046	-1.4801e-07	-1.31104e-07	-1.56036e-07	-1.4505e-07	1.27273e-08			42.436	-7.4707e-09	-1.41022e-08	-8.26416e-09	-9.94568e-09	3.62143e-09			43.0307	-8.09937e-08	-6.83289e-08	-3.9978e-08	-6.31002e-08	2.10018e-08			42.9197	-1.06842e-08	-1.91803e-08	-8.72498e-09	-1.28632e-08	5.55782e-09			42.9197	-1.06842e-08	-2.53235e-08	-9.73816e-09	-1.52486e-08	8.73791e-09			43.0657	-9.12781e-09	-1.97083e-08	-1.07544e-08	-1.31968e-08	5.69741e-09
42.7046	-1.47949e-07	-1.31073e-07	-1.56006e-07	-1.45009e-07	1.27238e-08			42.536	-7.4646e-09	-1.10474e-08	-8.26721e-09	-8.92639e-09	1.88014e-09			43.1307	-8.09937e-08	-6.82983e-08	-3.99414e-08	-6.30778e-08	2.10181e-08			43.0197	-1.06812e-08	-1.91864e-08	-8.70667e-09	-1.28581e-08	5.5687e-09			43.0197	-1.06812e-08	-2.53357e-08	-9.73206e-09	-1.52496e-08	8.74767e-09			43.1657	-9.14307e-09	-1.97113e-08	-1.10901e-08	-1.33148e-08	5.62441e-09
42.8046	-1.4798e-07	-1.31042e-07	-1.55914e-07	-1.44979e-07	1.27046e-08			42.636	-7.4707e-09	-1.2616e-08	-8.27332e-09	-9.45333e-09	2.76817e-09			43.2307	-8.09631e-08	-6.82983e-08	-3.9978e-08	-6.30798e-08	2.0985e-08			43.1197	-1.06659e-08	-1.91772e-08	-8.71277e-09	-1.2852e-08	5.56422e-09			43.1197	-1.06659e-08	-2.53174e-08	-9.7229e-09	-1.52354e-08	8.74398e-09			43.2657	-9.14307e-09	-1.97052e-08	-1.10901e-08	-1.33128e-08	5.62094e-09
42.9046	-1.47919e-07	-1.30981e-07	-1.55884e-07	-1.44928e-07	1.27177e-08			42.736	-7.47375e-09	-1.16943e-08	-8.27026e-09	-9.14612e-09	2.24247e-09			43.3307	-8.09326e-08	-6.82678e-08	-3.9975e-08	-6.30585e-08	2.09699e-08			43.2197	-1.0672e-08	-1.91711e-08	-8.70972e-09	-1.2851e-08	5.56069e-09			43.2197	-1.0672e-08	-2.53174e-08	-9.729e-09	-1.52395e-08	8.74046e-09			43.3657	-9.13391e-09	-1.97235e-08	-1.1087e-08	-1.33148e-08	5.63535e-09
43.0046	-1.47858e-07	-1.30951e-07	-1.55853e-07	-1.44887e-07	1.27141e-08			42.836	-7.49207e-09	-1.22711e-08	-8.27026e-09	-9.34448e-09	2.56423e-09			43.4307	-8.09326e-08	-6.82373e-08	-4.00391e-08	-6.30697e-08	2.09308e-08			43.3197	-1.06628e-08	-1.9162e-08	-8.70056e-09	-1.28418e-08	5.56069e-09			43.3197	-1.06628e-08	-2.53052e-08	-9.74731e-09	-1.52384e-08	8.73006e-09			43.4657	-9.15222e-09	-1.97235e-08	-1.11176e-08	-1.33311e-08	5.62253e-09
43.1046	-1.47827e-07	-1.3092e-07	-1.55823e-07	-1.44857e-07	1.27141e-08			42.936	-7.49207e-09	-1.25122e-08	-8.25806e-09	-9.42078e-09	2.70451e-09			43.5307	-8.08716e-08	-6.82373e-08	-3.99933e-08	-6.30341e-08	2.093e-08			43.4197	-1.06415e-08	-1.91559e-08	-8.70056e-09	-1.28326e-08	5.56141e-09			43.4197	-1.06415e-08	-2.53021e-08	-9.75342e-09	-1.52323e-08	8.73199e-09			43.5657	-9.14307e-09	-1.97052e-08	-1.10046e-08	-1.32843e-08	5.63802e-09
43.2046	-1.47797e-07	-1.3089e-07	-1.55731e-07	-1.44806e-07	1.26878e-08			43.036	-7.50122e-09	-1.26343e-08	-8.255e-09	-9.4635e-09	2.77172e-09			43.6307	-8.08716e-08	-6.82068e-08	-4.00269e-08	-6.30351e-08	2.09077e-08			43.5197	-1.06171e-08	-1.91467e-08	-8.69446e-09	-1.28194e-08	5.5633e-09			43.5197	-1.06171e-08	-2.53082e-08	-9.74731e-09	-1.52242e-08	8.74384e-09			43.6657	-9.14001e-09	-1.97266e-08	-1.10016e-08	-1.32894e-08	5.65193e-09
43.3046	-1.47766e-07	-1.3089e-07	-1.5567e-07	-1.44775e-07	1.2658e-08			43.136	-7.48901e-09	-1.16608e-08	-8.2489e-09	-9.13289e-09	2.22193e-09			43.7307	-8.08411e-08	-6.82068e-08	-4.01306e-08	-6.30595e-08	2.08376e-08			43.6197	-1.06201e-08	-1.91406e-08	-8.69446e-09	-1.28184e-08	5.55922e-09			43.6197	-1.06201e-08	-2.52869e-08	-9.75952e-09	-1.52222e-08	8.7269e-09			43.7657	-9.14917e-09	-1.97296e-08	-1.10413e-08	-1.33067e-08	5.6423e-09
43.4046	-1.47675e-07	-1.30768e-07	-1.5564e-07	-1.44694e-07	1.2701e-08			43.236	-7.49207e-09	-1.22314e-08	-8.24585e-09	-9.32312e-09	2.54673e-09			43.8307	-8.08411e-08	-6.81763e-08	-4.02283e-08	-6.30819e-08	2.07801e-08			43.7197	-1.06018e-08	-1.91345e-08	-8.69141e-09	-1.28092e-08	5.56051e-09			43.7197	-1.06018e-08	-2.5296e-08	-9.76257e-09	-1.52201e-08	8.73606e-09			43.8657	-9.14307e-09	-1.97449e-08	-1.1145e-08	-1.33443e-08	5.6327e-09
43.5046	-1.47675e-07	-1.30737e-07	-1.55609e-07	-1.44674e-07	1.27046e-08			43.336	-7.50732e-09	-1.17004e-08	-8.26721e-09	-9.15833e-09	2.23408e-09			43.9307	-8.078e-08	-6.81458e-08	-3.99231e-08	-6.29496e-08	2.09182e-08			43.8197	-1.05835e-08	-1.91406e-08	-8.69141e-09	-1.28052e-08	5.56762e-09			43.8197	-1.05835e-08	-2.52991e-08	-9.77173e-09	-1.52181e-08	8.73981e-09			43.9657	-9.14307e-09	-1.97266e-08	-1.10626e-08	-1.33108e-08	5.63854e-09
43.6046	-1.47644e-07	-1.30768e-07	-1.55548e-07	-1.44653e-07	1.2658e-08			43.436	-7.51953e-09	-1.17493e-08	-8.24585e-09	-9.17155e-09	2.26172e-09			44.0307	-8.07495e-08	-6.81152e-08	-3.98254e-08	-6.28967e-08	2.09552e-08			43.9197	-1.05774e-08	-1.91254e-08	-8.6792e-09	-1.2794e-08	5.56467e-09			43.9197	-1.05774e-08	-2.52747e-08	-9.79004e-09	-1.5214e-08	8.72165e-09			44.0657	-9.15527e-09	-1.97418e-08	-1.10657e-08	-1.33209e-08	5.64211e-09
43.7046	-1.47583e-07	-1.30707e-07	-1.55487e-07	-1.44592e-07	1.2658e-08			43.536	-7.51038e-09	-1.15967e-08	-8.23669e-09	-9.11458e-09	2.18002e-09			44.1307	-8.07495e-08	-6.80847e-08	-4.00085e-08	-6.29476e-08	2.08506e-08			44.0197	-1.05591e-08	-1.91132e-08	-8.6792e-09	-1.27838e-08	5.56138e-09			44.0197	-1.05591e-08	-2.52838e-08	-9.77478e-09	-1.52059e-08	8.73654e-09			44.1657	-9.14612e-09	-1.97449e-08	-1.10718e-08	-1.33209e-08	5.64601e-09
43.8046	-1.47583e-07	-1.30676e-07	-1.55457e-07	-1.44572e-07	1.26616e-08			43.636	-7.53479e-09	-1.14624e-08	-8.25195e-09	-9.08305e-09	2.09155e-09			44.2307	-8.0719e-08	-6.80542e-08	-3.97644e-08	-6.28459e-08	2.09682e-08			44.1197	-1.05377e-08	-1.91101e-08	-8.67615e-09	-1.27747e-08	5.56505e-09			44.1197	-1.05377e-08	-2.52747e-08	-9.79614e-09	-1.52028e-08	8.73033e-09			44.2657	-9.14612e-09	-1.97388e-08	-1.10596e-08	-1.33148e-08	5.64497e-09
43.9046	-1.47461e-07	-1.30646e-07	-1.55426e-07	-1.44511e-07	1.26508e-08			43.736	-7.53784e-09	-1.15479e-08	-8.255e-09	-9.11357e-09	2.13843e-09			44.3307	-8.06885e-08	-6.79932e-08	-4.01154e-08	-6.29323e-08	2.07546e-08			44.2197	-1.05255e-08	-1.90948e-08	-8.6731e-09	-1.27645e-08	5.55994e-09			44.2197	-1.05255e-08	-2.52716e-08	-9.77478e-09	-1.51906e-08	8.73844e-09			44.3657	-9.14001e-09	-1.9751e-08	-1.10474e-08	-1.33128e-08	5.65661e-09
44.0046	-1.47491e-07	-1.30646e-07	-1.55396e-07	-1.44511e-07	1.26412e-08			43.836	-7.53784e-09	-1.13403e-08	-8.2489e-09	-9.04236e-09	2.02161e-09			44.4307	-8.0658e-08	-6.79932e-08	-3.98438e-08	-6.28316e-08	2.08909e-08			44.3197	-1.05103e-08	-1.90796e-08	-8.6731e-09	-1.27543e-08	5.55433e-09			44.3197	-1.05103e-08	-2.52655e-08	-9.78088e-09	-1.51855e-08	8.73711e-09			44.4657	-9.17053e-09	-1.97357e-08	-1.0968e-08	-1.32914e-08	5.65283e-09
44.1046	-1.47369e-07	-1.30585e-07	-1.55334e-07	-1.4443e-07	1.26341e-08			43.936	-7.547e-09	-1.14838e-08	-8.25806e-09	-9.09627e-09	2.09797e-09			44.5307	-8.0658e-08	-6.79932e-08	-3.97034e-08	-6.27848e-08	2.09682e-08			44.4197	-1.05072e-08	-1.90735e-08	-8.67615e-09	-1.27523e-08	5.55035e-09			44.4197	-1.05072e-08	-2.5293e-08	-9.80225e-09	-1.52008e-08	8.74717e-09			44.5657	-9.15833e-09	-1.97449e-08	-1.08856e-08	-1.32629e-08	5.67957e-09
44.2046	-1.47369e-07	-1.30585e-07	-1.55334e-07	-1.4443e-07	1.26341e-08			44.036	-7.5592e-09	-1.14624e-08	-8.26111e-09	-9.09424e-09	2.0807e-09			44.6307	-8.06274e-08	-6.79321e-08	-3.9856e-08	-6.28052e-08	2.08637e-08			44.5197	-1.05286e-08	-1.90674e-08	-8.67615e-09	-1.27574e-08	5.54257e-09			44.5197	-1.05286e-08	-2.52625e-08	-9.80835e-09	-1.51998e-08	8.72196e-09			44.6657	-9.15833e-09	-1.97571e-08	-1.08368e-08	-1.32507e-08	5.69682e-09
44.3046	-1.47369e-07	-1.30554e-07	-1.55273e-07	-1.44399e-07	1.26245e-08			44.136	-7.56531e-09	-1.13861e-08	-8.24585e-09	-9.06576e-09	2.03809e-09			44.7307	-8.05969e-08	-6.79321e-08	-3.9917e-08	-6.28153e-08	2.08171e-08			44.6197	-1.04889e-08	-1.90643e-08	-8.66699e-09	-1.27401e-08	5.55221e-09			44.6197	-1.04889e-08	-2.52502e-08	-9.8053e-09	-1.51815e-08	8.7265e-09			44.7657	-9.13696e-09	-1.97479e-08	-1.10321e-08	-1.33057e-08	5.65906e-09
44.4046	-1.47308e-07	-1.30463e-07	-1.55273e-07	-1.44348e-07	1.26675e-08			44.236	-7.58972e-09	-1.14258e-08	-8.25806e-09	-9.09119e-09	2.04925e-09			44.8307	-8.05664e-08	-6.79016e-08	-4.03137e-08	-6.29272e-08	2.05822e-08			44.7197	-1.04889e-08	-1.90552e-08	-8.66089e-09	-1.2735e-08	5.54923e-09			44.7197	-1.04889e-08	-2.52258e-08	-9.79614e-09	-1.51703e-08	8.71524e-09			44.8657	-9.15833e-09	-1.97357e-08	-1.1087e-08	-1.3327e-08	5.63325e-09
44.5046	-1.47247e-07	-1.30463e-07	-1.55212e-07	-1.44307e-07	1.26341e-08			44.336	-7.59888e-09	-1.138e-08	-8.25195e-09	-9.07694e-09	2.02106e-09			44.9307	-8.05359e-08	-6.78711e-08	-3.96515e-08	-6.26862e-08	2.09296e-08			44.8197	-1.04614e-08	-1.90399e-08	-8.65479e-09	-1.27187e-08	5.54835e-09			44.8197	-1.04614e-08	-2.52258e-08	-9.82971e-09	-1.51723e-08	8.71232e-09			44.9657	-9.15527e-09	-1.97296e-08	-1.10748e-08	-1.33199e-08	5.63333e-09
44.6046	-1.47217e-07	-1.30463e-07	-1.55182e-07	-1.44287e-07	1.26173e-08			44.436	-7.59583e-09	-1.138e-08	-8.24585e-09	-9.07389e-09	2.02342e-09			45.0307	-8.05359e-08	-6.78406e-08	-3.98438e-08	-6.27401e-08	2.082e-08			44.9197	-1.04523e-08	-1.90247e-08	-8.66089e-09	-1.27126e-08	5.53929e-09			44.9197	-1.04523e-08	-2.52319e-08	-9.82056e-09	-1.51683e-08	8.72112e-09			45.0657	-9.16748e-09	-1.97174e-08	-1.1084e-08	-1.3323e-08	5.62005e-09
44.7046	-1.47186e-07	-1.30402e-07	-1.55121e-07	-1.44236e-07	1.26209e-08			44.536	-7.58667e-09	-1.138e-08	-8.24585e-09	-9.07084e-09	2.02677e-09			45.1307	-8.05054e-08	-6.78101e-08	-4.01428e-08	-6.28194e-08	2.06389e-08			45.0197	-1.04431e-08	-1.90247e-08	-8.65784e-09	-1.27085e-08	5.54228e-09			45.0197	-1.04431e-08	-2.52258e-08	-9.83887e-09	-1.51693e-08	8.71447e-09			45.1657	-9.16138e-09	-1.97235e-08	-1.10657e-08	-1.33169e-08	5.62943e-09
44.8046	-1.47156e-07	-1.30371e-07	-1.55121e-07	-1.44216e-07	1.26341e-08			44.636	-7.60193e-09	-1.13617e-08	-8.2489e-09	-9.07084e-09	2.01014e-09			45.2307	-8.04749e-08	-6.77795e-08	-4.0036e-08	-6.27635e-08	2.06808e-08			45.1197	-1.04218e-08	-1.90094e-08	-8.64563e-09	-1.26923e-08	5.54241e-09			45.1197	-1.04218e-08	-2.51923e-08	-9.84497e-09	-1.5153e-08	8.69904e-09			45.2657	-9.14917e-09	-1.97327e-08	-1.10626e-08	-1.33148e-08	5.63976e-09
44.9046	-1.47125e-07	-1.30341e-07	-1.5506e-07	-1.44175e-07	1.26209e-08			44.736	-7.59583e-09	-1.13525e-08	-8.255e-09	-9.06779e-09	2.00591e-09			45.3307	-8.04443e-08	-6.7749e-08	-3.99261e-08	-6.27065e-08	2.07244e-08			45.2197	-1.03973e-08	-1.90186e-08	-8.63342e-09	-1.26831e-08	5.55709e-09			45.2197	-1.03973e-08	-2.52258e-08	-9.87854e-09	-1.51672e-08	8.71486e-09			45.3657	-9.15833e-09	-1.97235e-08	-1.10596e-08	-1.33138e-08	5.63178e-09
45.0046	-1.47095e-07	-1.3028e-07	-1.54999e-07	-1.44124e-07	1.26245e-08			44.836	-7.65686e-09	-1.13556e-08	-8.22449e-09	-9.07898e-09	1.99193e-09			45.4307	-8.03833e-08	-6.77185e-08	-4.01001e-08	-6.2734e-08	2.0599e-08			45.3197	-1.04034e-08	-1.90063e-08	-8.61816e-09	-1.2676e-08	5.55445e-09			45.3197	-1.04034e-08	-2.51923e-08	-9.88159e-09	-1.51591e-08	8.69289e-09			45.4657	-9.16748e-09	-1.97083e-08	-1.10657e-08	-1.33138e-08	5.6185e-09
45.1046	-1.47064e-07	-1.3028e-07	-1.54999e-07	-1.44114e-07	1.26209e-08			44.936	-7.65686e-09	-1.13007e-08	-8.24585e-09	-9.06779e-09	1.95602e-09			45.5307	-8.03833e-08	-6.7688e-08	-3.98865e-08	-6.26526e-08	2.07127e-08			45.4197	-1.03485e-08	-1.90186e-08	-8.61816e-09	-1.26617e-08	5.57273e-09			45.4197	-1.03485e-08	-2.51953e-08	-9.88464e-09	-1.51428e-08	8.7088e-09			45.5657	-9.16748e-09	-1.97388e-08	-1.10474e-08	-1.33179e-08	5.63954e-09
45.2046	-1.47003e-07	-1.30249e-07	-1.54999e-07	-1.44084e-07	1.26305e-08			45.036	-7.68738e-09	-1.13434e-08	-8.2489e-09	-9.09322e-09	1.96882e-09			45.6307	-8.03528e-08	-6.76575e-08	-3.99139e-08	-6.26414e-08	2.06808e-08			45.5197	-1.03668e-08	-1.90002e-08	-8.60901e-09	-1.26587e-08	5.56183e-09			45.5197	-1.03668e-08	-2.52045e-08	-9.88464e-09	-1.5152e-08	8.70905e-09			45.6657	-9.18274e-09	-1.97083e-08	-1.1026e-08	-1.33057e-08	5.62088e-09
45.3046	-1.46973e-07	-1.30157e-07	-1.54938e-07	-1.44023e-07	1.26508e-08			45.136	-7.65076e-09	-1.13647e-08	-8.2428e-09	-9.0861e-09	1.99544e-09			45.7307	-8.03223e-08	-6.76575e-08	-3.97736e-08	-6.25844e-08	2.07449e-08			45.6197	-1.03394e-08	-1.89941e-08	-8.60596e-09	-1.26465e-08	5.56513e-09			45.6197	-1.03394e-08	-2.51953e-08	-9.89075e-09	-1.51418e-08	8.70948e-09			45.7657	-9.16138e-09	-1.97296e-08	-1.10474e-08	-1.33128e-08	5.63658e-09
45.4046	-1.46942e-07	-1.30219e-07	-1.54938e-07	-1.44033e-07	1.26138e-08			45.236	-7.70264e-09	-1.1319e-08	-8.2428e-09	-9.08813e-09	1.95075e-09			45.8307	-8.03223e-08	-6.76575e-08	-3.99658e-08	-6.26485e-08	2.06392e-08			45.7197	-1.03333e-08	-1.89911e-08	-8.59985e-09	-1.26414e-08	5.56687e-09			45.7197	-1.03333e-08	-2.51984e-08	-9.89685e-09	-1.51428e-08	8.71109e-09			45.8657	-9.16138e-09	-1.97266e-08	-1.10901e-08	-1.3326e-08	5.6263e-09
45.5046	-1.46912e-07	-1.30127e-07	-1.54907e-07	-1.43982e-07	1.26472e-08			45.336	-7.6416e-09	-1.138e-08	-8.2428e-09	-9.08813e-09	2.00745e-09			45.9307	-8.02612e-08	-6.75964e-08	-3.98224e-08	-6.256e-08	2.06845e-08			45.8197	-1.02753e-08	-1.90002e-08	-8.5907e-09	-1.26221e-08	5.58751e-09			45.8197	-1.02753e-08	-2.51923e-08	-9.89685e-09	-1.51215e-08	8.72362e-09			45.9657	-9.17053e-09	-1.97296e-08	-1.10626e-08	-1.33209e-08	5.63014e-09
45.6046	-1.46851e-07	-1.30157e-07	-1.54846e-07	-1.43951e-07	1.25971e-08			45.436	-7.71484e-09	-1.12671e-08	-8.2428e-09	-9.07491e-09	1.91675e-09			46.0307	-8.02612e-08	-6.75659e-08	-3.99384e-08	-6.25885e-08	2.06171e-08			45.9197	-1.02814e-08	-1.90033e-08	-8.58154e-09	-1.26221e-08	5.59128e-09			45.9197	-1.02814e-08	-2.51678e-08	-9.8877e-09	-1.51123e-08	8.71058e-09			46.0657	-9.16138e-09	-1.97327e-08	-1.10748e-08	-1.3323e-08	5.63281e-09
45.7046	-1.4679e-07	-1.30066e-07	-1.54846e-07	-1.43901e-07	1.26402e-08			45.536	-7.62939e-09	-1.13068e-08	-8.23975e-09	-9.05863e-09	1.97071e-09			46.1307	-8.02307e-08	-6.75354e-08	-3.98407e-08	-6.25356e-08	2.0654e-08			46.0197	-1.02783e-08	-1.89941e-08	-8.57544e-09	-1.2616e-08	5.5889e-09			46.0197	-1.02783e-08	-2.51862e-08	-9.87244e-09	-1.51123e-08	8.72657e-09			46.1657	-9.19189e-09	-1.97235e-08	-1.10779e-08	-1.33311e-08	5.61573e-09
45.8046	-1.4679e-07	-1.30035e-07	-1.54785e-07	-1.4387e-07	1.26305e-08			45.636	-7.71179e-09	-1.13464e-08	-8.24585e-09	-9.10136e-09	1.96254e-09			46.2307	-8.02002e-08	-6.75354e-08	-3.99475e-08	-6.2561e-08	2.05822e-08			46.1197	-1.02692e-08	-1.89941e-08	-8.57239e-09	-1.26119e-08	5.59192e-09			46.1197	-1.02692e-08	-2.5174e-08	-9.87854e-09	-1.51072e-08	8.72023e-09			46.2657	-9.17358e-09	-1.97266e-08	-1.10626e-08	-1.33209e-08	5.62728e-09
45.9046	-1.46759e-07	-1.30035e-07	-1.54724e-07	-1.4384e-07	1.26006e-08			45.736	-7.61719e-09	-1.1319e-08	-8.2489e-09	-9.06169e-09	1.98022e-09			46.3307	-8.02002e-08	-6.74744e-08	-3.98407e-08	-6.25051e-08	2.06335e-08			46.2197	-1.02661e-08	-1.89789e-08	-8.55713e-09	-1.26007e-08	5.58936e-09			46.2197	-1.02661e-08	-2.51587e-08	-9.8877e-09	-1.51042e-08	8.70953e-09			46.3657	-9.18579e-09	-1.97235e-08	-1.10931e-08	-1.33341e-08	5.61493e-09
46.0046	-1.46698e-07	-1.29974e-07	-1.54724e-07	-1.43799e-07	1.2627e-08			45.836	-7.69653e-09	-1.13892e-08	-8.22449e-09	-9.10339e-09	1.99706e-09			46.4307	-8.01697e-08	-6.74744e-08	-3.9917e-08	-6.25203e-08	2.05785e-08			46.3197	-1.0257e-08	-1.8988e-08	-8.56018e-09	-1.26017e-08	5.5954e-09			46.3197	-1.0257e-08	-2.5177e-08	-9.88159e-09	-1.51052e-08	8.72447e-09			46.4657	-9.17358e-09	-1.97296e-08	-1.1087e-08	-1.33301e-08	5.62413e-09
46.1046	-1.46667e-07	-1.29944e-07	-1.54724e-07	-1.43778e-07	1.26402e-08			45.936	-7.64771e-09	-1.12518e-08	-8.23669e-09	-9.04541e-09	1.93338e-09			46.5307	-8.01697e-08	-6.74133e-08	-3.98193e-08	-6.24674e-08	2.06248e-08			46.4197	-1.02448e-08	-1.89758e-08	-8.55103e-09	-1.25905e-08	5.5943e-09			46.4197	-1.02448e-08	-2.51678e-08	-9.8877e-09	-1.51001e-08	8.72075e-09			46.5657	-9.16748e-09	-1.97205e-08	-1.10809e-08	-1.3323e-08	5.6224e-09
46.2046	-1.46667e-07	-1.29883e-07	-1.54633e-07	-1.43728e-07	1.26341e-08			46.036	-7.71484e-09	-1.13373e-08	-8.21533e-09	-9.08915e-09	1.96295e-09			46.6307	-8.01392e-08	-6.73523e-08	-3.99323e-08	-6.24746e-08	2.05425e-08			46.5197	-1.02448e-08	-1.89728e-08	-8.55103e-09	-1.25895e-08	5.59256e-09			46.5197	-1.02448e-08	-2.51465e-08	-9.90295e-09	-1.50981e-08	8.70387e-09			46.6657	-9.16443e-09	-1.97357e-08	-1.10962e-08	-1.33321e-08	5.62917e-09
46.3046	-1.46606e-07	-1.29852e-07	-1.54602e-07	-1.43687e-07	1.26305e-08			46.136	-7.64771e-09	-1.13831e-08	-8.21533e-09	-9.08203e-09	2.01286e-09			46.7307	-8.01086e-08	-6.73523e-08	-3.98315e-08	-6.24308e-08	2.05846e-08			46.6197	-1.02478e-08	-1.89484e-08	-8.53882e-09	-1.25783e-08	5.5824e-09			46.6197	-1.02478e-08	-2.51373e-08	-9.8999e-09	-1.5095e-08	8.69864e-09			46.7657	-9.18274e-09	-1.97357e-08	-1.11023e-08	-1.33403e-08	5.62118e-09
46.4046	-1.46545e-07	-1.29883e-07	-1.54572e-07	-1.43667e-07	1.25936e-08			46.236	-7.71484e-09	-1.13739e-08	-8.21533e-09	-9.10136e-09	1.98393e-09			46.8307	-8.01086e-08	-6.72913e-08	-3.99475e-08	-6.24491e-08	2.05137e-08			46.7197	-1.02356e-08	-1.89392e-08	-8.53577e-09	-1.25702e-08	5.58083e-09			46.7197	-1.02356e-08	-2.51343e-08	-9.8999e-09	-1.50899e-08	8.70028e-09			46.8657	-9.18274e-09	-1.97449e-08	-1.1084e-08	-1.33372e-08	5.63004e-09
46.5046	-1.46484e-07	-1.29822e-07	-1.5448e-07	-1.43595e-07	1.25804e-08			46.336	-7.68127e-09	-1.13373e-08	-8.20618e-09	-9.07491e-09	1.97677e-09			46.9307	-8.01086e-08	-6.72607e-08	-3.98376e-08	-6.24023e-08	2.05704e-08			46.8197	-1.02234e-08	-1.89331e-08	-8.53577e-09	-1.25641e-08	5.5799e-09			46.8197	-1.02234e-08	-2.51495e-08	-9.8938e-09	-1.50889e-08	8.71432e-09			46.9657	-9.18579e-09	-1.97479e-08	-1.10718e-08	-1.33352e-08	5.6331e-09
46.6046	-1.46515e-07	-1.29822e-07	-1.5451e-07	-1.43616e-07	1.25971e-08			46.436	-7.71484e-09	-1.12732e-08	-8.19397e-09	-9.06067e-09	1.93102e-09			47.0307	-8.00781e-08	-6.72302e-08	-3.98895e-08	-6.23993e-08	2.05252e-08			46.9197	-1.01959e-08	-1.8924e-08	-8.53271e-09	-1.25509e-08	5.58155e-09			46.9197	-1.01959e-08	-2.51587e-08	-9.87854e-09	-1.50777e-08	8.73182e-09			47.0657	-9.17969e-09	-1.9754e-08	-1.10779e-08	-1.33372e-08	5.6376e-09
46.7046	-1.46423e-07	-1.29761e-07	-1.54449e-07	-1.43545e-07	1.25936e-08			46.536	-7.69043e-09	-1.13678e-08	-8.19397e-09	-9.08407e-09	1.99373e-09			47.1307	-8.00476e-08	-6.71997e-08	-3.98254e-08	-6.23576e-08	2.05436e-08			47.0197	-1.02142e-08	-1.89178e-08	-8.52966e-09	-1.25539e-08	5.57532e-09			47.0197	-1.02142e-08	-2.51404e-08	-9.90295e-09	-1.50859e-08	8.70886e-09			47.1657	-9.19189e-09	-1.97357e-08	-1.10718e-08	-1.33331e-08	5.62391e-09
46.8046	-1.46393e-07	-1.297e-07	-1.54419e-07	-1.43504e-07	1.26103e-08			46.636	-7.69043e-09	-1.1322e-08	-8.19397e-09	-9.06881e-09	1.96752e-09			47.2307	-8.00171e-08	-6.71692e-08	-3.98773e-08	-6.23545e-08	2.04984e-08			47.1197	-1.01685e-08	-1.89056e-08	-8.53271e-09	-1.25356e-08	5.57691e-09			47.1197	-1.01685e-08	-2.5119e-08	-9.89075e-09	-1.50594e-08	8.71299e-09			47.2657	-9.18884e-09	-1.97693e-08	-1.1084e-08	-1.33474e-08	5.64169e-09
46.9046	-1.46393e-07	-1.29669e-07	-1.54388e-07	-1.43483e-07	1.26138e-08			46.736	-7.7179e-09	-1.13098e-08	-8.18176e-09	-9.06982e-09	1.9537e-09			47.3307	-8.00171e-08	-6.71082e-08	-3.98224e-08	-6.23159e-08	2.05214e-08			47.2197	-1.01685e-08	-1.8927e-08	-8.52051e-09	-1.25387e-08	5.59349e-09			47.2197	-1.01685e-08	-2.51373e-08	-9.8938e-09	-1.50665e-08	8.72265e-09			47.3657	-9.18884e-09	-1.97418e-08	-1.1087e-08	-1.33392e-08	5.62545e-09
47.0046	-1.46332e-07	-1.29608e-07	-1.54327e-07	-1.43422e-07	1.26138e-08			46.836	-7.70264e-09	-1.13007e-08	-8.19092e-09	-9.06474e-09	1.95169e-09			47.4307	-8.00171e-08	-6.70776e-08	-3.98621e-08	-6.23189e-08	2.04961e-08			47.3197	-1.01685e-08	-1.90155e-08	-8.5083e-09	-1.25641e-08	5.64842e-09			47.3197	-1.01685e-08	-2.5119e-08	-9.8938e-09	-1.50604e-08	8.71208e-09			47.4657	-9.18884e-09	-1.97357e-08	-1.1087e-08	-1.33372e-08	5.62197e-09
47.1046	-1.46301e-07	-1.29639e-07	-1.54266e-07	-1.43402e-07	1.25672e-08			46.936	-7.71484e-09	-1.13068e-08	-8.18787e-09	-9.06982e-09	1.95163e-09			47.5307	-7.99866e-08	-6.70471e-08	-3.98041e-08	-6.22793e-08	2.05112e-08			47.4197	-1.01837e-08	-1.90308e-08	-8.5144e-09	-1.25763e-08	5.6517e-09			47.4197	-1.01837e-08	-2.51404e-08	-9.89685e-09	-1.50736e-08	8.71923e-09			47.5657	-9.17664e-09	-1.97449e-08	-1.1087e-08	-1.33362e-08	5.63169e-09
47.2046	-1.4624e-07	-1.29578e-07	-1.54236e-07	-1.43351e-07	1.25804e-08			47.036	-7.66296e-09	-1.13007e-08	-8.18787e-09	-9.0505e-09	1.96629e-09			47.6307	-7.99866e-08	-6.70471e-08	-3.98682e-08	-6.23006e-08	2.0476e-08			47.5197	-1.01685e-08	-1.89423e-08	-8.5022e-09	-1.25376e-08	5.60879e-09			47.5197	-1.01685e-08	-2.51038e-08	-9.89685e-09	-1.50564e-08	8.70237e-09			47.6657	-9.20715e-09	-1.97357e-08	-1.10748e-08	-1.33392e-08	5.61768e-09
47.3046	-1.4624e-07	-1.29547e-07	-1.54236e-07	-1.43341e-07	1.25971e-08			47.136	-7.7301e-09	-1.12885e-08	-8.19092e-09	-9.06982e-09	1.93515e-09			47.7307	-7.99561e-08	-6.69861e-08	-3.98071e-08	-6.22498e-08	2.04892e-08			47.6197	-1.01563e-08	-1.89209e-08	-8.5083e-09	-1.25285e-08	5.59698e-09			47.6197	-1.01563e-08	-2.51221e-08	-9.88159e-09	-1.50533e-08	8.72089e-09			47.7657	-9.19495e-09	-1.97235e-08	-1.1084e-08	-1.33341e-08	5.61339e-09
47.4046	-1.4624e-07	-1.29517e-07	-1.54205e-07	-1.43321e-07	1.26006e-08			47.236	-7.67212e-09	-1.12823e-08	-8.18481e-09	-9.04643e-09	1.95326e-09			47.8307	-7.99561e-08	-6.69556e-08	-3.98499e-08	-6.22538e-08	2.04623e-08			47.7197	-1.01593e-08	-1.89056e-08	-8.49609e-09	-1.25203e-08	5.59201e-09			47.7197	-1.01593e-08	-2.51343e-08	-9.88464e-09	-1.50594e-08	8.72617e-09			47.8657	-9.17053e-09	-1.97296e-08	-1.1084e-08	-1.3328e-08	5.62587e-09
47.5046	-1.46149e-07	-1.29486e-07	-1.54114e-07	-1.4325e-07	1.25672e-08			47.336	-7.74231e-09	-1.12823e-08	-8.17566e-09	-9.06677e-09	1.93094e-09			47.9307	-7.99255e-08	-6.6925e-08	-3.98376e-08	-6.22294e-08	2.04523e-08			47.8197	-1.01563e-08	-1.88873e-08	-8.49915e-09	-1.25142e-08	5.5811e-09			47.8197	-1.01563e-08	-2.51129e-08	-9.88159e-09	-1.50503e-08	8.7156e-09			47.9657	-9.198e-09	-1.97357e-08	-1.10931e-08	-1.33423e-08	5.61737e-09
47.6046	-1.46118e-07	-1.29456e-07	-1.54144e-07	-1.43239e-07	1.25936e-08			47.436	-7.66602e-09	-1.12823e-08	-8.19092e-09	-9.04643e-09	1.95407e-09			48.0307	-7.99255e-08	-6.68945e-08	-3.9859e-08	-6.22264e-08	2.04371e-08			47.9197	-1.01227e-08	-1.88904e-08	-8.48999e-09	-1.2501e-08	5.59325e-09			47.9197	-1.01227e-08	-2.50946e-08	-9.88464e-09	-1.5034e-08	8.71357e-09			48.0657	-9.19189e-09	-1.97418e-08	-1.10992e-08	-1.33443e-08	5.62188e-09
47.7046	-1.46088e-07	-1.29425e-07	-1.54083e-07	-1.43199e-07	1.25804e-08			47.536	-7.76672e-09	-1.12701e-08	-8.18481e-09	-9.07389e-09	1.91346e-09			48.1307	-7.9895e-08	-6.6864e-08	-3.98071e-08	-6.21887e-08	2.04488e-08			48.0197	-1.01227e-08	-1.88751e-08	-8.48999e-09	-1.24959e-08	5.58453e-09			48.0197	-1.01227e-08	-2.51038e-08	-9.87549e-09	-1.5034e-08	8.72156e-09			48.1657	-9.18579e-09	-1.97083e-08	-1.10992e-08	-1.33311e-08	5.60504e-09
47.8046	-1.46057e-07	-1.29547e-07	-1.54022e-07	-1.43209e-07	1.24837e-08			47.636	-7.66296e-09	-1.12671e-08	-8.18176e-09	-9.03727e-09	1.94842e-09			48.2307	-7.9895e-08	-6.68335e-08	-3.98041e-08	-6.21775e-08	2.0447e-08			48.1197	-1.01196e-08	-1.8866e-08	-8.48389e-09	-1.24898e-08	5.58214e-09			48.1197	-1.01196e-08	-2.51007e-08	-9.88464e-09	-1.5035e-08	8.71796e-09			48.2657	-9.18884e-09	-1.97235e-08	-1.10992e-08	-1.33372e-08	5.61259e-09
47.9046	-1.46027e-07	-1.29364e-07	-1.53992e-07	-1.43127e-07	1.25672e-08			47.736	-7.76672e-09	-1.1264e-08	-8.19702e-09	-9.07593e-09	1.90713e-09			48.3307	-7.9895e-08	-6.6803e-08	-3.98346e-08	-6.21775e-08	2.04268e-08			48.2197	-1.01349e-08	-1.8866e-08	-8.47778e-09	-1.24929e-08	5.5811e-09			48.2197	-1.01349e-08	-2.50885e-08	-9.85718e-09	-1.50269e-08	8.71475e-09			48.3657	-9.18579e-09	-1.97205e-08	-1.11053e-08	-1.33372e-08	5.61076e-09
48.0046	-1.46027e-07	-1.29303e-07	-1.53931e-07	-1.43087e-07	1.25743e-08			47.836	-7.68433e-09	-1.12671e-08	-8.17566e-09	-9.04236e-09	1.94227e-09			48.4307	-7.9895e-08	-6.67725e-08	-3.97858e-08	-6.21511e-08	2.04501e-08			48.3197	-1.01105e-08	-1.88629e-08	-8.47168e-09	-1.24817e-08	5.58672e-09			48.3197	-1.01105e-08	-2.50854e-08	-9.86023e-09	-1.50187e-08	8.71894e-09			48.4657	-9.198e-09	-1.97113e-08	-1.10992e-08	-1.33362e-08	5.60226e-09
48.1046	-1.45935e-07	-1.29303e-07	-1.53961e-07	-1.43066e-07	1.25769e-08			47.936	-7.74841e-09	-1.1264e-08	-8.18481e-09	-9.06576e-09	1.91623e-09			48.5307	-7.98645e-08	-6.67419e-08	-3.98376e-08	-6.2148e-08	2.0405e-08			48.4197	-1.01044e-08	-1.88477e-08	-8.47168e-09	-1.24746e-08	5.5793e-09			48.4197	-1.01044e-08	-2.50793e-08	-9.85107e-09	-1.50116e-08	8.71985e-09			48.5657	-9.17969e-09	-1.97113e-08	-1.10992e-08	-1.33301e-08	5.60903e-09
48.2046	-1.45935e-07	-1.29242e-07	-1.5387e-07	-1.43016e-07	1.25707e-08			48.036	-7.68433e-09	-1.12579e-08	-8.1665e-09	-9.03625e-09	1.93908e-09			48.6307	-7.98645e-08	-6.67114e-08	-3.97644e-08	-6.21134e-08	2.04416e-08			48.5197	-1.01074e-08	-1.88416e-08	-8.46252e-09	-1.24705e-08	5.57845e-09			48.5197	-1.01074e-08	-2.50885e-08	-9.85718e-09	-1.50177e-08	8.72247e-09			48.6657	-9.18579e-09	-1.97083e-08	-1.11023e-08	-1.33321e-08	5.60443e-09
48.3046	-1.45905e-07	-1.29211e-07	-1.5387e-07	-1.42995e-07	1.25839e-08			48.136	-7.75452e-09	-1.12579e-08	-8.1665e-09	-9.05965e-09	1.91488e-09			48.7307	-7.9834e-08	-6.67114e-08	-3.98529e-08	-6.21328e-08	2.038e-08			48.6197	-1.00891e-08	-1.88354e-08	-8.47168e-09	-1.24654e-08	5.57558e-09			48.6197	-1.00891e-08	-2.50702e-08	-9.84802e-09	-1.50024e-08	8.71976e-09			48.7657	-9.18579e-09	-1.97052e-08	-1.11053e-08	-1.33321e-08	5.60209e-09
48.4046	-1.45813e-07	-1.29181e-07	-1.53839e-07	-1.42944e-07	1.25769e-08			48.236	-7.69043e-09	-1.1261e-08	-8.15735e-09	-9.03625e-09	1.94077e-09			48.8307	-7.98035e-08	-6.66199e-08	-3.97522e-08	-6.20585e-08	2.04115e-08			48.7197	-1.01105e-08	-1.88385e-08	-8.47473e-09	-1.24746e-08	5.57168e-09			48.7197	-1.01105e-08	-2.50519e-08	-9.83582e-09	-1.49994e-08	8.7068e-09			48.8657	-9.18579e-09	-1.97144e-08	-1.11115e-08	-1.33372e-08	5.60608e-09
48.5046	-1.45782e-07	-1.2915e-07	-1.53809e-07	-1.42914e-07	1.25769e-08			48.336	-7.75452e-09	-1.1264e-08	-8.16345e-09	-9.06067e-09	1.9191e-09			48.9307	-7.98035e-08	-6.66199e-08	-3.9856e-08	-6.20931e-08	2.03548e-08			48.8197	-1.0083e-08	-1.88202e-08	-8.45337e-09	-1.24522e-08	5.57472e-09			48.8197	-1.0083e-08	-2.50549e-08	-9.86023e-09	-1.49994e-08	8.70907e-09			48.9657	-9.16748e-09	-1.96991e-08	-1.11145e-08	-1.3327e-08	5.60359e-09
48.6046	-1.45844e-07	-1.29089e-07	-1.53748e-07	-1.42893e-07	1.2591e-08			48.436	-7.70874e-09	-1.12579e-08	-8.14209e-09	-9.03625e-09	1.93619e-09			49.0307	-7.98035e-08	-6.65894e-08	-3.97827e-08	-6.20585e-08	2.03915e-08			48.9197	-1.008e-08	-1.88019e-08	-8.44727e-09	-1.2443e-08	5.5671e-09			48.9197	-1.008e-08	-2.50549e-08	-9.84192e-09	-1.49923e-08	8.71533e-09			49.0657	-9.17053e-09	-1.96869e-08	-1.11176e-08	-1.3325e-08	5.59491e-09
48.7046	-1.45752e-07	-1.29059e-07	-1.53809e-07	-1.42873e-07	1.26235e-08			48.536	-7.76062e-09	-1.12579e-08	-8.15125e-09	-9.0566e-09	1.91639e-09			49.1307	-7.98035e-08	-6.65588e-08	-3.98254e-08	-6.20626e-08	2.03647e-08			49.0197	-1.00922e-08	-1.8811e-08	-8.44116e-09	-1.24481e-08	5.57194e-09			49.0197	-1.00922e-08	-2.5061e-08	-9.82971e-09	-1.49943e-08	8.71903e-09			49.1657	-9.18884e-09	-1.96838e-08	-1.11176e-08	-1.33301e-08	5.58638e-09
48.8046	-1.45721e-07	-1.29059e-07	-1.53656e-07	-1.42812e-07	1.2554e-08			48.636	-7.69958e-09	-1.1261e-08	-8.13599e-09	-9.03219e-09	1.94249e-09			49.2307	-7.97729e-08	-6.65588e-08	-3.97675e-08	-6.20331e-08	2.03831e-08			49.1197	-1.00739e-08	-1.88202e-08	-8.44727e-09	-1.24471e-08	5.57886e-09			49.1197	-1.00739e-08	-2.50427e-08	-9.81445e-09	-1.4977e-08	8.71813e-09			49.2657	-9.18884e-09	-1.96869e-08	-1.11176e-08	-1.33311e-08	5.58812e-09
48.9046	-1.45691e-07	-1.29059e-07	-1.53656e-07	-1.42802e-07	1.25505e-08			48.736	-7.75757e-09	-1.12579e-08	-8.13293e-09	-9.04948e-09	1.92177e-09			49.3307	-7.97729e-08	-6.65283e-08	-3.9798e-08	-6.20331e-08	2.03631e-08			49.2197	-1.00555e-08	-1.88019e-08	-8.43201e-09	-1.24298e-08	5.57776e-09			49.2197	-1.00555e-08	-2.50397e-08	-9.79919e-09	-1.49648e-08	8.72603e-09			49.3657	-9.18884e-09	-1.96869e-08	-1.11237e-08	-1.33331e-08	5.58691e-09
49.0046	-1.45691e-07	-1.28967e-07	-1.53595e-07	-1.42751e-07	1.25743e-08			48.836	-7.7179e-09	-1.12488e-08	-8.12073e-09	-9.02913e-09	1.93279e-09			49.4307	-7.97729e-08	-6.64978e-08	-3.97461e-08	-6.20056e-08	2.0388e-08			49.3197	-1.00616e-08	-1.87805e-08	-8.43201e-09	-1.24247e-08	5.56426e-09			49.3197	-1.00616e-08	-2.50336e-08	-9.78394e-09	-1.49597e-08	8.72532e-09			49.4657	-9.16748e-09	-1.96899e-08	-1.11206e-08	-1.3326e-08	5.59718e-09
49.1046	-1.4563e-07	-1.28937e-07	-1.53595e-07	-1.42721e-07	1.25839e-08			48.936	-7.76672e-09	-1.12457e-08	-8.11462e-09	-9.04236e-09	1.91609e-09			49.5307	-7.97424e-08	-6.64978e-08	-3.97949e-08	-6.20117e-08	2.03481e-08			49.4197	-1.00494e-08	-1.87805e-08	-8.42285e-09	-1.24176e-08	5.57014e-09			49.4197	-1.00494e-08	-2.50366e-08	-9.75647e-09	-1.49475e-08	8.73865e-09			49.5657	-9.17969e-09	-1.96686e-08	-1.11145e-08	-1.33209e-08	5.58171e-09
49.2046	-1.45599e-07	-1.28906e-07	-1.53595e-07	-1.427e-07	1.25971e-08			49.036	-7.71179e-09	-1.12366e-08	-8.11157e-09	-9.01998e-09	1.93001e-09			49.6307	-7.97424e-08	-6.64673e-08	-3.9798e-08	-6.20026e-08	2.03431e-08			49.5197	-1.00464e-08	-1.87744e-08	-8.4137e-09	-1.24115e-08	5.57059e-09			49.5197	-1.00464e-08	-2.50061e-08	-9.73816e-09	-1.49302e-08	8.72733e-09			49.6657	-9.17053e-09	-1.96686e-08	-1.11176e-08	-1.33189e-08	5.5845e-09
49.3046	-1.45569e-07	-1.28906e-07	-1.53473e-07	-1.42649e-07	1.25408e-08			49.136	-7.77893e-09	-1.12366e-08	-8.11462e-09	-9.04338e-09	1.90677e-09			49.7307	-7.97119e-08	-6.64368e-08	-3.97797e-08	-6.19761e-08	2.03364e-08			49.6197	-1.00433e-08	-1.87805e-08	-8.40759e-09	-1.24105e-08	5.57691e-09			49.6197	-1.00433e-08	-2.50275e-08	-9.7229e-09	-1.49312e-08	8.74506e-09			49.7657	-9.18884e-09	-1.96503e-08	-1.11176e-08	-1.33189e-08	5.56729e-09
49.4046	-1.45538e-07	-1.28906e-07	-1.53442e-07	-1.42629e-07	1.25241e-08			49.236	-7.70264e-09	-1.12366e-08	-8.09937e-09	-9.01286e-09	1.93598e-09			49.8307	-7.97119e-08	-6.64062e-08	-3.98132e-08	-6.19771e-08	2.03147e-08			49.7197	-1.00311e-08	-1.87866e-08	-8.40759e-09	-1.24084e-08	5.58299e-09			49.7197	-1.00311e-08	-2.50214e-08	-9.71069e-09	-1.49211e-08	8.74858e-09			49.8657	-9.17664e-09	-1.96472e-08	-1.11237e-08	-1.33158e-08	5.56889e-09
49.5046	-1.45477e-07	-1.28876e-07	-1.53412e-07	-1.42588e-07	1.25206e-08			49.336	-7.78809e-09	-1.12274e-08	-8.10242e-09	-9.03931e-09	1.90147e-09			49.9307	-7.97119e-08	-6.63757e-08	-3.97949e-08	-6.19609e-08	2.03214e-08			49.8197	-1.00159e-08	-1.87744e-08	-8.40454e-09	-1.23983e-08	5.58036e-09			49.8197	-1.00159e-08	-2.50183e-08	-9.72595e-09	-1.492e-08	8.74656e-09			49.9657	-9.17358e-09	-1.96716e-08	-1.11176e-08	-1.33209e-08	5.5851e-09
49.6046	-1.45447e-07	-1.28815e-07	-1.53412e-07	-1.42558e-07	1.25505e-08			49.436	-7.74231e-09	-1.12244e-08	-8.08716e-09	-9.01794e-09	1.91858e-09			50.0307	-7.96814e-08	-6.63757e-08	-3.98254e-08	-6.19609e-08	2.02914e-08			49.9197	-1.00159e-08	-1.87744e-08	-8.39233e-09	-1.23942e-08	5.58473e-09			49.9197	-1.00159e-08	-2.49969e-08	-9.7168e-09	-1.49099e-08	8.73694e-09			50.0657	-9.15527e-09	-1.96625e-08	-1.11237e-08	-1.33138e-08	5.58551e-09
49.7046	-1.45477e-07	-1.28815e-07	-1.53381e-07	-1.42558e-07	1.25408e-08			49.536	-7.76367e-09	-1.12183e-08	-8.08716e-09	-9.02303e-09	1.90799e-09			50.1307	-7.96814e-08	-6.63452e-08	-3.97797e-08	-6.19354e-08	2.03131e-08			50.0197	-1.00372e-08	-1.87622e-08	-8.39844e-09	-1.23993e-08	5.57103e-09			50.0197	-1.00372e-08	-2.49939e-08	-9.70459e-09	-1.49119e-08	8.73284e-09			50.1657	-9.17969e-09	-1.96533e-08	-1.11145e-08	-1.33158e-08	5.57303e-09
49.8046	-1.45416e-07	-1.28693e-07	-1.53259e-07	-1.42456e-07	1.2548e-08			49.636	-7.7301e-09	-1.12274e-08	-8.08411e-09	-9.01388e-09	1.92514e-09			50.2307	-7.96509e-08	-6.63452e-08	-3.98621e-08	-6.19527e-08	2.02548e-08			50.1197	-1.00159e-08	-1.87439e-08	-8.39233e-09	-1.2384e-08	5.5673e-09			50.1197	-1.00159e-08	-2.49847e-08	-9.68628e-09	-1.48956e-08	8.73898e-09			50.2657	-9.17053e-09	-1.96625e-08	-1.11176e-08	-1.33169e-08	5.58103e-09
49.9046	-1.45355e-07	-1.28693e-07	-1.5329e-07	-1.42446e-07	1.2554e-08			49.736	-7.75452e-09	-1.12152e-08	-8.08411e-09	-9.01794e-09	1.91001e-09			50.3307	-7.96509e-08	-6.63147e-08	-3.97644e-08	-6.191e-08	2.03048e-08			50.2197	-1.00403e-08	-1.87622e-08	-8.38623e-09	-1.23962e-08	5.57478e-09			50.2197	-1.00403e-08	-2.49908e-08	-9.67407e-09	-1.49017e-08	8.73935e-09			50.3657	-9.17969e-09	-1.96625e-08	-1.11206e-08	-1.33209e-08	5.57703e-09
50.0046	-1.45294e-07	-1.28662e-07	-1.53198e-07	-1.42385e-07	1.25241e-08			49.836	-7.7301e-09	-1.12152e-08	-8.0719e-09	-9.00574e-09	1.92108e-09			50.4307	-7.96509e-08	-6.62842e-08	-3.9801e-08	-6.1912e-08	2.02815e-08			50.3197	-1.00159e-08	-1.89606e-08	-8.37708e-09	-1.24512e-08	5.69654e-09			50.3197	-1.00159e-08	-2.49969e-08	-9.65576e-09	-1.48895e-08	8.75514e-09			50.4657	-9.17358e-09	-1.96564e-08	-1.11359e-08	-1.33219e-08	5.57283e-09
50.1046	-1.45325e-07	-1.28662e-07	-1.53229e-07	-1.42405e-07	1.25408e-08			49.936	-7.74536e-09	-1.12152e-08	-8.0719e-09	-9.01082e-09	1.91602e-09			50.5307	-7.96204e-08	-6.62842e-08	-3.97736e-08	-6.18927e-08	2.02831e-08			50.4197	-1.00311e-08	-1.88141e-08	-8.37097e-09	-1.24054e-08	5.61182e-09			50.4197	-1.00311e-08	-2.49817e-08	-9.62524e-09	-1.48794e-08	8.75123e-09			50.5657	-9.19189e-09	-1.96533e-08	-1.11359e-08	-1.3327e-08	5.56428e-09
50.2046	-1.45294e-07	-1.28601e-07	-1.53137e-07	-1.42344e-07	1.25313e-08			50.036	-7.73315e-09	-1.12061e-08	-8.0719e-09	-9.0037e-09	1.9148e-09			50.6307	-7.96204e-08	-6.62537e-08	-3.97766e-08	-6.18835e-08	2.02782e-08			50.5197	-1.00159e-08	-1.87622e-08	-8.36487e-09	-1.2381e-08	5.58762e-09			50.5197	-1.00159e-08	-2.49573e-08	-9.60999e-09	-1.4861e-08	8.74595e-09			50.6657	-9.16748e-09	-1.96381e-08	-1.11359e-08	-1.33138e-08	5.56469e-09
50.3046	-1.45233e-07	-1.28571e-07	-1.53137e-07	-1.42314e-07	1.25408e-08			50.136	-7.74841e-09	-1.12061e-08	-8.07495e-09	-9.00981e-09	1.909e-09			50.7307	-7.96204e-08	-6.61926e-08	-3.97369e-08	-6.185e-08	2.02932e-08			50.6197	-9.97925e-09	-1.87561e-08	-8.36182e-09	-1.23657e-08	5.59301e-09			50.6197	-9.97925e-09	-2.49695e-08	-9.60693e-09	-1.48519e-08	8.76407e-09			50.7657	-9.17358e-09	-1.96564e-08	-1.11298e-08	-1.33199e-08	5.57403e-09
50.4046	-1.45203e-07	-1.2854e-07	-1.53076e-07	-1.42273e-07	1.25277e-08			50.236	-7.75146e-09	-1.12122e-08	-8.05664e-09	-9.00675e-09	1.91602e-09			50.8307	-7.95898e-08	-6.62231e-08	-3.97552e-08	-6.18561e-08	2.02732e-08			50.7197	-9.99451e-09	-1.87469e-08	-8.37097e-09	-1.23708e-08	5.58125e-09			50.7197	-9.99451e-09	-2.49481e-08	-9.57642e-09	-1.48397e-08	8.75666e-09			50.8657	-9.16748e-09	-1.9632e-08	-1.11389e-08	-1.33128e-08	5.56063e-09
50.5046	-1.45172e-07	-1.2851e-07	-1.53015e-07	-1.42232e-07	1.25145e-08			50.336	-7.73621e-09	-1.1203e-08	-8.05969e-09	-8.99963e-09	1.91502e-09			50.9307	-7.95593e-08	-6.61621e-08	-3.97644e-08	-6.18286e-08	2.02483e-08			50.8197	-1.00006e-08	-1.87439e-08	-8.35266e-09	-1.23657e-08	5.58478e-09			50.8197	-1.00006e-08	-2.49451e-08	-9.58557e-09	-1.48438e-08	8.75046e-09			50.9657	-9.17053e-09	-1.96167e-08	-1.11328e-08	-1.33067e-08	5.55202e-09
50.6046	-1.45172e-07	-1.28448e-07	-1.52985e-07	-1.42202e-07	1.25349e-08			50.436	-7.75146e-09	-1.11938e-08	-8.04749e-09	-8.9976e-09	1.90776e-09			51.0307	-7.95898e-08	-6.61621e-08	-3.97339e-08	-6.18286e-08	2.02783e-08			50.9197	-1.00006e-08	-1.87561e-08	-8.34656e-09	-1.23678e-08	5.59394e-09			50.9197	-1.00006e-08	-2.49451e-08	-9.55505e-09	-1.48336e-08	8.75964e-09			51.0657	-9.15833e-09	-1.96106e-08	-1.11481e-08	-1.33057e-08	5.55013e-09
50.7046	-1.45172e-07	-1.28418e-07	-1.52954e-07	-1.42181e-07	1.25385e-08			50.536	-7.74231e-09	-1.11908e-08	-8.04138e-09	-8.9915e-09	1.91051e-09			51.1307	-7.95593e-08	-6.61621e-08	-3.97369e-08	-6.18195e-08	2.02633e-08			51.0197	-9.98535e-09	-1.87408e-08	-8.34656e-09	-1.23576e-08	5.58846e-09			51.0197	-9.98535e-09	-2.49176e-08	-9.53064e-09	-1.48112e-08	8.75536e-09			51.1657	-9.17358e-09	-1.96045e-08	-1.1145e-08	-1.33077e-08	5.54156e-09
50.8046	-1.45111e-07	-1.28418e-07	-1.52893e-07	-1.42141e-07	1.2505e-08			50.636	-7.75452e-09	-1.11877e-08	-8.04138e-09	-8.99455e-09	1.90477e-09			51.2307	-7.95288e-08	-6.61316e-08	-3.96973e-08	-6.17859e-08	2.02682e-08			51.1197	-9.96704e-09	-1.87286e-08	-8.34351e-09	-1.23464e-08	5.58648e-09			51.1197	-9.96704e-09	-2.4939e-08	-9.52148e-09	-1.48092e-08	8.77549e-09			51.2657	-9.16138e-09	-1.96075e-08	-1.11572e-08	-1.33087e-08	5.54547e-09
50.9046	-1.4505e-07	-1.28357e-07	-1.52893e-07	-1.421e-07	1.25313e-08			50.736	-7.73926e-09	-1.11816e-08	-8.03528e-09	-8.98539e-09	1.90776e-09			51.3307	-7.95288e-08	-6.61011e-08	-3.97034e-08	-6.17778e-08	2.02617e-08			51.2197	-9.98535e-09	-1.87103e-08	-8.34045e-09	-1.23454e-08	5.57323e-09			51.2197	-9.98535e-09	-2.49298e-08	-9.50317e-09	-1.48061e-08	8.77069e-09			51.3657	-9.17969e-09	-1.95984e-08	-1.11481e-08	-1.33087e-08	5.53522e-09
51.0046	-1.4502e-07	-1.28326e-07	-1.52832e-07	-1.42059e-07	1.25181e-08			50.836	-7.75146e-09	-1.11755e-08	-8.02307e-09	-8.98336e-09	1.90333e-09			51.4307	-7.94983e-08	-6.61011e-08	-3.96729e-08	-6.17574e-08	2.02649e-08			51.3197	-9.97009e-09	-1.87225e-08	-8.32825e-09	-1.23403e-08	5.58782e-09			51.3197	-9.97009e-09	-2.4942e-08	-9.47266e-09	-1.47949e-08	8.79116e-09			51.4657	-9.17358e-09	-1.96136e-08	-1.11511e-08	-1.33128e-08	5.54557e-09
51.1046	-1.4502e-07	-1.28296e-07	-1.52802e-07	-1.42039e-07	1.25217e-08			50.936	-7.73315e-09	-1.11755e-08	-8.02002e-09	-8.97624e-09	1.91004e-09			51.5307	-7.94983e-08	-6.61011e-08	-3.96729e-08	-6.17574e-08	2.02649e-08			51.4197	-9.97925e-09	-1.87103e-08	-8.3313e-09	-1.23403e-08	5.57781e-09			51.4197	-9.97925e-09	-2.49207e-08	-9.43604e-09	-1.47786e-08	8.78744e-09			51.5657	-9.17053e-09	-1.95953e-08	-1.11542e-08	-1.33067e-08	5.53571e-09
51.2046	-1.44989e-07	-1.28235e-07	-1.52771e-07	-1.41998e-07	1.25385e-08			51.036	-7.73315e-09	-1.11725e-08	-8.01086e-09	-8.97217e-09	1.91058e-09			51.6307	-7.94678e-08	-6.604e-08	-3.96393e-08	-6.17157e-08	2.02633e-08			51.5197	-9.97009e-09	-1.87012e-08	-8.3374e-09	-1.23362e-08	5.57233e-09			51.5197	-9.97009e-09	-2.4942e-08	-9.43298e-09	-1.47817e-08	8.80319e-09			51.6657	-9.18579e-09	-1.95953e-08	-1.11664e-08	-1.33158e-08	5.52764e-09
51.3046	-1.44928e-07	-1.28204e-07	-1.52649e-07	-1.41927e-07	1.24955e-08			51.136	-7.72705e-09	-1.11633e-08	-8.00171e-09	-8.96403e-09	1.90959e-09			51.7307	-7.94678e-08	-6.60706e-08	-3.96851e-08	-6.17411e-08	2.02416e-08			51.6197	-9.9884e-09	-1.87042e-08	-8.31909e-09	-1.23372e-08	5.57678e-09			51.6197	-9.9884e-09	-2.49237e-08	-9.43604e-09	-1.47827e-08	8.7867e-09			51.7657	-9.16443e-09	-1.96045e-08	-1.11633e-08	-1.33108e-08	5.54142e-09
51.4046	-1.44958e-07	-1.28204e-07	-1.52649e-07	-1.41937e-07	1.24992e-08			51.236	-7.7179e-09	-1.11664e-08	-7.98645e-09	-8.95691e-09	1.91817e-09			51.8307	-7.94678e-08	-6.604e-08	-3.96027e-08	-6.17035e-08	2.02833e-08			51.7197	-9.9884e-09	-1.8689e-08	-8.31604e-09	-1.23311e-08	5.56917e-09			51.7197	-9.9884e-09	-2.49268e-08	-9.40857e-09	-1.47746e-08	8.79683e-09			51.8657	-9.17358e-09	-1.95984e-08	-1.11603e-08	-1.33108e-08	5.53512e-09
51.5046	-1.44897e-07	-1.28143e-07	-1.52679e-07	-1.41907e-07	1.25385e-08			51.336	-7.70569e-09	-1.11633e-08	-7.9834e-09	-8.95081e-09	1.92113e-09			51.9307	-7.94373e-08	-6.60095e-08	-3.96393e-08	-6.16954e-08	2.02467e-08			51.8197	-9.99451e-09	-1.8692e-08	-8.30994e-09	-1.23322e-08	5.57183e-09			51.8197	-9.99451e-09	-2.48962e-08	-9.42383e-09	-1.47715e-08	8.7729e-09			51.9657	-9.16443e-09	-1.96259e-08	-1.11603e-08	-1.33169e-08	5.55414e-09
51.6046	-1.44867e-07	-1.28143e-07	-1.52588e-07	-1.41866e-07	1.24955e-08			51.436	-7.69653e-09	-1.11603e-08	-7.96509e-09	-8.94063e-09	1.92695e-09			52.0307	-7.94373e-08	-6.60095e-08	-3.95874e-08	-6.16781e-08	2.0275e-08			51.9197	-9.9823e-09	-1.86829e-08	-8.30688e-09	-1.2324e-08	5.57027e-09			51.9197	-9.9823e-09	-2.49054e-08	-9.41772e-09	-1.47685e-08	8.78337e-09			52.0657	-9.16748e-09	-1.96045e-08	-1.11755e-08	-1.33158e-08	5.53791e-09
51.7046	-1.44867e-07	-1.28082e-07	-1.52557e-07	-1.41836e-07	1.2516e-08			51.536	-7.67822e-09	-1.11511e-08	-7.97729e-09	-8.93555e-09	1.92456e-09			52.1307	-7.94067e-08	-6.62231e-08	-3.96088e-08	-6.17462e-08	2.02732e-08			52.0197	-1.00098e-08	-1.86646e-08	-8.29773e-09	-1.2324e-08	5.55739e-09			52.0197	-1.00098e-08	-2.49054e-08	-9.40857e-09	-1.47746e-08	8.77869e-09			52.1657	-9.15527e-09	-1.96045e-08	-1.11725e-08	-1.33108e-08	5.54307e-09
51.8046	-1.44775e-07	-1.28082e-07	-1.52496e-07	-1.41785e-07	1.24788e-08			51.636	-7.66296e-09	-1.11542e-08	-7.95593e-09	-8.92436e-09	1.93663e-09			52.2307	-7.94067e-08	-6.61926e-08	-3.9563e-08	-6.17208e-08	2.02948e-08			52.1197	-9.99146e-09	-1.86707e-08	-8.29163e-09	-1.23179e-08	5.5669e-09			52.1197	-9.99146e-09	-2.49084e-08	-9.40857e-09	-1.47695e-08	8.78543e-09			52.2657	-9.12476e-09	-1.96045e-08	-1.11694e-08	-1.32996e-08	5.55511e-09
51.9046	-1.44806e-07	-1.28021e-07	-1.52435e-07	-1.41754e-07	1.24899e-08			51.736	-7.67212e-09	-1.11572e-08	-7.95898e-09	-8.92944e-09	1.93464e-09			52.3307	-7.94067e-08	-6.61926e-08	-3.95752e-08	-6.17249e-08	2.02881e-08			52.2197	-1.00098e-08	-1.86554e-08	-8.30078e-09	-1.2322e-08	5.55106e-09			52.2197	-1.00098e-08	-2.48993e-08	-9.37195e-09	-1.47603e-08	8.78638e-09			52.3657	-9.21631e-09	-1.95862e-08	-1.11755e-08	-1.3326e-08	5.50926e-09
52.0046	-1.44806e-07	-1.27991e-07	-1.52374e-07	-1.41724e-07	1.24806e-08			51.836	-7.67212e-09	-1.11389e-08	-7.95593e-09	-8.92232e-09	1.92486e-09			52.4307	-7.93762e-08	-6.61621e-08	-3.95905e-08	-6.17096e-08	2.02632e-08			52.3197	-1.00037e-08	-1.86554e-08	-8.29773e-09	-1.23189e-08	5.55344e-09			52.3197	-1.00037e-08	-2.48993e-08	-9.37195e-09	-1.47583e-08	8.78803e-09			52.4657	-9.17664e-09	-1.95984e-08	-1.11816e-08	-1.33189e-08	5.52984e-09
52.1046	-1.44714e-07	-1.2793e-07	-1.52344e-07	-1.41663e-07	1.24899e-08			51.936	-7.64465e-09	-1.1145e-08	-7.94373e-09	-8.91113e-09	1.94037e-09			52.5307	-7.93762e-08	-6.61011e-08	-3.9563e-08	-6.16801e-08	2.02715e-08			52.4197	-1.00128e-08	-1.86584e-08	-8.29163e-09	-1.2321e-08	5.55548e-09			52.4197	-1.00128e-08	-2.48871e-08	-9.33533e-09	-1.47451e-08	8.78977e-09			52.5657	-9.16443e-09	-1.96045e-08	-1.11816e-08	-1.33169e-08	5.53788e-09
52.2046	-1.44684e-07	-1.2793e-07	-1.52313e-07	-1.41642e-07	1.24731e-08			52.036	-7.65686e-09	-1.11267e-08	-7.94373e-09	-8.9091e-09	1.92586e-09			52.6307	-7.93457e-08	-6.61011e-08	-3.95721e-08	-6.1673e-08	2.02531e-08			52.5197	-1.00006e-08	-1.86554e-08	-8.27637e-09	-1.23108e-08	5.56181e-09			52.5197	-1.00006e-08	-2.4884e-08	-9.30176e-09	-1.47288e-08	8.80163e-09			52.6657	-9.16748e-09	-1.95953e-08	-1.11877e-08	-1.33169e-08	5.53036e-09
52.3046	-1.44653e-07	-1.27899e-07	-1.52283e-07	-1.41612e-07	1.24731e-08			52.136	-7.6416e-09	-1.11267e-08	-7.94067e-09	-8.90299e-09	1.93159e-09			52.7307	-7.93457e-08	-6.60706e-08	-3.95508e-08	-6.16557e-08	2.02615e-08			52.6197	-1.00006e-08	-1.86554e-08	-8.26416e-09	-1.23067e-08	5.56624e-09			52.6197	-1.00006e-08	-2.4881e-08	-9.30481e-09	-1.47288e-08	8.79893e-09			52.7657	-9.14001e-09	-1.96014e-08	-1.11877e-08	-1.33097e-08	5.54414e-09
52.4046	-1.44623e-07	-1.27869e-07	-1.52283e-07	-1.41591e-07	1.24861e-08			52.236	-7.64465e-09	-1.11176e-08	-7.93152e-09	-8.89791e-09	1.92761e-09			52.8307	-7.93457e-08	-6.60095e-08	-3.95844e-08	-6.16465e-08	2.02366e-08			52.7197	-1.00067e-08	-1.86584e-08	-8.27637e-09	-1.23138e-08	5.56229e-09			52.7197	-1.00067e-08	-2.48749e-08	-9.28955e-09	-1.47237e-08	8.79848e-09			52.8657	-9.16138e-09	-1.96014e-08	-1.11908e-08	-1.33179e-08	5.53553e-09
52.5046	-1.44623e-07	-1.27869e-07	-1.52222e-07	-1.41571e-07	1.246e-08			52.336	-7.6355e-09	-1.11206e-08	-7.93457e-09	-8.89689e-09	1.93159e-09			52.9307	-7.93152e-08	-6.5979e-08	-3.95264e-08	-6.16069e-08	2.02515e-08			52.8197	-1.0022e-08	-1.86432e-08	-8.27332e-09	-1.23128e-08	5.55154e-09			52.8197	-1.0022e-08	-2.48688e-08	-9.2865e-09	-1.47257e-08	8.79181e-09			52.9657	-9.16443e-09	-1.95953e-08	-1.12e-08	-1.33199e-08	5.52916e-09
52.6046	-1.44562e-07	-1.27838e-07	-1.52222e-07	-1.41541e-07	1.24694e-08			52.436	-7.6355e-09	-1.11176e-08	-7.91626e-09	-8.88977e-09	1.93442e-09			53.0307	-7.93152e-08	-6.60095e-08	-3.95691e-08	-6.16313e-08	2.02315e-08			52.9197	-1.00128e-08	-1.86157e-08	-8.27332e-09	-1.23006e-08	5.53777e-09			52.9197	-1.00128e-08	-2.48596e-08	-9.26514e-09	-1.47125e-08	8.79559e-09			53.0657	-9.15833e-09	-1.95953e-08	-1.11877e-08	-1.33138e-08	5.5338e-09
52.7046	-1.44562e-07	-1.27808e-07	-1.52161e-07	-1.4151e-07	1.246e-08			52.536	-7.63855e-09	-1.11145e-08	-7.901e-09	-8.88468e-09	1.93553e-09			53.1307	-7.93152e-08	-6.60095e-08	-3.95294e-08	-6.1618e-08	2.02532e-08			53.0197	-1.00098e-08	-1.86401e-08	-8.26721e-09	-1.23057e-08	5.55454e-09			53.0197	-1.00098e-08	-2.48535e-08	-9.21936e-09	-1.46942e-08	8.80708e-09			53.1657	-9.16748e-09	-1.96045e-08	-1.11938e-08	-1.33219e-08	5.53438e-09
52.8046	-1.44501e-07	-1.27808e-07	-1.5213e-07	-1.41479e-07	1.24395e-08			52.636	-7.63245e-09	-1.10992e-08	-7.91016e-09	-8.88062e-09	1.9264e-09			53.2307	-7.93152e-08	-6.5979e-08	-3.95569e-08	-6.1617e-08	2.02349e-08			53.1197	-1.00098e-08	-1.86218e-08	-8.25806e-09	-1.22965e-08	5.54743e-09			53.1197	-1.00098e-08	-2.48505e-08	-9.21936e-09	-1.46932e-08	8.80532e-09			53.2657	-9.13696e-09	-1.96136e-08	-1.12e-08	-1.33169e-08	5.54988e-09
52.9046	-1.44501e-07	-1.27747e-07	-1.52039e-07	-1.41429e-07	1.2434e-08			52.736	-7.62634e-09	-1.10992e-08	-7.8949e-09	-8.87349e-09	1.93223e-09			53.3307	-7.92847e-08	-6.60095e-08	-3.95111e-08	-6.16018e-08	2.02498e-08			53.2197	-1.0025e-08	-1.86188e-08	-8.25806e-09	-1.23006e-08	5.54255e-09			53.2197	-1.0025e-08	-2.48596e-08	-9.20105e-09	-1.46952e-08	8.81225e-09			53.3657	-9.17358e-09	-1.95923e-08	-1.12061e-08	-1.3324e-08	5.52282e-09
53.0046	-1.4444e-07	-1.27716e-07	-1.52008e-07	-1.41388e-07	1.24302e-08			52.836	-7.62329e-09	-1.10901e-08	-7.88879e-09	-8.86739e-09	1.92948e-09			53.4307	-7.92847e-08	-6.60095e-08	-3.95416e-08	-6.16119e-08	2.02332e-08			53.3197	-1.00098e-08	-1.86188e-08	-8.2489e-09	-1.22925e-08	5.54902e-09			53.3197	-1.00098e-08	-2.48505e-08	-9.16748e-09	-1.46759e-08	8.82149e-09			53.4657	-9.16138e-09	-1.95953e-08	-1.12061e-08	-1.33209e-08	5.52914e-09
53.1046	-1.4444e-07	-1.27655e-07	-1.52039e-07	-1.41378e-07	1.24768e-08			52.936	-7.59888e-09	-1.1087e-08	-7.87659e-09	-8.85417e-09	1.9387e-09			53.5307	-7.92847e-08	-6.60095e-08	-3.95233e-08	-6.16058e-08	2.02432e-08			53.4197	-1.00067e-08	-1.86005e-08	-8.2428e-09	-1.22833e-08	5.54144e-09			53.4197	-1.00067e-08	-2.4826e-08	-9.14917e-09	-1.46606e-08	8.81393e-09			53.5657	-9.21021e-09	-1.96075e-08	-1.1203e-08	-1.33403e-08	5.51834e-09
53.2046	-1.44379e-07	-1.27686e-07	-1.51947e-07	-1.41337e-07	1.24134e-08			53.036	-7.59888e-09	-1.10809e-08	-7.86133e-09	-8.84705e-09	1.93905e-09			53.6307	-7.92542e-08	-6.5979e-08	-3.95691e-08	-6.16007e-08	2.02016e-08			53.5197	-1.0025e-08	-1.86066e-08	-8.2428e-09	-1.22915e-08	5.54116e-09			53.5197	-1.0025e-08	-2.48352e-08	-9.13391e-09	-1.46647e-08	8.81917e-09			53.6657	-9.17664e-09	-1.96014e-08	-1.1203e-08	-1.3327e-08	5.52745e-09
53.3046	-1.44348e-07	-1.27594e-07	-1.51947e-07	-1.41296e-07	1.246e-08			53.136	-7.60498e-09	-1.10809e-08	-7.86133e-09	-8.84908e-09	1.93709e-09			53.7307	-7.92542e-08	-6.60095e-08	-3.95508e-08	-6.16048e-08	2.02149e-08			53.6197	-1.00311e-08	-1.86005e-08	-8.23669e-09	-1.22894e-08	5.53867e-09			53.6197	-1.00311e-08	-2.48138e-08	-9.13391e-09	-1.46596e-08	8.80524e-09			53.7657	-9.16138e-09	-1.96106e-08	-1.1203e-08	-1.3325e-08	5.53838e-09
53.4046	-1.44318e-07	-1.27563e-07	-1.51886e-07	-1.41256e-07	1.2447e-08			53.236	-7.58667e-09	-1.10718e-08	-7.86133e-09	-8.83993e-09	1.93771e-09			53.8307	-7.92236e-08	-6.60095e-08	-3.95294e-08	-6.15875e-08	2.02132e-08			53.7197	-1.0025e-08	-1.85913e-08	-8.23364e-09	-1.22833e-08	5.53582e-09			53.7197	-1.0025e-08	-2.48108e-08	-9.1095e-09	-1.46484e-08	8.81275e-09			53.8657	-9.14001e-09	-1.95892e-08	-1.12061e-08	-1.33118e-08	5.53372e-09
53.5046	-1.44318e-07	-1.27533e-07	-1.51917e-07	-1.41256e-07	1.24768e-08			53.336	-7.56836e-09	-1.10687e-08	-7.84302e-09	-8.8267e-09	1.9465e-09			53.9307	-7.92542e-08	-6.604e-08	-3.95508e-08	-6.1615e-08	2.02182e-08			53.8197	-1.00647e-08	-1.85913e-08	-8.22449e-09	-1.22935e-08	5.53113e-09			53.8197	-1.00647e-08	-2.48077e-08	-9.10339e-09	-1.46586e-08	8.80254e-09			53.9657	-9.11255e-09	-1.96045e-08	-1.12091e-08	-1.33087e-08	5.55216e-09
53.6046	-1.44257e-07	-1.27594e-07	-1.51825e-07	-1.41225e-07	1.23966e-08			53.436	-7.5592e-09	-1.10687e-08	-7.84912e-09	-8.82568e-09	1.94793e-09			54.0307	-7.92236e-08	-6.60095e-08	-3.95142e-08	-6.15824e-08	2.02215e-08			53.9197	-1.00342e-08	-1.85944e-08	-8.22449e-09	-1.22843e-08	5.53904e-09			53.9197	-1.00342e-08	-2.47955e-08	-9.10645e-09	-1.46454e-08	8.80252e-09			54.0657	-9.14917e-09	-1.95953e-08	-1.12061e-08	-1.33169e-08	5.53373e-09
53.7046	-1.44257e-07	-1.27563e-07	-1.51794e-07	-1.41205e-07	1.24004e-08			53.536	-7.55615e-09	-1.10626e-08	-7.83997e-09	-8.81958e-09	1.94771e-09			54.1307	-7.92236e-08	-6.60095e-08	-3.95386e-08	-6.15906e-08	2.02082e-08			54.0197	-1.00494e-08	-1.85822e-08	-8.22144e-09	-1.22843e-08	5.53012e-09			54.0197	-1.00494e-08	-2.48047e-08	-9.06067e-09	-1.46383e-08	8.81825e-09			54.1657	-9.15527e-09	-1.96014e-08	-1.1203e-08	-1.33199e-08	5.53548e-09
53.8046	-1.44226e-07	-1.27533e-07	-1.51764e-07	-1.41174e-07	1.24004e-08			53.636	-7.547e-09	-1.10718e-08	-7.83997e-09	-8.81958e-09	1.95595e-09			54.2307	-7.91931e-08	-6.60095e-08	-3.94897e-08	-6.15641e-08	2.02215e-08			54.1197	-1.00464e-08	-1.85822e-08	-8.21533e-09	-1.22813e-08	5.53298e-09			54.1197	-1.00464e-08	-2.47925e-08	-9.05762e-09	-1.46322e-08	8.81297e-09			54.2657	-9.16748e-09	-1.96045e-08	-1.11969e-08	-1.3323e-08	5.5338e-09
53.9046	-1.44165e-07	-1.27472e-07	-1.51733e-07	-1.41123e-07	1.24134e-08			53.736	-7.53784e-09	-1.10626e-08	-7.85217e-09	-8.81755e-09	1.95064e-09			54.3307	-7.91931e-08	-6.5979e-08	-3.95386e-08	-6.15702e-08	2.01915e-08			54.2197	-1.00616e-08	-1.8573e-08	-8.20618e-09	-1.22803e-08	5.52806e-09			54.2197	-1.00616e-08	-2.47864e-08	-9.04541e-09	-1.46311e-08	8.80936e-09			54.3657	-9.16443e-09	-1.95923e-08	-1.12091e-08	-1.33219e-08	5.52568e-09
54.0046	-1.44196e-07	-1.27441e-07	-1.51672e-07	-1.41103e-07	1.2408e-08			53.836	-7.53479e-09	-1.10565e-08	-7.83691e-09	-8.80941e-09	1.95191e-09			54.4307	-7.91931e-08	-6.5979e-08	-3.94562e-08	-6.15428e-08	2.02365e-08			54.3197	-1.00433e-08	-1.85608e-08	-8.20313e-09	-1.22691e-08	5.52592e-09			54.3197	-1.00433e-08	-2.47681e-08	-9.03015e-09	-1.46139e-08	8.80839e-09			54.4657	-9.15222e-09	-1.96106e-08	-1.11969e-08	-1.33199e-08	5.54299e-09
54.1046	-1.44104e-07	-1.27411e-07	-1.51611e-07	-1.41042e-07	1.23874e-08			53.936	-7.51953e-09	-1.10596e-08	-7.82471e-09	-8.80127e-09	1.96169e-09			54.5307	-7.91626e-08	-6.60095e-08	-3.94928e-08	-6.1555e-08	2.02066e-08			54.4197	-1.00647e-08	-1.85608e-08	-8.20007e-09	-1.22752e-08	5.52275e-09			54.4197	-1.00647e-08	-2.47314e-08	-9.01794e-09	-1.46047e-08	8.78563e-09			54.5657	-9.16443e-09	-1.95984e-08	-1.12091e-08	-1.3324e-08	5.52914e-09
54.2046	-1.44104e-07	-1.27411e-07	-1.51611e-07	-1.41042e-07	1.23874e-08			54.036	-7.51648e-09	-1.10474e-08	-7.82471e-09	-8.79618e-09	1.95566e-09			54.6307	-7.91626e-08	-6.5979e-08	-3.94379e-08	-6.15265e-08	2.02332e-08			54.5197	-1.00677e-08	-1.85547e-08	-8.19092e-09	-1.22711e-08	5.52205e-09			54.5197	-1.00677e-08	-2.47437e-08	-8.99353e-09	-1.46016e-08	8.79964e-09			54.6657	-9.15527e-09	-1.96014e-08	-1.12061e-08	-1.33209e-08	5.5349e-09
54.3046	-1.44104e-07	-1.2738e-07	-1.5155e-07	-1.41012e-07	1.23782e-08			54.136	-7.50427e-09	-1.10535e-08	-7.82776e-09	-8.79517e-09	1.96242e-09			54.7307	-7.91626e-08	-6.5979e-08	-3.94653e-08	-6.15356e-08	2.02182e-08			54.6197	-1.01013e-08	-1.85486e-08	-8.19092e-09	-1.22803e-08	5.51191e-09			54.6197	-1.01013e-08	-2.47314e-08	-8.99658e-09	-1.46098e-08	8.783e-09			54.7657	-9.15833e-09	-1.96167e-08	-1.1203e-08	-1.3326e-08	5.54299e-09
54.4046	-1.44073e-07	-1.2735e-07	-1.5155e-07	-1.40991e-07	1.23912e-08			54.236	-7.49817e-09	-1.10474e-08	-7.82471e-09	-8.79008e-09	1.96167e-09			54.8307	-7.91626e-08	-6.5979e-08	-3.94379e-08	-6.15265e-08	2.02332e-08			54.7197	-1.00708e-08	-1.85516e-08	-8.18176e-09	-1.22681e-08	5.52309e-09			54.7197	-1.00708e-08	-2.47253e-08	-8.98438e-09	-1.45935e-08	8.79123e-09			54.8657	-9.14307e-09	-1.96198e-08	-1.1203e-08	-1.33219e-08	5.55046e-09
54.5046	-1.44012e-07	-1.27289e-07	-1.51489e-07	-1.4093e-07	1.23912e-08			54.336	-7.47375e-09	-1.10352e-08	-7.82471e-09	-8.77787e-09	1.96272e-09			54.9307	-7.91321e-08	-6.5979e-08	-3.94287e-08	-6.15133e-08	2.02249e-08			54.8197	-1.0083e-08	-1.85394e-08	-8.17261e-09	-1.2265e-08	5.51712e-09			54.8197	-1.0083e-08	-2.47345e-08	-8.96912e-09	-1.45955e-08	8.79824e-09			54.9657	-9.16138e-09	-1.96167e-08	-1.11969e-08	-1.3325e-08	5.54302e-09
54.6046	-1.44012e-07	-1.27289e-07	-1.51459e-07	-1.4092e-07	1.23782e-08			54.436	-7.48596e-09	-1.10352e-08	-7.82166e-09	-8.78092e-09	1.95942e-09			55.0307	-7.91321e-08	-6.5979e-08	-3.94165e-08	-6.15092e-08	2.02316e-08			54.9197	-1.00983e-08	-1.85394e-08	-8.17871e-09	-1.22721e-08	5.51184e-09			54.9197	-1.00983e-08	-2.47375e-08	-8.92029e-09	-1.45854e-08	8.81175e-09			55.0657	-9.15222e-09	-1.96075e-08	-1.12061e-08	-1.33219e-08	5.53951e-09
54.7046	-1.43982e-07	-1.27289e-07	-1.51428e-07	-1.409e-07	1.23614e-08			54.536	-7.45544e-09	-1.10321e-08	-7.79724e-09	-8.7616e-09	1.97373e-09			55.1307	-7.91016e-08	-6.5979e-08	-3.94348e-08	-6.15051e-08	2.02083e-08			55.0197	-1.01013e-08	-1.85364e-08	-8.16345e-09	-1.2267e-08	5.51518e-09			55.0197	-1.01013e-08	-2.47375e-08	-8.92944e-09	-1.45894e-08	8.80803e-09			55.1657	-9.15833e-09	-1.96136e-08	-1.12e-08	-1.3324e-08	5.54185e-09
54.8046	-1.43982e-07	-1.27228e-07	-1.51428e-07	-1.40879e-07	1.2395e-08			54.636	-7.43713e-09	-1.10352e-08	-7.80029e-09	-8.75753e-09	1.98082e-09			55.2307	-7.91016e-08	-6.5979e-08	-3.94257e-08	-6.15021e-08	2.02133e-08			55.1197	-1.01135e-08	-1.85333e-08	-8.16345e-09	-1.22701e-08	5.51105e-09			55.1197	-1.01135e-08	-2.47162e-08	-8.90808e-09	-1.45793e-08	8.7995e-09			55.2657	-9.14612e-09	-1.96075e-08	-1.12e-08	-1.33179e-08	5.54297e-09
54.9046	-1.4386e-07	-1.27197e-07	-1.51367e-07	-1.40808e-07	1.23706e-08			54.736	-7.44934e-09	-1.1026e-08	-7.79114e-09	-8.75549e-09	1.97373e-09			55.3307	-7.91016e-08	-6.5979e-08	-3.9386e-08	-6.14889e-08	2.02349e-08			55.2197	-1.01044e-08	-1.85211e-08	-8.1604e-09	-1.2262e-08	5.50704e-09			55.2197	-1.01044e-08	-2.46887e-08	-8.89587e-09	-1.4563e-08	8.78994e-09			55.3657	-9.16138e-09	-1.96228e-08	-1.1203e-08	-1.33291e-08	5.54531e-09
55.0046	-1.4389e-07	-1.27197e-07	-1.51337e-07	-1.40808e-07	1.23614e-08			54.836	-7.42187e-09	-1.10321e-08	-7.78503e-09	-8.74634e-09	1.98784e-09			55.4307	-7.91016e-08	-6.60095e-08	-3.94165e-08	-6.15092e-08	2.02217e-08			55.3197	-1.008e-08	-1.85577e-08	-8.1604e-09	-1.2266e-08	5.53266e-09			55.3197	-1.008e-08	-2.47131e-08	-8.88672e-09	-1.45599e-08	8.81315e-09			55.4657	-9.15527e-09	-1.96075e-08	-1.11938e-08	-1.33189e-08	5.5407e-09
55.1046	-1.43829e-07	-1.27167e-07	-1.51276e-07	-1.40757e-07	1.23446e-08			54.936	-7.42187e-09	-1.10382e-08	-7.77283e-09	-8.7443e-09	1.99431e-09			55.5307	-7.91016e-08	-6.5979e-08	-3.93982e-08	-6.14929e-08	2.02283e-08			55.4197	-1.01349e-08	-1.87103e-08	-8.15735e-09	-1.23342e-08	5.60973e-09			55.4197	-1.01349e-08	-2.46857e-08	-8.87146e-09	-1.4564e-08	8.78835e-09			55.5657	-9.16443e-09	-1.96259e-08	-1.11908e-08	-1.3327e-08	5.54824e-09
55.2046	-1.43799e-07	-1.27106e-07	-1.51245e-07	-1.40717e-07	1.23614e-08			55.036	-7.42493e-09	-1.10291e-08	-7.76978e-09	-8.74125e-09	1.98878e-09			55.6307	-7.9071e-08	-6.5979e-08	-3.93951e-08	-6.14817e-08	2.02167e-08			55.5197	-1.01593e-08	-1.86249e-08	-8.15125e-09	-1.23118e-08	5.55871e-09			55.5197	-1.01593e-08	-2.46918e-08	-8.87146e-09	-1.45742e-08	8.78572e-09			55.6657	-9.16138e-09	-1.96289e-08	-1.11938e-08	-1.3328e-08	5.55053e-09
55.3046	-1.43799e-07	-1.27106e-07	-1.51215e-07	-1.40706e-07	1.23484e-08			55.136	-7.43713e-09	-1.10321e-08	-7.76367e-09	-8.7443e-09	1.98801e-09			55.7307	-7.9071e-08	-6.5979e-08	-3.93951e-08	-6.14817e-08	2.02167e-08			55.6197	-1.01501e-08	-1.85699e-08	-8.14819e-09	-1.22894e-08	5.53043e-09			55.6197	-1.01501e-08	-2.46918e-08	-8.85925e-09	-1.45671e-08	8.79198e-09			55.7657	-9.13391e-09	-1.96289e-08	-1.12e-08	-1.33209e-08	5.55969e-09
55.4046	-1.43768e-07	-1.27045e-07	-1.51184e-07	-1.40666e-07	1.23652e-08			55.236	-7.41882e-09	-1.10321e-08	-7.75146e-09	-8.73413e-09	1.99704e-09			55.8307	-7.90405e-08	-6.5979e-08	-3.93616e-08	-6.14604e-08	2.02217e-08			55.7197	-1.0141e-08	-1.85486e-08	-8.14209e-09	-1.22772e-08	5.52235e-09			55.7197	-1.0141e-08	-2.46765e-08	-8.8623e-09	-1.45599e-08	8.78451e-09			55.8657	-9.1217e-09	-1.96167e-08	-1.11969e-08	-1.33118e-08	5.55794e-09
55.5046	-1.43707e-07	-1.27106e-07	-1.51123e-07	-1.40645e-07	1.2298e-08			55.336	-7.43103e-09	-1.10291e-08	-7.75757e-09	-8.73922e-09	1.98977e-09			55.9307	-7.90405e-08	-6.59485e-08	-3.94012e-08	-6.14634e-08	2.01967e-08			55.8197	-1.0144e-08	-1.85455e-08	-8.14514e-09	-1.22782e-08	5.51889e-09			55.8197	-1.0144e-08	-2.46582e-08	-8.83789e-09	-1.45467e-08	8.78113e-09			55.9657	-9.13696e-09	-1.96136e-08	-1.11877e-08	-1.33128e-08	5.55221e-09
55.6046	-1.43738e-07	-1.27075e-07	-1.51093e-07	-1.40635e-07	1.23056e-08			55.436	-7.42493e-09	-1.10229e-08	-7.73926e-09	-8.72904e-09	1.99279e-09			56.0307	-7.90405e-08	-6.59485e-08	-3.93646e-08	-6.14512e-08	2.02167e-08			55.9197	-1.01196e-08	-1.85364e-08	-8.13904e-09	-1.2265e-08	5.5207e-09			55.9197	-1.01196e-08	-2.46643e-08	-8.81958e-09	-1.45345e-08	8.79671e-09			56.0657	-9.14307e-09	-1.96075e-08	-1.11938e-08	-1.33148e-08	5.54529e-09
55.7046	-1.43646e-07	-1.27014e-07	-1.51093e-07	-1.40584e-07	1.23278e-08			55.536	-7.42187e-09	-1.10321e-08	-7.7301e-09	-8.72803e-09	2.00133e-09			56.1307	-7.90405e-08	-6.59485e-08	-3.93433e-08	-6.14441e-08	2.02283e-08			56.0197	-9.99451e-09	-1.85455e-08	-8.13293e-09	-1.22243e-08	5.55289e-09			56.0197	-9.99451e-09	-2.46674e-08	-8.78906e-09	-1.44836e-08	8.83993e-09			56.1657	-9.16138e-09	-1.96106e-08	-1.11877e-08	-1.33199e-08	5.54131e-09
55.8046	-1.43646e-07	-1.27014e-07	-1.51031e-07	-1.40564e-07	1.23018e-08			55.636	-7.40967e-09	-1.1026e-08	-7.72705e-09	-8.72091e-09	2.00257e-09			56.2307	-7.901e-08	-6.59485e-08	-3.93219e-08	-6.14268e-08	2.02267e-08			56.1197	-1.01044e-08	-1.85486e-08	-8.12073e-09	-1.22579e-08	5.53744e-09			56.1197	-1.01044e-08	-2.46674e-08	-8.76465e-09	-1.45121e-08	8.82016e-09			56.2657	-9.14917e-09	-1.96075e-08	-1.11908e-08	-1.33158e-08	5.54358e-09
55.9046	-1.43616e-07	-1.27014e-07	-1.5097e-07	-1.40533e-07	1.2272e-08			55.736	-7.39441e-09	-1.1026e-08	-7.7179e-09	-8.71277e-09	2.00984e-09			56.3307	-7.89795e-08	-6.5918e-08	-3.9328e-08	-6.14085e-08	2.02067e-08			56.2197	-1.00494e-08	-1.85883e-08	-8.12683e-09	-1.22548e-08	5.5685e-09			56.2197	-1.00494e-08	-2.46368e-08	-8.77075e-09	-1.44857e-08	8.81438e-09			56.3657	-9.13696e-09	-1.96167e-08	-1.11969e-08	-1.33169e-08	5.5522e-09
56.0046	-1.43616e-07	-1.26984e-07	-1.5094e-07	-1.40513e-07	1.22758e-08			55.836	-7.39746e-09	-1.10321e-08	-7.70569e-09	-8.71175e-09	2.01539e-09			56.4307	-7.901e-08	-6.59485e-08	-3.93097e-08	-6.14227e-08	2.02334e-08			56.3197	-1.00555e-08	-1.86005e-08	-8.12073e-09	-1.22589e-08	5.5765e-09			56.3197	-1.00555e-08	-2.46521e-08	-8.74634e-09	-1.44847e-08	8.82956e-09			56.4657	-9.14917e-09	-1.96075e-08	-1.11877e-08	-1.33148e-08	5.54416e-09
56.1046	-1.43585e-07	-1.26923e-07	-1.50879e-07	-1.40462e-07	1.22797e-08			55.936	-7.37305e-09	-1.10291e-08	-7.70569e-09	-8.7026e-09	2.02162e-09			56.5307	-7.89795e-08	-6.5918e-08	-3.9325e-08	-6.14075e-08	2.02084e-08			56.4197	-9.96399e-09	-1.85883e-08	-8.12073e-09	-1.22243e-08	5.58786e-09			56.4197	-9.96399e-09	-2.46643e-08	-8.73413e-09	-1.44541e-08	8.86362e-09			56.5657	-9.12781e-09	-1.96075e-08	-1.11908e-08	-1.33087e-08	5.55161e-09
56.2046	-1.43524e-07	-1.26923e-07	-1.50848e-07	-1.40432e-07	1.2259e-08			56.036	-7.36084e-09	-1.10229e-08	-7.70569e-09	-8.69649e-09	2.02214e-09			56.6307	-7.89795e-08	-6.5918e-08	-3.93372e-08	-6.14115e-08	2.02017e-08			56.5197	-1.01044e-08	-1.85974e-08	-8.11768e-09	-1.22732e-08	5.56632e-09			56.5197	-1.01044e-08	-2.46368e-08	-8.71277e-09	-1.44847e-08	8.81954e-09			56.6657	-9.13391e-09	-1.96014e-08	-1.11938e-08	-1.33097e-08	5.54527e-09
56.3046	-1.43524e-07	-1.26892e-07	-1.50848e-07	-1.40422e-07	1.22758e-08			56.136	-7.35474e-09	-1.10382e-08	-7.69653e-09	-8.69649e-09	2.03517e-09			56.7307	-7.89795e-08	-6.59485e-08	-3.92944e-08	-6.14075e-08	2.02285e-08			56.6197	-1.01135e-08	-1.8573e-08	-8.12073e-09	-1.22691e-08	5.54953e-09			56.6197	-1.01135e-08	-2.4649e-08	-8.69751e-09	-1.44867e-08	8.82929e-09			56.7657	-9.14917e-09	-1.9577e-08	-1.1203e-08	-1.33097e-08	5.52393e-09
56.4046	-1.43463e-07	-1.26892e-07	-1.50757e-07	-1.40371e-07	1.22292e-08			56.236	-7.33032e-09	-1.10291e-08	-7.68738e-09	-8.68225e-09	2.04022e-09			56.8307	-7.8949e-08	-6.58875e-08	-3.92944e-08	-6.1377e-08	2.02084e-08			56.7197	-1.01593e-08	-1.85547e-08	-8.11157e-09	-1.22752e-08	5.53375e-09			56.7197	-1.01593e-08	-2.46368e-08	-8.67615e-09	-1.44908e-08	8.818e-09			56.8657	-9.14307e-09	-1.95953e-08	-1.1203e-08	-1.33138e-08	5.53661e-09
56.5046	-1.43494e-07	-1.26801e-07	-1.50726e-07	-1.4034e-07	1.22707e-08			56.336	-7.31812e-09	-1.10321e-08	-7.67212e-09	-8.67411e-09	2.04974e-09			56.9307	-7.89185e-08	-6.5918e-08	-3.93158e-08	-6.13841e-08	2.01869e-08			56.8197	-1.02051e-08	-1.85425e-08	-8.11157e-09	-1.22864e-08	5.51814e-09			56.8197	-1.02051e-08	-2.46338e-08	-8.67004e-09	-1.4503e-08	8.80705e-09			56.9657	-9.13696e-09	-1.95984e-08	-1.1203e-08	-1.33128e-08	5.54064e-09
56.6046	-1.43463e-07	-1.26801e-07	-1.50696e-07	-1.4032e-07	1.22538e-08			56.436	-7.31812e-09	-1.1026e-08	-7.67212e-09	-8.67208e-09	2.04623e-09			57.0307	-7.8949e-08	-6.5918e-08	-3.927e-08	-6.1379e-08	2.02251e-08			56.9197	-1.02234e-08	-1.85364e-08	-8.11157e-09	-1.22904e-08	5.51123e-09			56.9197	-1.02234e-08	-2.46399e-08	-8.65784e-09	-1.4507e-08	8.81015e-09			57.0657	-9.14001e-09	-1.95892e-08	-1.1203e-08	-1.33108e-08	5.5343e-09
56.7046	-1.43402e-07	-1.2677e-07	-1.50635e-07	-1.40269e-07	1.2237e-08			56.536	-7.31201e-09	-1.1026e-08	-7.66296e-09	-8.66699e-09	2.05048e-09			57.1307	-7.89185e-08	-6.5918e-08	-3.92761e-08	-6.13708e-08	2.02086e-08			57.0197	-1.02081e-08	-1.85272e-08	-8.10547e-09	-1.22803e-08	5.51122e-09			57.0197	-1.02081e-08	-2.46307e-08	-8.65173e-09	-1.44969e-08	8.81062e-09			57.1657	-9.13086e-09	-1.95953e-08	-1.11969e-08	-1.33077e-08	5.54238e-09
56.8046	-1.43433e-07	-1.26709e-07	-1.50543e-07	-1.40228e-07	1.2236e-08			56.636	-7.29675e-09	-1.10321e-08	-7.65991e-09	-8.66292e-09	2.05979e-09			57.2307	-7.89185e-08	-6.5918e-08	-3.92853e-08	-6.13739e-08	2.02036e-08			57.1197	-1.02448e-08	-1.85211e-08	-8.10547e-09	-1.22904e-08	5.50092e-09			57.1197	-1.02448e-08	-2.46216e-08	-8.65479e-09	-1.4507e-08	8.79545e-09			57.2657	-9.14001e-09	-1.9574e-08	-1.12e-08	-1.33046e-08	5.52623e-09
56.9046	-1.43402e-07	-1.2677e-07	-1.50543e-07	-1.40238e-07	1.21983e-08			56.736	-7.28149e-09	-1.10352e-08	-7.6416e-09	-8.65275e-09	2.07107e-09			57.3307	-7.88879e-08	-6.58569e-08	-3.927e-08	-6.13383e-08	2.01918e-08			57.2197	-1.03271e-08	-1.8515e-08	-8.10242e-09	-1.23149e-08	5.4835e-09			57.2197	-1.03271e-08	-2.46124e-08	-8.63953e-09	-1.45264e-08	8.77545e-09			57.3657	-9.14001e-09	-1.9577e-08	-1.12091e-08	-1.33087e-08	5.52622e-09
57.0046	-1.43341e-07	-1.26709e-07	-1.50513e-07	-1.40188e-07	1.22112e-08			56.836	-7.26929e-09	-1.10291e-08	-7.63245e-09	-8.6436e-09	2.07383e-09			57.4307	-7.88879e-08	-6.58569e-08	-3.92792e-08	-6.13413e-08	2.01868e-08			57.3197	-1.03027e-08	-1.8515e-08	-8.10242e-09	-1.23067e-08	5.48794e-09			57.3197	-1.03027e-08	-2.46307e-08	-8.65173e-09	-1.45284e-08	8.78774e-09			57.4657	-9.13391e-09	-1.95831e-08	-1.1203e-08	-1.33067e-08	5.53314e-09
57.1046	-1.43341e-07	-1.26678e-07	-1.50421e-07	-1.40147e-07	1.21894e-08			56.936	-7.26929e-09	-1.1026e-08	-7.62939e-09	-8.64156e-09	2.07282e-09			57.5307	-7.88574e-08	-6.57959e-08	-3.92761e-08	-6.13098e-08	2.01684e-08			57.4197	-1.02844e-08	-1.85089e-08	-8.09937e-09	-1.22976e-08	5.48901e-09			57.4197	-1.02844e-08	-2.45972e-08	-8.63953e-09	-1.4507e-08	8.77693e-09			57.5657	-9.1156e-09	-1.95862e-08	-1.1203e-08	-1.33016e-08	5.54178e-09
57.2046	-1.43311e-07	-1.26648e-07	-1.5033e-07	-1.40096e-07	1.21637e-08			57.036	-7.25708e-09	-1.10291e-08	-7.62939e-09	-8.63851e-09	2.07862e-09			57.6307	-7.88574e-08	-6.5918e-08	-3.92731e-08	-6.13495e-08	2.01837e-08			57.5197	-1.02936e-08	-1.88446e-08	-8.09326e-09	-1.24105e-08	5.67968e-09			57.5197	-1.02936e-08	-2.46155e-08	-8.65173e-09	-1.45203e-08	8.78117e-09			57.6657	-9.12476e-09	-1.9574e-08	-1.12152e-08	-1.33046e-08	5.52909e-09
57.3046	-1.4328e-07	-1.26648e-07	-1.5033e-07	-1.40086e-07	1.21596e-08			57.136	-7.23572e-09	-1.10229e-08	-7.61414e-09	-8.62427e-09	2.08592e-09			57.7307	-7.88269e-08	-6.58264e-08	-3.927e-08	-6.13078e-08	2.01619e-08			57.6197	-1.02448e-08	-1.85425e-08	-8.08716e-09	-1.22915e-08	5.51998e-09			57.6197	-1.02448e-08	-2.4588e-08	-8.63647e-09	-1.44897e-08	8.78225e-09			57.7657	-9.13086e-09	-1.95984e-08	-1.12091e-08	-1.33128e-08	5.54179e-09
57.4046	-1.4328e-07	-1.26556e-07	-1.50269e-07	-1.40035e-07	1.21846e-08			57.236	-7.22961e-09	-1.10199e-08	-7.62024e-09	-8.62325e-09	2.08473e-09			57.8307	-7.88269e-08	-6.58569e-08	-3.92731e-08	-6.1319e-08	2.01636e-08			57.7197	-1.02448e-08	-1.85181e-08	-8.08716e-09	-1.22833e-08	5.50616e-09			57.7197	-1.02448e-08	-2.45941e-08	-8.61511e-09	-1.44847e-08	8.79288e-09			57.8657	-9.13391e-09	-1.95679e-08	-1.11969e-08	-1.32996e-08	5.52565e-09
57.5046	-1.43219e-07	-1.26556e-07	-1.50238e-07	-1.40004e-07	1.21637e-08			57.336	-7.22656e-09	-1.10168e-08	-7.61719e-09	-8.6202e-09	2.08473e-09			57.9307	-7.88269e-08	-6.58569e-08	-3.92914e-08	-6.13251e-08	2.01536e-08			57.8197	-1.0199e-08	-1.85089e-08	-8.08105e-09	-1.2263e-08	5.51182e-09			57.8197	-1.0199e-08	-2.46033e-08	-8.59985e-09	-1.44674e-08	8.81429e-09			57.9657	-9.14307e-09	-1.95618e-08	-1.12e-08	-1.33016e-08	5.51815e-09
57.6046	-1.43158e-07	-1.26556e-07	-1.50146e-07	-1.39954e-07	1.21171e-08			57.436	-7.2052e-09	-1.10138e-08	-7.60498e-09	-8.60799e-09	2.09305e-09			58.0307	-7.87964e-08	-6.58569e-08	-3.9267e-08	-6.13068e-08	2.01537e-08			57.9197	-1.02661e-08	-1.85181e-08	-8.08411e-09	-1.22894e-08	5.50338e-09			57.9197	-1.02661e-08	-2.4588e-08	-8.5907e-09	-1.44816e-08	8.7924e-09			58.0657	-9.13696e-09	-1.95557e-08	-1.1203e-08	-1.32985e-08	5.51641e-09
57.7046	-1.43158e-07	-1.26526e-07	-1.50116e-07	-1.39933e-07	1.21211e-08			57.536	-7.17468e-09	-1.10138e-08	-7.59583e-09	-8.59477e-09	2.10549e-09			58.1307	-7.87964e-08	-6.57959e-08	-3.92761e-08	-6.12895e-08	2.01418e-08			58.0197	-1.02814e-08	-1.84906e-08	-8.09021e-09	-1.22874e-08	5.48271e-09			58.0197	-1.02814e-08	-2.45758e-08	-8.5968e-09	-1.44847e-08	8.77968e-09			58.1657	-9.11865e-09	-1.95618e-08	-1.11969e-08	-1.32924e-08	5.52794e-09
57.8046	-1.43127e-07	-1.26526e-07	-1.50116e-07	-1.39923e-07	1.21171e-08			57.636	-7.18079e-09	-1.10168e-08	-7.58972e-09	-8.59578e-09	2.10665e-09			58.2307	-7.87659e-08	-6.58264e-08	-3.927e-08	-6.12874e-08	2.01353e-08			58.1197	-1.02875e-08	-1.84967e-08	-8.08411e-09	-1.22894e-08	5.48739e-09			58.1197	-1.02875e-08	-2.45819e-08	-8.56628e-09	-1.44786e-08	8.79198e-09			58.2657	-9.1217e-09	-1.95709e-08	-1.12e-08	-1.32975e-08	5.5314e-09
57.9046	-1.43127e-07	-1.26495e-07	-1.50055e-07	-1.39893e-07	1.21083e-08			57.736	-7.17163e-09	-1.10016e-08	-7.57446e-09	-8.58256e-09	2.1046e-09			58.3307	-7.87659e-08	-6.58264e-08	-3.92517e-08	-6.12813e-08	2.01454e-08			58.2197	-1.01959e-08	-1.8689e-08	-8.08105e-09	-1.2322e-08	5.61445e-09			58.2197	-1.01959e-08	-2.45728e-08	-8.56018e-09	-1.4443e-08	8.81071e-09			58.3657	-9.12781e-09	-1.95618e-08	-1.1203e-08	-1.32975e-08	5.52333e-09
58.0046	-1.43097e-07	-1.26434e-07	-1.50024e-07	-1.39852e-07	1.21252e-08			57.836	-7.14722e-09	-1.10046e-08	-7.58667e-09	-8.57951e-09	2.11169e-09			58.4307	-7.87659e-08	-6.58264e-08	-3.92639e-08	-6.12854e-08	2.01387e-08			58.3197	-1.03088e-08	-1.85394e-08	-8.08105e-09	-1.23098e-08	5.50883e-09			58.3197	-1.03088e-08	-2.45514e-08	-8.56934e-09	-1.44765e-08	8.76834e-09			58.4657	-9.12781e-09	-1.95526e-08	-1.11969e-08	-1.32924e-08	5.51929e-09
58.1046	-1.43066e-07	-1.26404e-07	-1.49994e-07	-1.39821e-07	1.21252e-08			57.936	-7.15027e-09	-1.10016e-08	-7.57751e-09	-8.57646e-09	2.11106e-09			58.5307	-7.87354e-08	-6.58264e-08	-3.92426e-08	-6.12681e-08	2.01371e-08			58.4197	-1.03851e-08	-1.84998e-08	-8.07495e-09	-1.23199e-08	5.4751e-09			58.4197	-1.03851e-08	-2.45331e-08	-8.56018e-09	-1.44928e-08	8.74289e-09			58.5657	-9.1217e-09	-1.95587e-08	-1.12061e-08	-1.32955e-08	5.52332e-09
58.2046	-1.43097e-07	-1.26373e-07	-1.49963e-07	-1.39811e-07	1.21334e-08			58.036	-7.13806e-09	-1.10077e-08	-7.57141e-09	-8.57239e-09	2.12014e-09			58.6307	-7.87354e-08	-6.57959e-08	-3.92456e-08	-6.1259e-08	2.0132e-08			58.5197	-1.03271e-08	-1.84998e-08	-8.08411e-09	-1.23037e-08	5.48192e-09			58.5197	-1.03271e-08	-2.45453e-08	-8.55103e-09	-1.44745e-08	8.76667e-09			58.6657	-9.14001e-09	-1.95526e-08	-1.1203e-08	-1.32985e-08	5.51353e-09
58.3046	-1.43036e-07	-1.26373e-07	-1.49872e-07	-1.3976e-07	1.20869e-08			58.136	-7.13196e-09	-1.09924e-08	-7.57141e-09	-8.56527e-09	2.11344e-09			58.7307	-7.87354e-08	-6.57959e-08	-3.9212e-08	-6.12478e-08	2.01504e-08			58.6197	-1.03912e-08	-1.84906e-08	-8.0719e-09	-1.23179e-08	5.47005e-09			58.6197	-1.03912e-08	-2.453e-08	-8.56323e-09	-1.44948e-08	8.73867e-09			58.7657	-9.1156e-09	-1.95679e-08	-1.11908e-08	-1.32914e-08	5.53371e-09
58.4046	-1.43005e-07	-1.26404e-07	-1.49811e-07	-1.3974e-07	1.20403e-08			58.236	-7.1167e-09	-1.09924e-08	-7.56836e-09	-8.55916e-09	2.11934e-09			58.8307	-7.87048e-08	-6.57654e-08	-3.92395e-08	-6.12366e-08	2.01187e-08			58.7197	-1.03149e-08	-1.84845e-08	-8.0719e-09	-1.22904e-08	5.48019e-09			58.7197	-1.03149e-08	-2.45422e-08	-8.54797e-09	-1.44684e-08	8.76883e-09			58.8657	-9.11865e-09	-1.9574e-08	-1.12061e-08	-1.32996e-08	5.53313e-09
58.5046	-1.42975e-07	-1.26343e-07	-1.4978e-07	-1.39699e-07	1.20572e-08			58.336	-7.09229e-09	-1.09985e-08	-7.56836e-09	-8.55306e-09	2.13118e-09			58.9307	-7.87048e-08	-6.57654e-08	-3.92242e-08	-6.12315e-08	2.0127e-08			58.8197	-1.04004e-08	-1.84906e-08	-8.0719e-09	-1.2321e-08	5.46844e-09			58.8197	-1.04004e-08	-2.45331e-08	-8.52356e-09	-1.44857e-08	8.75176e-09			58.9657	-9.1217e-09	-1.95526e-08	-1.11969e-08	-1.32904e-08	5.5216e-09
58.6046	-1.42975e-07	-1.26312e-07	-1.4975e-07	-1.39679e-07	1.20614e-08			58.436	-7.10449e-09	-1.09955e-08	-7.5592e-09	-8.55306e-09	2.12738e-09			59.0307	-7.86743e-08	-6.57349e-08	-3.9212e-08	-6.12071e-08	2.0117e-08			58.9197	-1.03943e-08	-1.87683e-08	-8.06885e-09	-1.24105e-08	5.62747e-09			58.9197	-1.03943e-08	-2.45453e-08	-8.54187e-09	-1.44938e-08	8.75397e-09			59.0657	-9.12476e-09	-1.95465e-08	-1.11969e-08	-1.32894e-08	5.51698e-09
58.7046	-1.42914e-07	-1.26312e-07	-1.49719e-07	-1.39648e-07	1.20403e-08			58.536	-7.11365e-09	-1.09955e-08	-7.56226e-09	-8.55713e-09	2.12356e-09			59.1307	-7.86743e-08	-6.57349e-08	-3.9212e-08	-6.12071e-08	2.0117e-08			59.0197	-1.0379e-08	-1.85089e-08	-8.0658e-09	-1.23179e-08	5.4849e-09			59.0197	-1.0379e-08	-2.44995e-08	-8.54492e-09	-1.44745e-08	8.73022e-09			59.1657	-9.11865e-09	-1.95618e-08	-1.11969e-08	-1.32924e-08	5.52794e-09
58.8046	-1.42914e-07	-1.26282e-07	-1.49689e-07	-1.39628e-07	1.20444e-08			58.636	-7.09534e-09	-1.09955e-08	-7.547e-09	-8.54594e-09	2.13335e-09			59.2307	-7.86438e-08	-6.57349e-08	-3.91998e-08	-6.11928e-08	2.01104e-08			59.1197	-1.03699e-08	-1.85059e-08	-8.078e-09	-1.23179e-08	5.48007e-09			59.1197	-1.03699e-08	-2.44995e-08	-8.53271e-09	-1.44674e-08	8.73652e-09			59.2657	-9.12476e-09	-1.95465e-08	-1.11938e-08	-1.32884e-08	5.51756e-09
58.9046	-1.42914e-07	-1.26221e-07	-1.49658e-07	-1.39598e-07	1.20655e-08			58.736	-7.08313e-09	-1.09985e-08	-7.53784e-09	-8.53984e-09	2.1414e-09			59.3307	-7.86438e-08	-6.56738e-08	-3.91846e-08	-6.11674e-08	2.01119e-08			59.2197	-1.03729e-08	-1.84875e-08	-8.0658e-09	-1.23088e-08	5.47392e-09			59.2197	-1.03729e-08	-2.45026e-08	-8.52661e-09	-1.44674e-08	8.73963e-09			59.3657	-9.11865e-09	-1.95587e-08	-1.11877e-08	-1.32884e-08	5.52795e-09
59.0046	-1.42822e-07	-1.26221e-07	-1.49567e-07	-1.39537e-07	1.20148e-08			58.836	-7.07397e-09	-1.09894e-08	-7.53479e-09	-8.53271e-09	2.13997e-09			59.4307	-7.86438e-08	-6.57349e-08	-3.91907e-08	-6.11898e-08	2.01154e-08			59.3197	-1.04156e-08	-1.84998e-08	-8.0658e-09	-1.23271e-08	5.4733e-09			59.3197	-1.04156e-08	-2.45026e-08	-8.5144e-09	-1.44775e-08	8.73381e-09			59.4657	-9.13086e-09	-1.95587e-08	-1.11908e-08	-1.32935e-08	5.52277e-09
59.1046	-1.42853e-07	-1.2619e-07	-1.49567e-07	-1.39537e-07	1.20359e-08			58.936	-7.06787e-09	-1.09894e-08	-7.53479e-09	-8.53068e-09	2.14206e-09			59.5307	-7.86438e-08	-6.57043e-08	-3.91541e-08	-6.11674e-08	2.0132e-08			59.4197	-1.04309e-08	-1.84967e-08	-8.0658e-09	-1.23311e-08	5.46892e-09			59.4197	-1.04309e-08	-2.44904e-08	-8.51746e-09	-1.44796e-08	8.72222e-09			59.5657	-9.13391e-09	-1.95709e-08	-1.1203e-08	-1.33026e-08	5.52622e-09
59.2046	-1.42822e-07	-1.2616e-07	-1.49475e-07	-1.39486e-07	1.20105e-08			59.036	-7.07703e-09	-1.09894e-08	-7.53479e-09	-8.53373e-09	2.13893e-09			59.6307	-7.86133e-08	-6.56738e-08	-3.91479e-08	-6.1145e-08	2.01187e-08			59.5197	-1.04492e-08	-1.84845e-08	-8.06274e-09	-1.23322e-08	5.46007e-09			59.5197	-1.04492e-08	-2.45117e-08	-8.5022e-09	-1.44877e-08	8.73546e-09			59.6657	-9.1156e-09	-1.9574e-08	-1.11969e-08	-1.32955e-08	5.53602e-09
59.3046	-1.42792e-07	-1.2616e-07	-1.49445e-07	-1.39465e-07	1.19936e-08			59.136	-7.05261e-09	-1.09833e-08	-7.52258e-09	-8.51949e-09	2.1466e-09			59.7307	-7.86133e-08	-6.56738e-08	-3.91846e-08	-6.11572e-08	2.00986e-08			59.6197	-1.04034e-08	-1.84784e-08	-8.06274e-09	-1.23149e-08	5.46457e-09			59.6197	-1.04034e-08	-2.4472e-08	-8.49915e-09	-1.44582e-08	8.72435e-09			59.7657	-9.1095e-09	-1.95679e-08	-1.12e-08	-1.32924e-08	5.53428e-09
59.4046	-1.42761e-07	-1.2616e-07	-1.49414e-07	-1.39445e-07	1.19766e-08			59.236	-7.04956e-09	-1.09894e-08	-7.51648e-09	-8.51847e-09	2.15257e-09			59.8307	-7.85828e-08	-6.57043e-08	-3.91724e-08	-6.11532e-08	2.00955e-08			59.7197	-1.04034e-08	-1.8457e-08	-8.06274e-09	-1.23077e-08	5.45253e-09			59.7197	-1.04034e-08	-2.44751e-08	-8.49304e-09	-1.44572e-08	8.72818e-09			59.8657	-9.13086e-09	-1.95679e-08	-1.11938e-08	-1.32975e-08	5.52738e-09
59.5046	-1.42761e-07	-1.26099e-07	-1.49384e-07	-1.39414e-07	1.19978e-08			59.336	-7.03735e-09	-1.09894e-08	-7.51953e-09	-8.51542e-09	2.15603e-09			59.9307	-7.85828e-08	-6.56738e-08	-3.91357e-08	-6.11308e-08	2.01121e-08			59.8197	-1.04279e-08	-1.84601e-08	-8.06274e-09	-1.23169e-08	5.45e-09			59.8197	-1.04279e-08	-2.44659e-08	-8.52051e-09	-1.44714e-08	8.70788e-09			59.9657	-9.1217e-09	-1.95496e-08	-1.1203e-08	-1.32914e-08	5.51871e-09
59.6046	-1.427e-07	-1.26099e-07	-1.49353e-07	-1.39384e-07	1.19766e-08			59.436	-7.01599e-09	-1.09863e-08	-7.51343e-09	-8.50525e-09	2.16302e-09			60.0307	-7.85828e-08	-6.56738e-08	-3.91235e-08	-6.11267e-08	2.01188e-08			59.9197	-1.03851e-08	-1.8454e-08	-8.06885e-09	-1.23027e-08	5.45164e-09			59.9197	-1.03851e-08	-2.44476e-08	-8.49609e-09	-1.4443e-08	8.71564e-09			60.0657	-9.11865e-09	-1.95801e-08	-1.11938e-08	-1.32975e-08	5.5389e-09
59.7046	-1.4267e-07	-1.26099e-07	-1.49292e-07	-1.39353e-07	1.1947e-08			59.536	-7.01904e-09	-1.09772e-08	-7.50732e-09	-8.50118e-09	2.15813e-09			60.1307	-7.85522e-08	-6.56433e-08	-3.91296e-08	-6.11084e-08	2.00987e-08			60.0197	-1.04431e-08	-1.8454e-08	-8.05969e-09	-1.23189e-08	5.44512e-09			60.0197	-1.04431e-08	-2.44476e-08	-8.51746e-09	-1.44694e-08	8.69488e-09			60.1657	-9.13086e-09	-1.95648e-08	-1.11938e-08	-1.32965e-08	5.52565e-09
59.8046	-1.427e-07	-1.26038e-07	-1.49261e-07	-1.39333e-07	1.19725e-08			59.636	-7.00989e-09	-1.09772e-08	-7.50122e-09	-8.49609e-09	2.16268e-09			60.2307	-7.85522e-08	-6.56738e-08	-3.91479e-08	-6.11247e-08	2.00922e-08			60.1197	-1.04401e-08	-1.84509e-08	-8.0658e-09	-1.23189e-08	5.44154e-09			60.1197	-1.04401e-08	-2.44446e-08	-8.51135e-09	-1.44653e-08	8.69592e-09			60.2657	-9.11865e-09	-1.95618e-08	-1.11938e-08	-1.32914e-08	5.52852e-09
59.9046	-1.4267e-07	-1.25977e-07	-1.49261e-07	-1.39303e-07	1.20021e-08			59.736	-7.00378e-09	-1.09772e-08	-7.48596e-09	-8.48897e-09	2.16829e-09			60.3307	-7.85217e-08	-6.56738e-08	-3.91205e-08	-6.11053e-08	2.0094e-08			60.2197	-1.05103e-08	-1.84357e-08	-8.05969e-09	-1.23352e-08	5.42338e-09			60.2197	-1.05103e-08	-2.44232e-08	-8.5022e-09	-1.44786e-08	8.67066e-09			60.3657	-9.13086e-09	-1.95557e-08	-1.11969e-08	-1.32945e-08	5.51987e-09
60.0046	-1.42609e-07	-1.26038e-07	-1.49231e-07	-1.39292e-07	1.1947e-08			59.836	-6.99768e-09	-1.0968e-08	-7.49207e-09	-8.48592e-09	2.16372e-09			60.4307	-7.85217e-08	-6.56433e-08	-3.90961e-08	-6.1087e-08	2.01039e-08			60.3197	-1.04645e-08	-1.84326e-08	-8.0658e-09	-1.2321e-08	5.42703e-09			60.3197	-1.04645e-08	-2.44568e-08	-8.49609e-09	-1.44725e-08	8.70252e-09			60.4657	-9.11255e-09	-1.95831e-08	-1.11938e-08	-1.32965e-08	5.54294e-09
60.1046	-1.42578e-07	-1.25946e-07	-1.492e-07	-1.39242e-07	1.19809e-08			59.936	-6.97937e-09	-1.0968e-08	-7.48291e-09	-8.47677e-09	2.17213e-09			60.5307	-7.84912e-08	-6.56433e-08	-3.91205e-08	-6.1085e-08	2.00773e-08			60.4197	-1.04889e-08	-1.84357e-08	-8.05969e-09	-1.23281e-08	5.42699e-09			60.4197	-1.04889e-08	-2.44568e-08	-8.5083e-09	-1.44847e-08	8.69271e-09			60.5657	-9.12781e-09	-1.95709e-08	-1.11847e-08	-1.32945e-08	5.532e-09
60.2046	-1.42578e-07	-1.25946e-07	-1.4917e-07	-1.39231e-07	1.19682e-08			60.036	-6.97632e-09	-1.09619e-08	-7.47986e-09	-8.4727e-09	2.17038e-09			60.6307	-7.84912e-08	-6.56433e-08	-3.9093e-08	-6.10758e-08	2.00923e-08			60.5197	-1.05042e-08	-1.84052e-08	-8.05969e-09	-1.2323e-08	5.40724e-09			60.5197	-1.05042e-08	-2.44141e-08	-8.48389e-09	-1.44674e-08	8.67312e-09			60.6657	-9.1156e-09	-1.9577e-08	-1.11816e-08	-1.32914e-08	5.54064e-09
60.3046	-1.42548e-07	-1.25916e-07	-1.49078e-07	-1.39181e-07	1.19429e-08			60.136	-6.95496e-09	-1.0965e-08	-7.47986e-09	-8.46659e-09	2.17951e-09			60.7307	-7.84607e-08	-6.56128e-08	-3.90778e-08	-6.10504e-08	2.0084e-08			60.6197	-1.05072e-08	-1.84052e-08	-8.05664e-09	-1.2323e-08	5.40793e-09			60.6197	-1.05072e-08	-2.44385e-08	-8.47168e-09	-1.44725e-08	8.69063e-09			60.7657	-9.11865e-09	-1.95557e-08	-1.11755e-08	-1.32833e-08	5.52854e-09
60.4046	-1.42487e-07	-1.25916e-07	-1.49078e-07	-1.3916e-07	1.19343e-08			60.236	-6.96106e-09	-1.0965e-08	-7.47986e-09	-8.46863e-09	2.1774e-09			60.8307	-7.84607e-08	-6.55823e-08	-3.90503e-08	-6.10311e-08	2.00955e-08			60.7197	-1.05225e-08	-1.84052e-08	-8.05969e-09	-1.23291e-08	5.40417e-09			60.7197	-1.05225e-08	-2.44019e-08	-8.46252e-09	-1.44623e-08	8.66933e-09			60.8657	-9.08813e-09	-1.95435e-08	-1.11786e-08	-1.32701e-08	5.53255e-09
60.5046	-1.42487e-07	-1.25824e-07	-1.49078e-07	-1.3913e-07	1.19851e-08			60.336	-6.94885e-09	-1.0965e-08	-7.46765e-09	-8.46049e-09	2.1844e-09			60.9307	-7.84607e-08	-6.55823e-08	-3.90381e-08	-6.1027e-08	2.01022e-08			60.8197	-1.04797e-08	-1.8399e-08	-8.06885e-09	-1.23159e-08	5.40433e-09			60.8197	-1.04797e-08	-2.4408e-08	-8.48999e-09	-1.44592e-08	8.6731e-09			60.9657	-9.10645e-09	-1.95587e-08	-1.11908e-08	-1.32853e-08	5.53198e-09
60.6046	-1.42487e-07	-1.25885e-07	-1.48987e-07	-1.39119e-07	1.19133e-08			60.436	-6.9397e-09	-1.09436e-08	-7.47681e-09	-8.45337e-09	2.17326e-09			61.0307	-7.84302e-08	-6.55823e-08	-3.90625e-08	-6.1025e-08	2.00756e-08			60.9197	-1.04858e-08	-1.83838e-08	-8.0658e-09	-1.23118e-08	5.39591e-09			60.9197	-1.04858e-08	-2.43744e-08	-8.49304e-09	-1.44511e-08	8.6514e-09			61.0657	-9.1217e-09	-1.95557e-08	-1.11908e-08	-1.32894e-08	5.52449e-09
60.7046	-1.42426e-07	-1.26068e-07	-1.48956e-07	-1.3915e-07	1.17904e-08			60.536	-6.9397e-09	-1.09406e-08	-7.4707e-09	-8.45032e-09	2.17289e-09			61.1307	-7.84302e-08	-6.55823e-08	-3.90259e-08	-6.10128e-08	2.00956e-08			61.0197	-1.04797e-08	-1.83899e-08	-8.06274e-09	-1.23108e-08	5.40158e-09			61.0197	-1.04797e-08	-2.43866e-08	-8.48389e-09	-1.44501e-08	8.66295e-09			61.1657	-9.1095e-09	-1.95435e-08	-1.11847e-08	-1.32792e-08	5.52333e-09
60.8046	-1.42426e-07	-1.25824e-07	-1.48926e-07	-1.39058e-07	1.19133e-08			60.636	-6.92749e-09	-1.09406e-08	-7.46155e-09	-8.4432e-09	2.1792e-09			61.2307	-7.83997e-08	-6.55518e-08	-3.9032e-08	-6.09945e-08	2.00756e-08			61.1197	-1.04797e-08	-1.8399e-08	-8.06274e-09	-1.23138e-08	5.40673e-09			61.1197	-1.04797e-08	-2.4408e-08	-8.48694e-09	-1.44582e-08	8.67415e-09			61.2657	-9.1095e-09	-1.95313e-08	-1.11877e-08	-1.32762e-08	5.51583e-09
60.9046	-1.42426e-07	-1.25763e-07	-1.48865e-07	-1.39018e-07	1.1922e-08			60.736	-6.93665e-09	-1.09283e-08	-7.44934e-09	-8.43811e-09	2.17179e-09			61.3307	-7.83997e-08	-6.55518e-08	-3.90167e-08	-6.09894e-08	2.0084e-08			61.2197	-1.04706e-08	-1.83655e-08	-8.06274e-09	-1.22996e-08	5.38939e-09			61.2197	-1.04706e-08	-2.43652e-08	-8.51746e-09	-1.44511e-08	8.64126e-09			61.3657	-9.1156e-09	-1.95404e-08	-1.11969e-08	-1.32843e-08	5.51698e-09
61.0046	-1.42334e-07	-1.25763e-07	-1.48895e-07	-1.38997e-07	1.19216e-08			60.836	-6.92444e-09	-1.09344e-08	-7.44629e-09	-8.43506e-09	2.1802e-09			61.4307	-7.83997e-08	-6.55212e-08	-3.89954e-08	-6.09721e-08	2.00922e-08			61.3197	-1.04706e-08	-1.83716e-08	-8.0658e-09	-1.23027e-08	5.39163e-09			61.3197	-1.04706e-08	-2.43561e-08	-8.5022e-09	-1.4443e-08	8.64125e-09			61.4657	-9.10339e-09	-1.9516e-08	-1.11938e-08	-1.32711e-08	5.50833e-09
61.1046	-1.42334e-07	-1.25702e-07	-1.48834e-07	-1.38957e-07	1.19302e-08			60.936	-6.91833e-09	-1.09161e-08	-7.44324e-09	-8.4259e-09	2.17252e-09			61.5307	-7.83691e-08	-6.55518e-08	-3.89862e-08	-6.0969e-08	2.00874e-08			61.4197	-1.04767e-08	-1.83746e-08	-8.06274e-09	-1.23047e-08	5.39351e-09			61.4197	-1.04767e-08	-2.43896e-08	-8.48999e-09	-1.44521e-08	8.6633e-09			61.5657	-9.1156e-09	-1.95282e-08	-1.11938e-08	-1.32792e-08	5.51064e-09
61.2046	-1.42303e-07	-1.25671e-07	-1.48773e-07	-1.38916e-07	1.19176e-08			61.036	-6.89697e-09	-1.09253e-08	-7.43408e-09	-8.41878e-09	2.18725e-09			61.6307	-7.83386e-08	-6.55212e-08	-3.89893e-08	-6.09497e-08	2.00691e-08			61.5197	-1.0498e-08	-1.85791e-08	-8.0719e-09	-1.2383e-08	5.50138e-09			61.5197	-1.0498e-08	-2.43561e-08	-8.49915e-09	-1.44511e-08	8.636e-09			61.6657	-9.1156e-09	-1.95068e-08	-1.11908e-08	-1.32711e-08	5.4991e-09
61.3046	-1.42242e-07	-1.2558e-07	-1.48712e-07	-1.38845e-07	1.19346e-08			61.136	-6.90613e-09	-1.09131e-08	-7.42493e-09	-8.41471e-09	2.17915e-09			61.7307	-7.83386e-08	-6.55518e-08	-3.89923e-08	-6.09609e-08	2.00709e-08			61.6197	-1.05194e-08	-1.84204e-08	-8.0719e-09	-1.23372e-08	5.40845e-09			61.6197	-1.05194e-08	-2.43561e-08	-8.50525e-09	-1.44602e-08	8.62901e-09			61.7657	-9.1217e-09	-1.95099e-08	-1.11877e-08	-1.32731e-08	5.49911e-09
61.4046	-1.42334e-07	-1.2558e-07	-1.48682e-07	-1.38865e-07	1.19352e-08			61.236	-6.88477e-09	-1.0907e-08	-7.43103e-09	-8.40759e-09	2.1817e-09			61.8307	-7.83386e-08	-6.54907e-08	-3.8974e-08	-6.09344e-08	2.00739e-08			61.7197	-1.05225e-08	-1.83746e-08	-8.0658e-09	-1.2321e-08	5.38461e-09			61.7197	-1.05225e-08	-2.43256e-08	-8.5144e-09	-1.44541e-08	8.60766e-09			61.8657	-9.1095e-09	-1.94946e-08	-1.11938e-08	-1.3266e-08	5.49391e-09
61.5046	-1.42273e-07	-1.25671e-07	-1.48651e-07	-1.38865e-07	1.18628e-08			61.336	-6.86951e-09	-1.091e-08	-7.41272e-09	-8.39742e-09	2.19287e-09			61.9307	-7.83081e-08	-6.54907e-08	-3.89557e-08	-6.09182e-08	2.00707e-08			61.8197	-1.05621e-08	-1.83563e-08	-8.06274e-09	-1.23271e-08	5.36896e-09			61.8197	-1.05621e-08	-2.43622e-08	-8.52661e-09	-1.44836e-08	8.61539e-09			61.9657	-9.10645e-09	-1.94946e-08	-1.11877e-08	-1.32629e-08	5.49622e-09
61.6046	-1.42242e-07	-1.2561e-07	-1.48621e-07	-1.38824e-07	1.18798e-08			61.436	-6.8634e-09	-1.08978e-08	-7.41577e-09	-8.39233e-09	2.18733e-09			62.0307	-7.83081e-08	-6.54297e-08	-3.89343e-08	-6.08907e-08	2.00755e-08			61.9197	-1.0556e-08	-1.83594e-08	-8.05664e-09	-1.2324e-08	5.3741e-09			61.9197	-1.0556e-08	-2.43408e-08	-8.5144e-09	-1.44704e-08	8.60876e-09			62.0657	-9.1095e-09	-1.95038e-08	-1.11938e-08	-1.3269e-08	5.4991e-09
61.7046	-1.42212e-07	-1.2558e-07	-1.4856e-07	-1.38784e-07	1.18672e-08			61.536	-6.8512e-09	-1.09039e-08	-7.41272e-09	-8.38928e-09	2.19577e-09			62.1307	-7.82776e-08	-6.54602e-08	-3.89404e-08	-6.08927e-08	2.00624e-08			62.0197	-1.05652e-08	-1.8573e-08	-8.0658e-09	-1.24013e-08	5.48898e-09			62.0197	-1.05652e-08	-2.43439e-08	-8.49609e-09	-1.44684e-08	8.61477e-09			62.1657	-9.10034e-09	-1.94916e-08	-1.11816e-08	-1.32579e-08	5.49795e-09
61.8046	-1.42181e-07	-1.25549e-07	-1.4856e-07	-1.38763e-07	1.18798e-08			61.636	-6.84204e-09	-1.09009e-08	-7.40967e-09	-8.3842e-09	2.19791e-09			62.2307	-7.82776e-08	-6.53992e-08	-3.89526e-08	-6.08765e-08	2.00488e-08			62.1197	-1.05774e-08	-1.84082e-08	-8.06274e-09	-1.23494e-08	5.39558e-09			62.1197	-1.05774e-08	-2.43378e-08	-8.52051e-09	-1.44786e-08	8.60004e-09			62.2657	-9.1095e-09	-1.9516e-08	-1.11938e-08	-1.32731e-08	5.50602e-09
61.9046	-1.42181e-07	-1.25519e-07	-1.48529e-07	-1.38743e-07	1.18842e-08			61.736	-6.82678e-09	-1.0907e-08	-7.41577e-09	-8.38318e-09	2.20543e-09			62.3307	-7.82471e-08	-6.53992e-08	-3.8916e-08	-6.08541e-08	2.00556e-08			62.2197	-1.05957e-08	-1.83502e-08	-8.06274e-09	-1.23362e-08	5.36005e-09			62.2197	-1.05957e-08	-2.43317e-08	-8.5144e-09	-1.44806e-08	8.59452e-09			62.3657	-9.10034e-09	-1.9516e-08	-1.11908e-08	-1.3269e-08	5.51006e-09
62.0046	-1.4212e-07	-1.25488e-07	-1.48438e-07	-1.38682e-07	1.18547e-08			61.836	-6.81458e-09	-1.08948e-08	-7.40967e-09	-8.37301e-09	2.20409e-09			62.4307	-7.82471e-08	-6.53992e-08	-3.89282e-08	-6.08582e-08	2.00489e-08			62.3197	-1.05927e-08	-1.8338e-08	-8.0658e-09	-1.23322e-08	5.35248e-09			62.3197	-1.05927e-08	-2.43256e-08	-8.50525e-09	-1.44745e-08	8.59489e-09			62.4657	-9.1156e-09	-1.95221e-08	-1.11938e-08	-1.32772e-08	5.50718e-09
62.1046	-1.4212e-07	-1.25458e-07	-1.48438e-07	-1.38672e-07	1.18717e-08			61.936	-6.78711e-09	-1.0907e-08	-7.40051e-09	-8.36487e-09	2.2228e-09			62.5307	-7.82471e-08	-6.53687e-08	-3.88855e-08	-6.08337e-08	2.00688e-08			62.4197	-1.06201e-08	-1.83228e-08	-8.0658e-09	-1.23362e-08	5.33948e-09			62.4197	-1.06201e-08	-2.43347e-08	-8.50525e-09	-1.44867e-08	8.59394e-09			62.5657	-9.09729e-09	-1.94916e-08	-1.11908e-08	-1.32599e-08	5.49738e-09
62.2046	-1.4212e-07	-1.25397e-07	-1.48407e-07	-1.38641e-07	1.18931e-08			62.036	-6.78406e-09	-1.09009e-08	-7.38525e-09	-8.35673e-09	2.22371e-09			62.6307	-7.82166e-08	-6.53687e-08	-3.88611e-08	-6.08154e-08	2.00689e-08			62.5197	-1.06079e-08	-1.83105e-08	-8.0658e-09	-1.23281e-08	5.3346e-09			62.5197	-1.06079e-08	-2.42889e-08	-8.52661e-09	-1.44745e-08	8.56304e-09			62.6657	-9.10645e-09	-1.95038e-08	-1.11938e-08	-1.3268e-08	5.50026e-09
62.3046	-1.4209e-07	-1.25427e-07	-1.48346e-07	-1.38621e-07	1.18466e-08			62.136	-6.76575e-09	-1.09039e-08	-7.38831e-09	-8.35266e-09	2.23128e-09			62.7307	-7.82166e-08	-6.53381e-08	-3.88824e-08	-6.08124e-08	2.00538e-08			62.6197	-1.06262e-08	-1.83136e-08	-8.0658e-09	-1.23352e-08	5.33337e-09			62.6197	-1.06262e-08	-2.43042e-08	-8.52661e-09	-1.44857e-08	8.56765e-09			62.7657	-9.1217e-09	-1.94946e-08	-1.11938e-08	-1.32701e-08	5.4893e-09
62.4046	-1.4209e-07	-1.25397e-07	-1.48315e-07	-1.38601e-07	1.18511e-08			62.236	-6.7627e-09	-1.08948e-08	-7.38525e-09	-8.34757e-09	2.22779e-09			62.8307	-7.8186e-08	-6.53076e-08	-3.8855e-08	-6.07829e-08	2.00521e-08			62.7197	-1.06506e-08	-1.83044e-08	-8.0658e-09	-1.23403e-08	5.32435e-09			62.7197	-1.06506e-08	-2.4292e-08	-8.53271e-09	-1.44918e-08	8.55304e-09			62.8657	-9.10339e-09	-1.95007e-08	-1.12e-08	-1.3268e-08	5.49853e-09
62.5046	-1.42029e-07	-1.25366e-07	-1.48315e-07	-1.3857e-07	1.18591e-08			62.336	-6.75354e-09	-1.08826e-08	-7.37915e-09	-8.33842e-09	2.22539e-09			62.9307	-7.8186e-08	-6.53076e-08	-3.88885e-08	-6.07941e-08	2.00338e-08			62.8197	-1.06567e-08	-1.82922e-08	-8.06885e-09	-1.23393e-08	5.31532e-09			62.8197	-1.06567e-08	-2.42828e-08	-8.55103e-09	-1.44969e-08	8.54005e-09			62.9657	-9.10645e-09	-1.94824e-08	-1.11938e-08	-1.32609e-08	5.48815e-09
62.6046	-1.4209e-07	-1.25366e-07	-1.48254e-07	-1.3857e-07	1.18431e-08			62.436	-6.72302e-09	-1.08826e-08	-7.3761e-09	-8.32723e-09	2.23695e-09			63.0307	-7.8186e-08	-6.53076e-08	-3.88519e-08	-6.07819e-08	2.00538e-08			62.9197	-1.06476e-08	-1.83075e-08	-8.06885e-09	-1.23413e-08	5.32532e-09			62.9197	-1.06476e-08	-2.42737e-08	-8.55408e-09	-1.44918e-08	8.5358e-09			63.0657	-9.10645e-09	-1.94946e-08	-1.11969e-08	-1.3266e-08	5.49449e-09
62.7046	-1.42059e-07	-1.25336e-07	-1.48224e-07	-1.3854e-07	1.18431e-08			62.536	-6.72302e-09	-1.08856e-08	-7.37305e-09	-8.32723e-09	2.23934e-09			63.1307	-7.8186e-08	-6.53076e-08	-3.8855e-08	-6.07829e-08	2.00521e-08			63.0197	-1.06232e-08	-1.82953e-08	-8.0719e-09	-1.23301e-08	5.32115e-09			63.0197	-1.06232e-08	-2.42828e-08	-8.56628e-09	-1.44908e-08	8.54232e-09			63.1657	-9.09119e-09	-1.94916e-08	-1.11969e-08	-1.32599e-08	5.49854e-09
62.8046	-1.42029e-07	-1.25305e-07	-1.48224e-07	-1.38519e-07	1.18556e-08			62.636	-6.71692e-09	-1.08856e-08	-7.37305e-09	-8.3252e-09	2.24153e-09			63.2307	-7.81555e-08	-6.52771e-08	-3.88458e-08	-6.07595e-08	2.00405e-08			63.1197	-1.06506e-08	-1.83014e-08	-8.06885e-09	-1.23403e-08	5.32141e-09			63.1197	-1.06506e-08	-2.42859e-08	-8.55713e-09	-1.44979e-08	8.54105e-09			63.2657	-9.09729e-09	-1.94946e-08	-1.11969e-08	-1.32629e-08	5.49796e-09
62.9046	-1.41968e-07	-1.25275e-07	-1.48163e-07	-1.38468e-07	1.18386e-08			62.736	-6.71387e-09	-1.08704e-08	-7.36694e-09	-8.31706e-09	2.23521e-09			63.3307	-7.81555e-08	-6.52466e-08	-3.8858e-08	-6.07534e-08	2.00303e-08			63.2197	-1.06873e-08	-1.82831e-08	-8.0658e-09	-1.23454e-08	5.30662e-09			63.2197	-1.06873e-08	-2.42279e-08	-8.58459e-09	-1.44999e-08	8.49003e-09			63.3657	-9.08813e-09	-1.94794e-08	-1.1203e-08	-1.32568e-08	5.49164e-09
63.0046	-1.41998e-07	-1.25244e-07	-1.48132e-07	-1.38458e-07	1.18476e-08			62.836	-6.69861e-09	-1.08734e-08	-7.36389e-09	-8.31197e-09	2.24308e-09			63.4307	-7.81555e-08	-6.52771e-08	-3.88306e-08	-6.07544e-08	2.00488e-08			63.3197	-1.07178e-08	-1.82922e-08	-8.0719e-09	-1.23606e-08	5.30453e-09			63.3197	-1.07178e-08	-2.42462e-08	-8.58765e-09	-1.45172e-08	8.49261e-09			63.4657	-9.10034e-09	-1.94763e-08	-1.11969e-08	-1.32579e-08	5.48643e-09
63.1046	-1.41907e-07	-1.25214e-07	-1.48071e-07	-1.38397e-07	1.18261e-08			62.936	-6.71387e-09	-1.08765e-08	-7.36084e-09	-8.31706e-09	2.23999e-09			63.5307	-7.8125e-08	-6.52466e-08	-3.88306e-08	-6.0734e-08	2.00321e-08			63.4197	-1.07819e-08	-1.82861e-08	-8.05359e-09	-1.23739e-08	5.29878e-09			63.4197	-1.07819e-08	-2.42554e-08	-8.57544e-09	-1.45376e-08	8.48787e-09			63.5657	-9.08508e-09	-1.94794e-08	-1.11908e-08	-1.32517e-08	5.49508e-09
63.2046	-1.41968e-07	-1.25183e-07	-1.4801e-07	-1.38387e-07	1.18273e-08			63.036	-6.71692e-09	-1.08765e-08	-7.36084e-09	-8.31807e-09	2.2389e-09			63.6307	-7.8125e-08	-6.52466e-08	-3.88153e-08	-6.0729e-08	2.00405e-08			63.5197	-1.06567e-08	-1.82831e-08	-8.05359e-09	-1.23311e-08	5.31633e-09			63.5197	-1.06567e-08	-2.42279e-08	-8.60901e-09	-1.44979e-08	8.48842e-09			63.6657	-9.09119e-09	-1.94824e-08	-1.11908e-08	-1.32548e-08	5.4945e-09
63.3046	-1.41907e-07	-1.25183e-07	-1.4798e-07	-1.38357e-07	1.18057e-08			63.136	-6.70471e-09	-1.08795e-08	-7.35474e-09	-8.31299e-09	2.24632e-09			63.7307	-7.8125e-08	-6.52161e-08	-3.88245e-08	-6.07218e-08	2.0032e-08			63.6197	-1.06232e-08	-1.82831e-08	-8.06274e-09	-1.2323e-08	5.31798e-09			63.6197	-1.06232e-08	-2.4231e-08	-8.60596e-09	-1.44867e-08	8.49884e-09			63.7657	-9.09424e-09	-1.94794e-08	-1.12e-08	-1.32579e-08	5.4899e-09
63.4046	-1.41907e-07	-1.25153e-07	-1.47949e-07	-1.38336e-07	1.18103e-08			63.236	-6.72302e-09	-1.08734e-08	-7.35168e-09	-8.31604e-09	2.23694e-09			63.8307	-7.80945e-08	-6.51855e-08	-3.88031e-08	-6.06944e-08	2.0027e-08			63.7197	-1.06293e-08	-1.82709e-08	-8.06274e-09	-1.2321e-08	5.31016e-09			63.7197	-1.06293e-08	-2.42279e-08	-8.61206e-09	-1.44897e-08	8.49359e-09			63.8657	-9.09424e-09	-1.94763e-08	-1.11969e-08	-1.32558e-08	5.48874e-09
63.5046	-1.41876e-07	-1.25122e-07	-1.47949e-07	-1.38316e-07	1.18227e-08			63.336	-6.70776e-09	-1.08795e-08	-7.35168e-09	-8.31299e-09	2.24588e-09			63.9307	-7.8064e-08	-6.50635e-08	-3.88031e-08	-6.06435e-08	2.00001e-08			63.8197	-1.05804e-08	-1.8338e-08	-8.0658e-09	-1.23281e-08	5.35446e-09			63.8197	-1.05804e-08	-2.42065e-08	-8.61511e-09	-1.44674e-08	8.49143e-09			63.9657	-9.08508e-09	-1.94794e-08	-1.12e-08	-1.32548e-08	5.49337e-09
63.6046	-1.41846e-07	-1.25092e-07	-1.47888e-07	-1.38275e-07	1.18103e-08			63.436	-6.71997e-09	-1.08673e-08	-7.34558e-09	-8.31095e-09	2.23586e-09			64.0307	-7.8064e-08	-6.52771e-08	-3.87848e-08	-6.07086e-08	2.00341e-08			63.9197	-1.04736e-08	-1.86249e-08	-8.06885e-09	-1.23891e-08	5.53256e-09			63.9197	-1.04736e-08	-2.42188e-08	-8.63342e-09	-1.44419e-08	8.51682e-09			64.0657	-9.10339e-09	-1.94641e-08	-1.12e-08	-1.32558e-08	5.47778e-09
63.7046	-1.41815e-07	-1.25031e-07	-1.47827e-07	-1.38224e-07	1.18149e-08			63.536	-6.70471e-09	-1.08734e-08	-7.34558e-09	-8.3079e-09	2.24479e-09			64.1307	-7.80334e-08	-6.52161e-08	-3.88031e-08	-6.06842e-08	2.0004e-08			64.0197	-1.01044e-08	-1.86707e-08	-8.06274e-09	-1.22793e-08	5.62846e-09			64.0197	-1.01044e-08	-2.41974e-08	-8.66699e-09	-1.43229e-08	8.58169e-09			64.1657	-9.08508e-09	-1.94641e-08	-1.11969e-08	-1.32487e-08	5.4853e-09
63.8046	-1.41815e-07	-1.25061e-07	-1.47797e-07	-1.38224e-07	1.17855e-08			63.636	-6.70471e-09	-1.08612e-08	-7.34253e-09	-8.30282e-09	2.23846e-09			64.2307	-7.80334e-08	-6.52466e-08	-3.87878e-08	-6.06893e-08	2.00158e-08			64.1197	-1.01288e-08	-1.83472e-08	-8.0658e-09	-1.21806e-08	5.43912e-09			64.1197	-1.01288e-08	-2.41882e-08	-8.63647e-09	-1.43178e-08	8.58052e-09			64.2657	-9.09119e-09	-1.94702e-08	-1.11969e-08	-1.32528e-08	5.48644e-09
63.9046	-1.41815e-07	-1.25031e-07	-1.47766e-07	-1.38204e-07	1.17902e-08			63.736	-6.68945e-09	-1.08612e-08	-7.33948e-09	-8.29671e-09	2.24457e-09			64.3307	-7.80029e-08	-6.52466e-08	-3.87482e-08	-6.06659e-08	2.00243e-08			64.2197	-1.02997e-08	-1.82922e-08	-8.05969e-09	-1.22172e-08	5.37902e-09			64.2197	-1.02997e-08	-2.4176e-08	-8.63037e-09	-1.43687e-08	8.53431e-09			64.3657	-9.09424e-09	-1.9458e-08	-1.12061e-08	-1.32528e-08	5.47665e-09
64.0046	-1.41785e-07	-1.25e-07	-1.47736e-07	-1.38173e-07	1.17902e-08			63.836	-6.68945e-09	-1.08673e-08	-7.33032e-09	-8.29569e-09	2.25002e-09			64.4307	-7.79724e-08	-6.51855e-08	-3.87421e-08	-6.06333e-08	2.00074e-08			64.3197	-1.03271e-08	-1.82739e-08	-8.05969e-09	-1.22203e-08	5.36382e-09			64.3197	-1.03271e-08	-2.41577e-08	-8.64563e-09	-1.43768e-08	8.51212e-09			64.4657	-9.08508e-09	-1.94794e-08	-1.1203e-08	-1.32558e-08	5.4928e-09
64.1046	-1.41754e-07	-1.24939e-07	-1.47675e-07	-1.38123e-07	1.17948e-08			63.936	-6.70166e-09	-1.08612e-08	-7.33948e-09	-8.30078e-09	2.24021e-09			64.5307	-7.80029e-08	-6.53381e-08	-3.87299e-08	-6.06903e-08	2.00448e-08			64.4197	-1.04401e-08	-1.828e-08	-8.05969e-09	-1.22599e-08	5.34769e-09			64.4197	-1.04401e-08	-2.41547e-08	-8.62427e-09	-1.44063e-08	8.49098e-09			64.5657	-9.10339e-09	-1.94672e-08	-1.12061e-08	-1.32589e-08	5.47836e-09
64.2046	-1.41724e-07	-1.24939e-07	-1.47644e-07	-1.38102e-07	1.17778e-08			64.036	-6.67419e-09	-1.08704e-08	-7.33032e-09	-8.29163e-09	2.25722e-09			64.6307	-7.79419e-08	-6.53076e-08	-3.87451e-08	-6.06649e-08	2.00066e-08			64.5197	-1.03851e-08	-1.82831e-08	-8.05969e-09	-1.22426e-08	5.35884e-09			64.5197	-1.03851e-08	-2.41516e-08	-8.65173e-09	-1.43962e-08	8.49281e-09			64.6657	-9.08203e-09	-1.94611e-08	-1.12061e-08	-1.32497e-08	5.48302e-09
64.3046	-1.41693e-07	-1.24908e-07	-1.47583e-07	-1.38062e-07	1.17654e-08			64.136	-6.66504e-09	-1.08521e-08	-7.32117e-09	-8.27942e-09	2.25199e-09			64.7307	-7.79419e-08	-6.54297e-08	-3.87268e-08	-6.06995e-08	2.00309e-08			64.6197	-1.03668e-08	-1.82709e-08	-8.05969e-09	-1.22325e-08	5.35514e-09			64.6197	-1.03668e-08	-2.41516e-08	-8.62427e-09	-1.43809e-08	8.50642e-09			64.7657	-9.10645e-09	-1.94641e-08	-1.12091e-08	-1.32599e-08	5.47491e-09
64.4046	-1.41693e-07	-1.24908e-07	-1.47583e-07	-1.38062e-07	1.17654e-08			64.236	-6.67419e-09	-1.0849e-08	-7.32727e-09	-8.28349e-09	2.24567e-09			64.8307	-7.79114e-08	-6.51855e-08	-3.87238e-08	-6.06069e-08	1.9991e-08			64.7197	-1.01776e-08	-1.828e-08	-8.05054e-09	-1.21694e-08	5.39778e-09			64.7197	-1.01776e-08	-2.4115e-08	-8.65479e-09	-1.43158e-08	8.52044e-09			64.8657	-9.09119e-09	-1.94702e-08	-1.12091e-08	-1.32568e-08	5.48415e-09
64.5046	-1.41663e-07	-1.24847e-07	-1.47491e-07	-1.38e-07	1.17578e-08			64.336	-6.66809e-09	-1.08582e-08	-7.33032e-09	-8.28552e-09	2.25244e-09			64.9307	-7.79114e-08	-6.51855e-08	-3.87268e-08	-6.06079e-08	1.99893e-08			64.8197	-1.01868e-08	-1.82648e-08	-8.06274e-09	-1.21714e-08	5.3828e-09			64.8197	-1.01868e-08	-2.4115e-08	-8.65479e-09	-1.43188e-08	8.51822e-09			64.9657	-9.08203e-09	-1.94702e-08	-1.11969e-08	-1.32497e-08	5.48991e-09
64.6046	-1.41663e-07	-1.24847e-07	-1.47461e-07	-1.3799e-07	1.17455e-08			64.436	-6.67725e-09	-1.08643e-08	-7.32117e-09	-8.28756e-09	2.2546e-09			65.0307	-7.78809e-08	-6.52161e-08	-3.87054e-08	-6.06008e-08	1.99913e-08			64.9197	-1.02448e-08	-1.82709e-08	-8.06885e-09	-1.21948e-08	5.37331e-09			64.9197	-1.02448e-08	-2.41119e-08	-8.64563e-09	-1.43341e-08	8.50552e-09			65.0657	-9.08508e-09	-1.94733e-08	-1.12091e-08	-1.32558e-08	5.4882e-09
64.7046	-1.41663e-07	-1.24817e-07	-1.47491e-07	-1.3799e-07	1.17749e-08			64.536	-6.66504e-09	-1.08612e-08	-7.32422e-09	-8.28349e-09	2.25657e-09			65.1307	-7.78503e-08	-6.5094e-08	-3.86871e-08	-6.05438e-08	1.99742e-08			65.0197	-1.0965e-08	-1.8277e-08	-8.05664e-09	-1.24329e-08	5.26591e-09			65.0197	-1.0965e-08	-2.40997e-08	-8.65784e-09	-1.45742e-08	8.32964e-09			65.1657	-9.07898e-09	-1.94885e-08	-1.12e-08	-1.32558e-08	5.50087e-09
64.8046	-1.41602e-07	-1.24786e-07	-1.47461e-07	-1.3795e-07	1.17701e-08			64.636	-6.66199e-09	-1.08734e-08	-7.30896e-09	-8.28145e-09	2.26789e-09			65.2307	-7.78503e-08	-6.5155e-08	-3.86841e-08	-6.05632e-08	1.99828e-08			65.1197	-1.0733e-08	-1.87347e-08	-8.05359e-09	-1.25071e-08	5.55718e-09			65.1197	-1.0733e-08	-2.41028e-08	-8.67004e-09	-1.4502e-08	8.3783e-09			65.2657	-9.09424e-09	-1.94824e-08	-1.12183e-08	-1.3265e-08	5.4882e-09
64.9046	-1.41602e-07	-1.24756e-07	-1.4743e-07	-1.37929e-07	1.17749e-08			64.736	-6.65894e-09	-1.08429e-08	-7.31201e-09	-8.27128e-09	2.25089e-09			65.3307	-7.78198e-08	-6.51855e-08	-3.86688e-08	-6.05581e-08	1.99815e-08			65.2197	-1.07483e-08	-1.84357e-08	-8.05359e-09	-1.24125e-08	5.3874e-09			65.2197	-1.07483e-08	-2.40906e-08	-8.67615e-09	-1.4505e-08	8.36575e-09			65.3657	-9.09424e-09	-1.94672e-08	-1.12091e-08	-1.32568e-08	5.48127e-09
65.0046	-1.41571e-07	-1.24725e-07	-1.47369e-07	-1.37889e-07	1.17626e-08			64.836	-6.61621e-09	-1.08368e-08	-7.30591e-09	-8.25297e-09	2.26407e-09			65.4307	-7.78198e-08	-6.5155e-08	-3.86719e-08	-6.05489e-08	1.99763e-08			65.3197	-1.07666e-08	-1.82861e-08	-8.05664e-09	-1.23698e-08	5.29984e-09			65.3197	-1.07666e-08	-2.40875e-08	-8.69751e-09	-1.45172e-08	8.35245e-09			65.4657	-9.09729e-09	-1.94855e-08	-1.12152e-08	-1.3266e-08	5.48934e-09
65.1046	-1.41571e-07	-1.24725e-07	-1.47369e-07	-1.37889e-07	1.17626e-08			64.936	-6.66809e-09	-1.08398e-08	-7.2998e-09	-8.26925e-09	2.2485e-09			65.5307	-7.77893e-08	-6.51245e-08	-3.86597e-08	-6.05245e-08	1.99663e-08			65.4197	-1.0434e-08	-1.82709e-08	-8.05969e-09	-1.22548e-08	5.34357e-09			65.4197	-1.0434e-08	-2.40692e-08	-8.71887e-09	-1.44073e-08	8.41125e-09			65.5657	-9.08508e-09	-1.94946e-08	-1.12091e-08	-1.32629e-08	5.5003e-09
65.2046	-1.41541e-07	-1.24695e-07	-1.47278e-07	-1.37838e-07	1.1738e-08			65.036	-6.61926e-09	-1.08368e-08	-7.31201e-09	-8.25602e-09	2.26169e-09			65.6307	-7.77588e-08	-6.5155e-08	-3.86536e-08	-6.05225e-08	1.996e-08			65.5197	-1.04706e-08	-1.82587e-08	-8.06274e-09	-1.2264e-08	5.3293e-09			65.5197	-1.04706e-08	-2.4057e-08	-8.70972e-09	-1.44124e-08	8.39872e-09			65.6657	-9.08508e-09	-1.94672e-08	-1.1203e-08	-1.32517e-08	5.48588e-09
65.3046	-1.41571e-07	-1.24695e-07	-1.47308e-07	-1.37858e-07	1.17551e-08			65.136	-6.65894e-09	-1.08337e-08	-7.29675e-09	-8.26314e-09	2.24893e-09			65.7307	-7.77283e-08	-6.5155e-08	-3.86322e-08	-6.05052e-08	1.99585e-08			65.6197	-1.04279e-08	-1.82617e-08	-8.05969e-09	-1.22498e-08	5.33946e-09			65.6197	-1.04279e-08	-2.40479e-08	-8.73413e-09	-1.44033e-08	8.39527e-09			65.7657	-9.08203e-09	-1.94641e-08	-1.11938e-08	-1.32467e-08	5.48702e-09
65.4046	-1.41541e-07	-1.24634e-07	-1.47278e-07	-1.37817e-07	1.17722e-08			65.236	-6.64063e-09	-1.08276e-08	-7.28455e-09	-8.25094e-09	2.2546e-09			65.8307	-7.77283e-08	-6.52161e-08	-3.86292e-08	-6.05245e-08	1.99673e-08			65.7197	-1.03424e-08	-1.82465e-08	-8.05359e-09	-1.22142e-08	5.34801e-09			65.7197	-1.03424e-08	-2.40479e-08	-8.71887e-09	-1.43697e-08	8.42074e-09			65.8657	-9.06982e-09	-1.94763e-08	-1.11938e-08	-1.32467e-08	5.49857e-09
65.5046	-1.41479e-07	-1.24634e-07	-1.47217e-07	-1.37777e-07	1.1738e-08			65.336	-6.62842e-09	-1.08215e-08	-7.29065e-09	-8.24687e-09	2.25418e-09			65.9307	-7.76978e-08	-6.51855e-08	-3.86322e-08	-6.05052e-08	1.99489e-08			65.8197	-1.02661e-08	-1.82404e-08	-8.05359e-09	-1.21867e-08	5.35808e-09			65.8197	-1.02661e-08	-2.40387e-08	-8.71887e-09	-1.43412e-08	8.43381e-09			65.9657	-9.08203e-09	-1.94611e-08	-1.11877e-08	-1.32436e-08	5.48644e-09
65.6046	-1.41449e-07	-1.24573e-07	-1.47186e-07	-1.37736e-07	1.17551e-08			65.436	-6.63147e-09	-1.08185e-08	-7.28149e-09	-8.24382e-09	2.25329e-09			66.0307	-7.76672e-08	-6.50635e-08	-3.86108e-08	-6.04472e-08	1.99332e-08			65.9197	-1.03943e-08	-1.82495e-08	-8.05664e-09	-1.22335e-08	5.33953e-09			65.9197	-1.03943e-08	-2.40387e-08	-8.74634e-09	-1.43931e-08	8.39387e-09			66.0657	-9.09424e-09	-1.94641e-08	-1.11877e-08	-1.32487e-08	5.48354e-09
65.7046	-1.4151e-07	-1.24573e-07	-1.47156e-07	-1.37746e-07	1.17526e-08			65.536	-6.62537e-09	-1.08124e-08	-7.27539e-09	-8.23771e-09	2.25329e-09			66.1307	-7.76672e-08	-6.5155e-08	-3.85956e-08	-6.04726e-08	1.99523e-08			66.0197	-1.04401e-08	-1.82404e-08	-8.04749e-09	-1.22426e-08	5.33016e-09			66.0197	-1.04401e-08	-2.40448e-08	-8.74329e-09	-1.44094e-08	8.38753e-09			66.1657	-9.07593e-09	-1.94702e-08	-1.11938e-08	-1.32467e-08	5.4928e-09
65.8046	-1.41449e-07	-1.24542e-07	-1.47156e-07	-1.37716e-07	1.17599e-08			65.636	-6.62842e-09	-1.08002e-08	-7.27539e-09	-8.23466e-09	2.24522e-09			66.2307	-7.76367e-08	-6.52466e-08	-3.862e-08	-6.05011e-08	1.99365e-08			66.1197	-1.04218e-08	-1.82404e-08	-8.04749e-09	-1.22365e-08	5.33327e-09			66.1197	-1.04218e-08	-2.40356e-08	-8.7616e-09	-1.44063e-08	8.38044e-09			66.2657	-9.08508e-09	-1.94733e-08	-1.12e-08	-1.32528e-08	5.48991e-09
65.9046	-1.41388e-07	-1.24542e-07	-1.47125e-07	-1.37685e-07	1.1738e-08			65.736	-6.59485e-09	-1.0791e-08	-7.26318e-09	-8.21635e-09	2.25463e-09			66.3307	-7.76062e-08	-6.51245e-08	-3.85803e-08	-6.0437e-08	1.99307e-08			66.2197	-1.04584e-08	-1.82373e-08	-8.05054e-09	-1.22487e-08	5.32415e-09			66.2197	-1.04584e-08	-2.40295e-08	-8.7677e-09	-1.44185e-08	8.36619e-09			66.3657	-9.08508e-09	-1.94733e-08	-1.11908e-08	-1.32497e-08	5.49163e-09
66.0046	-1.41449e-07	-1.24481e-07	-1.47034e-07	-1.37655e-07	1.17453e-08			65.836	-6.62537e-09	-1.0791e-08	-7.26318e-09	-8.22652e-09	2.2437e-09			66.4307	-7.75757e-08	-6.51245e-08	-3.85559e-08	-6.04187e-08	1.9931e-08			66.3197	-1.05225e-08	-1.82434e-08	-8.05359e-09	-1.22732e-08	5.31571e-09			66.3197	-1.05225e-08	-2.39807e-08	-8.7677e-09	-1.44236e-08	8.32306e-09			66.4657	-9.07898e-09	-1.9455e-08	-1.11847e-08	-1.32395e-08	5.48471e-09
66.1046	-1.41388e-07	-1.24481e-07	-1.47064e-07	-1.37644e-07	1.17477e-08			65.936	-6.57959e-09	-1.07788e-08	-7.26929e-09	-8.20923e-09	2.25188e-09			66.5307	-7.75757e-08	-6.50635e-08	-3.86047e-08	-6.04146e-08	1.9897e-08			66.4197	-1.06659e-08	-1.82434e-08	-8.04749e-09	-1.23189e-08	5.29515e-09			66.4197	-1.06659e-08	-2.39807e-08	-8.78906e-09	-1.44786e-08	8.28244e-09			66.5657	-9.07288e-09	-1.94519e-08	-1.11969e-08	-1.32406e-08	5.48302e-09
66.2046	-1.41388e-07	-1.24451e-07	-1.47003e-07	-1.37614e-07	1.17404e-08			66.036	-6.63147e-09	-1.07727e-08	-7.26318e-09	-8.22245e-09	2.23105e-09			66.6307	-7.75452e-08	-6.50024e-08	-3.85712e-08	-6.03729e-08	1.98952e-08			66.5197	-1.07483e-08	-1.82343e-08	-8.03528e-09	-1.23393e-08	5.28235e-09			66.5197	-1.07483e-08	-2.3996e-08	-8.80432e-09	-1.45162e-08	8.26707e-09			66.6657	-9.07288e-09	-1.94641e-08	-1.11908e-08	-1.32426e-08	5.49107e-09
66.3046	-1.41357e-07	-1.2439e-07	-1.46942e-07	-1.37563e-07	1.17453e-08			66.136	-6.57043e-09	-1.07544e-08	-7.26624e-09	-8.19702e-09	2.24191e-09			66.7307	-7.75146e-08	-6.5033e-08	-3.85681e-08	-6.03719e-08	1.98872e-08			66.6197	-1.08215e-08	-1.82312e-08	-8.04443e-09	-1.23657e-08	5.26602e-09			66.6197	-1.08215e-08	-2.40051e-08	-8.80737e-09	-1.45447e-08	8.25465e-09			66.7657	-9.07288e-09	-1.94672e-08	-1.11908e-08	-1.32436e-08	5.4928e-09
66.4046	-1.41327e-07	-1.24359e-07	-1.46942e-07	-1.37543e-07	1.17575e-08			66.236	-6.60706e-09	-1.07452e-08	-7.25098e-09	-8.20109e-09	2.2267e-09			66.8307	-7.75146e-08	-6.5094e-08	-3.85437e-08	-6.03841e-08	1.99078e-08			66.7197	-1.08337e-08	-1.8219e-08	-8.04443e-09	-1.23657e-08	5.25744e-09			66.7197	-1.08337e-08	-2.40082e-08	-8.81653e-09	-1.45528e-08	8.25047e-09			66.8657	-9.06677e-09	-1.94275e-08	-1.11847e-08	-1.32263e-08	5.47378e-09
66.5046	-1.41327e-07	-1.24359e-07	-1.46912e-07	-1.37533e-07	1.17453e-08			66.336	-6.57349e-09	-1.07513e-08	-7.24182e-09	-8.18888e-09	2.24417e-09			66.9307	-7.74841e-08	-6.5033e-08	-3.85223e-08	-6.03465e-08	1.98992e-08			66.8197	-1.08704e-08	-1.82281e-08	-8.04443e-09	-1.2381e-08	5.25723e-09			66.8197	-1.08704e-08	-2.40051e-08	-8.81653e-09	-1.4564e-08	8.24049e-09			66.9657	-9.09424e-09	-1.94458e-08	-1.11725e-08	-1.32375e-08	5.47603e-09
66.6046	-1.41296e-07	-1.24329e-07	-1.46912e-07	-1.37512e-07	1.17575e-08			66.436	-6.58569e-09	-1.07483e-08	-7.23877e-09	-8.19092e-09	2.23869e-09			67.0307	-7.74536e-08	-6.50024e-08	-3.85254e-08	-6.03271e-08	1.98808e-08			66.9197	-1.08673e-08	-1.82129e-08	-8.04749e-09	-1.23759e-08	5.24793e-09			66.9197	-1.08673e-08	-2.39563e-08	-8.82568e-09	-1.45498e-08	8.21001e-09			67.0657	-9.07593e-09	-1.94519e-08	-1.11786e-08	-1.32355e-08	5.48528e-09
66.7046	-1.41296e-07	-1.24268e-07	-1.46881e-07	-1.37482e-07	1.17795e-08			66.536	-6.56433e-09	-1.07361e-08	-7.24792e-09	-8.18278e-09	2.23749e-09			67.1307	-7.74231e-08	-6.50024e-08	-3.85132e-08	-6.03129e-08	1.98743e-08			67.0197	-1.08215e-08	-1.82068e-08	-8.04138e-09	-1.23566e-08	5.25368e-09			67.0197	-1.08215e-08	-2.39746e-08	-8.80737e-09	-1.45345e-08	8.23716e-09			67.1657	-9.08203e-09	-1.94427e-08	-1.11755e-08	-1.32334e-08	5.47835e-09
66.8046	-1.41327e-07	-1.24237e-07	-1.46851e-07	-1.37472e-07	1.17894e-08			66.636	-6.58875e-09	-1.073e-08	-7.22961e-09	-8.18278e-09	2.22909e-09			67.2307	-7.73926e-08	-6.50024e-08	-3.85284e-08	-6.03078e-08	1.98528e-08			67.1197	-1.07941e-08	-1.82098e-08	-8.03528e-09	-1.23464e-08	5.26191e-09			67.1197	-1.07941e-08	-2.39716e-08	-8.81348e-09	-1.45264e-08	8.2395e-09			67.2657	-9.07288e-09	-1.94366e-08	-1.11786e-08	-1.32294e-08	5.47779e-09
66.9046	-1.41266e-07	-1.24207e-07	-1.4679e-07	-1.37421e-07	1.17723e-08			66.736	-6.57349e-09	-1.07391e-08	-7.22961e-09	-8.18075e-09	2.23979e-09			67.3307	-7.73926e-08	-6.5033e-08	-3.8562e-08	-6.03292e-08	1.9838e-08			67.2197	-1.07544e-08	-1.82129e-08	-8.03833e-09	-1.23352e-08	5.26827e-09			67.2197	-1.07544e-08	-2.39624e-08	-8.8501e-09	-1.45223e-08	8.23063e-09			67.3657	-9.07898e-09	-1.94275e-08	-1.11786e-08	-1.32284e-08	5.47029e-09
67.0046	-1.41266e-07	-1.24176e-07	-1.4679e-07	-1.3741e-07	1.17894e-08			66.836	-6.59485e-09	-1.07269e-08	-7.22656e-09	-8.18278e-09	2.22582e-09			67.4307	-7.73621e-08	-6.50024e-08	-3.85468e-08	-6.03038e-08	1.98297e-08			67.3197	-1.07452e-08	-1.81885e-08	-8.04443e-09	-1.2326e-08	5.25353e-09			67.3197	-1.07452e-08	-2.39471e-08	-8.84399e-09	-1.45121e-08	8.22608e-09			67.4657	-9.08813e-09	-1.94427e-08	-1.11786e-08	-1.32365e-08	5.47547e-09
67.1046	-1.41235e-07	-1.24207e-07	-1.4679e-07	-1.3741e-07	1.17673e-08			66.936	-6.57043e-09	-1.06628e-08	-7.22961e-09	-8.1543e-09	2.19732e-09			67.5307	-7.73621e-08	-6.5033e-08	-3.85132e-08	-6.03027e-08	1.98517e-08			67.4197	-1.06964e-08	-1.81885e-08	-8.04443e-09	-1.23098e-08	5.26095e-09			67.4197	-1.06964e-08	-2.39258e-08	-8.8562e-09	-1.44928e-08	8.22086e-09			67.5657	-9.06677e-09	-1.94427e-08	-1.11786e-08	-1.32294e-08	5.48357e-09
67.2046	-1.41235e-07	-1.24146e-07	-1.46729e-07	-1.3737e-07	1.17773e-08			67.036	-6.58569e-09	-1.07208e-08	-7.21436e-09	-8.17362e-09	2.22822e-09			67.6307	-7.7301e-08	-6.49719e-08	-3.85376e-08	-6.02702e-08	1.98048e-08			67.5197	-1.06384e-08	-1.82007e-08	-8.03833e-09	-1.22925e-08	5.27923e-09			67.5197	-1.06384e-08	-2.39502e-08	-8.84094e-09	-1.44765e-08	8.25352e-09			67.6657	-9.07593e-09	-1.9458e-08	-1.11816e-08	-1.32385e-08	5.48817e-09
67.3046	-1.41205e-07	-1.24176e-07	-1.46698e-07	-1.3736e-07	1.1743e-08			67.136	-6.58875e-09	-1.07422e-08	-7.2113e-09	-8.18075e-09	2.24001e-09			67.7307	-7.7301e-08	-6.49414e-08	-3.85284e-08	-6.0257e-08	1.98062e-08			67.6197	-1.06323e-08	-1.81854e-08	-8.03223e-09	-1.22833e-08	5.27411e-09			67.6197	-1.06323e-08	-2.39441e-08	-8.8562e-09	-1.44775e-08	8.24623e-09			67.7657	-9.08203e-09	-1.9455e-08	-1.11725e-08	-1.32365e-08	5.48584e-09
67.4046	-1.41174e-07	-1.24115e-07	-1.46698e-07	-1.37329e-07	1.17723e-08			67.236	-6.58569e-09	-1.07574e-08	-7.20825e-09	-8.1838e-09	2.25048e-09			67.8307	-7.72705e-08	-6.49109e-08	-3.85742e-08	-6.02519e-08	1.97644e-08			67.7197	-1.06201e-08	-1.82007e-08	-8.03528e-09	-1.22854e-08	5.28334e-09			67.7197	-1.06201e-08	-2.39197e-08	-8.84094e-09	-1.44602e-08	8.24027e-09			67.8657	-9.06982e-09	-1.94244e-08	-1.11786e-08	-1.32243e-08	5.47203e-09
67.5046	-1.41144e-07	-1.24084e-07	-1.46667e-07	-1.37299e-07	1.17723e-08			67.336	-6.57959e-09	-1.06995e-08	-7.20215e-09	-8.1604e-09	2.22082e-09			67.9307	-7.724e-08	-6.49109e-08	-3.8501e-08	-6.02173e-08	1.97914e-08			67.8197	-1.06018e-08	-1.81885e-08	-8.03528e-09	-1.22752e-08	5.27939e-09			67.8197	-1.06018e-08	-2.39319e-08	-8.88062e-09	-1.44714e-08	8.23806e-09			67.9657	-9.07898e-09	-1.94519e-08	-1.11847e-08	-1.32385e-08	5.48298e-09
67.6046	-1.41144e-07	-1.24084e-07	-1.46606e-07	-1.37278e-07	1.17481e-08			67.436	-6.58875e-09	-1.08246e-08	-7.1991e-09	-8.20414e-09	2.2898e-09			68.0307	-7.72095e-08	-6.48804e-08	-3.84644e-08	-6.01847e-08	1.97948e-08			67.9197	-1.06171e-08	-1.81854e-08	-8.03528e-09	-1.22793e-08	5.27528e-09			67.9197	-1.06171e-08	-2.39044e-08	-8.85925e-09	-1.44602e-08	8.22598e-09			68.0657	-9.07288e-09	-1.94458e-08	-1.11877e-08	-1.32355e-08	5.48127e-09
67.7046	-1.41144e-07	-1.24054e-07	-1.46606e-07	-1.37268e-07	1.17652e-08			67.536	-6.58875e-09	-1.06964e-08	-7.1991e-09	-8.16142e-09	2.21648e-09			68.1307	-7.72095e-08	-6.49109e-08	-3.84888e-08	-6.0203e-08	1.9785e-08			68.0197	-1.06689e-08	-1.81763e-08	-8.03528e-09	-1.22935e-08	5.26206e-09			68.0197	-1.06689e-08	-2.39136e-08	-8.8562e-09	-1.44796e-08	8.22021e-09			68.1657	-9.05762e-09	-1.94427e-08	-1.11847e-08	-1.32284e-08	5.4859e-09
67.8046	-1.41113e-07	-1.24023e-07	-1.46606e-07	-1.37248e-07	1.17773e-08			67.636	-6.5918e-09	-1.06842e-08	-7.19604e-09	-8.15735e-09	2.20908e-09			68.2307	-7.7179e-08	-6.49719e-08	-3.84827e-08	-6.02112e-08	1.97825e-08			68.1197	-1.07086e-08	-1.81763e-08	-8.03528e-09	-1.23067e-08	5.25598e-09			68.1197	-1.07086e-08	-2.38953e-08	-8.88672e-09	-1.44969e-08	8.19007e-09			68.2657	-9.06372e-09	-1.94489e-08	-1.11938e-08	-1.32355e-08	5.48534e-09
67.9046	-1.41083e-07	-1.24023e-07	-1.46606e-07	-1.37238e-07	1.17723e-08			67.736	-6.5979e-09	-1.07025e-08	-7.18994e-09	-8.16345e-09	2.21873e-09			68.3307	-7.71484e-08	-6.48804e-08	-3.84705e-08	-6.01664e-08	1.97652e-08			68.2197	-1.06873e-08	-1.81885e-08	-8.03223e-09	-1.23027e-08	5.2673e-09			68.2197	-1.06873e-08	-2.388e-08	-8.90198e-09	-1.44897e-08	8.18105e-09			68.3657	-9.05762e-09	-1.9455e-08	-1.11877e-08	-1.32334e-08	5.49225e-09
68.0046	-1.41083e-07	-1.23932e-07	-1.46545e-07	-1.37187e-07	1.17995e-08			67.836	-6.604e-09	-1.07086e-08	-7.18079e-09	-8.16447e-09	2.22209e-09			68.4307	-7.71179e-08	-6.49109e-08	-3.84552e-08	-6.01613e-08	1.97641e-08			68.3197	-1.06842e-08	-1.81824e-08	-8.02612e-09	-1.22976e-08	5.26684e-09			68.3197	-1.06842e-08	-2.38861e-08	-8.89282e-09	-1.44877e-08	8.18839e-09			68.4657	-9.06372e-09	-1.94489e-08	-1.11847e-08	-1.32324e-08	5.48704e-09
68.1046	-1.41083e-07	-1.23901e-07	-1.46515e-07	-1.37166e-07	1.18045e-08			67.936	-6.60706e-09	-1.07208e-08	-7.18384e-09	-8.17057e-09	2.22733e-09			68.5307	-7.71179e-08	-6.49109e-08	-3.84857e-08	-6.01715e-08	1.97474e-08			68.4197	-1.06567e-08	-1.81702e-08	-8.01392e-09	-1.22803e-08	5.26918e-09			68.4197	-1.06567e-08	-2.38739e-08	-8.90198e-09	-1.44775e-08	8.18465e-09			68.5657	-9.06982e-09	-1.94489e-08	-1.11847e-08	-1.32345e-08	5.48472e-09
68.2046	-1.41022e-07	-1.23962e-07	-1.46484e-07	-1.37156e-07	1.17481e-08			68.036	-6.57959e-09	-1.07086e-08	-7.18689e-09	-8.15837e-09	2.22936e-09			68.6307	-7.70874e-08	-6.48499e-08	-3.84521e-08	-6.01298e-08	1.97454e-08			68.5197	-1.06537e-08	-1.81671e-08	-8.02307e-09	-1.22813e-08	5.26424e-09			68.5197	-1.06537e-08	-2.38892e-08	-8.91418e-09	-1.44857e-08	8.18997e-09			68.6657	-9.04236e-09	-1.94489e-08	-1.11938e-08	-1.32284e-08	5.49347e-09
68.3046	-1.41052e-07	-1.23901e-07	-1.46454e-07	-1.37136e-07	1.17753e-08			68.136	-6.58264e-09	-1.07025e-08	-7.18079e-09	-8.15531e-09	2.22612e-09			68.7307	-7.70569e-08	-6.48499e-08	-3.84583e-08	-6.01217e-08	1.97289e-08			68.6197	-1.06445e-08	-1.81549e-08	-8.02002e-09	-1.22732e-08	5.26007e-09			68.6197	-1.06445e-08	-2.38403e-08	-8.91418e-09	-1.44663e-08	8.16408e-09			68.7657	-9.05762e-09	-1.9458e-08	-1.11938e-08	-1.32365e-08	5.49284e-09
68.4046	-1.41022e-07	-1.23932e-07	-1.46423e-07	-1.37126e-07	1.1741e-08			68.236	-6.57959e-09	-1.06812e-08	-7.17468e-09	-8.14514e-09	2.21631e-09			68.8307	-7.70569e-08	-6.48193e-08	-3.84583e-08	-6.01115e-08	1.97253e-08			68.7197	-1.0614e-08	-1.81641e-08	-8.02002e-09	-1.2266e-08	5.26994e-09			68.7197	-1.0614e-08	-2.38739e-08	-8.91724e-09	-1.44684e-08	8.18948e-09			68.8657	-9.06982e-09	-1.94458e-08	-1.11938e-08	-1.32365e-08	5.48129e-09
68.5046	-1.40991e-07	-1.2384e-07	-1.46393e-07	-1.37075e-07	1.17753e-08			68.336	-6.56738e-09	-1.07147e-08	-7.17163e-09	-8.15125e-09	2.2405e-09			68.9307	-7.69958e-08	-6.47888e-08	-3.8443e-08	-6.00759e-08	1.97038e-08			68.8197	-1.05988e-08	-1.81519e-08	-8.01392e-09	-1.22548e-08	5.26796e-09			68.8197	-1.05988e-08	-2.38586e-08	-8.92334e-09	-1.44602e-08	8.18225e-09			68.9657	-9.06067e-09	-1.94397e-08	-1.11938e-08	-1.32314e-08	5.48131e-09
68.6046	-1.40961e-07	-1.2381e-07	-1.46393e-07	-1.37054e-07	1.17874e-08			68.436	-6.57043e-09	-1.07147e-08	-7.16248e-09	-8.14921e-09	2.24143e-09			69.0307	-7.69958e-08	-6.47888e-08	-3.84369e-08	-6.00739e-08	1.97071e-08			68.9197	-1.06293e-08	-1.8158e-08	-8.01697e-09	-1.22681e-08	5.26537e-09			68.9197	-1.06293e-08	-2.38556e-08	-8.92334e-09	-1.44694e-08	8.17331e-09			69.0657	-9.06982e-09	-1.94397e-08	-1.11877e-08	-1.32324e-08	5.47897e-09
68.7046	-1.40961e-07	-1.23779e-07	-1.46362e-07	-1.37034e-07	1.17924e-08			68.536	-6.56128e-09	-1.06964e-08	-7.15637e-09	-8.13802e-09	2.23552e-09			69.1307	-7.69653e-08	-6.47583e-08	-3.84521e-08	-6.00586e-08	1.9682e-08			69.0197	-1.06201e-08	-1.81488e-08	-8.01697e-09	-1.2262e-08	5.26168e-09			69.0197	-1.06201e-08	-2.3822e-08	-8.9386e-09	-1.44602e-08	8.15101e-09			69.1657	-9.07898e-09	-1.94519e-08	-1.11877e-08	-1.32395e-08	5.48241e-09
68.8046	-1.409e-07	-1.23779e-07	-1.46362e-07	-1.37014e-07	1.17823e-08			68.636	-6.57654e-09	-1.06873e-08	-7.15027e-09	-8.13802e-09	2.22626e-09			69.2307	-7.69348e-08	-6.47278e-08	-3.84552e-08	-6.00393e-08	1.96636e-08			69.1197	-1.0611e-08	-1.81458e-08	-8.02307e-09	-1.22599e-08	5.25894e-09			69.1197	-1.0611e-08	-2.38373e-08	-8.94775e-09	-1.44653e-08	8.15884e-09			69.2657	-9.06982e-09	-1.94366e-08	-1.11816e-08	-1.32294e-08	5.47838e-09
68.9046	-1.409e-07	-1.2381e-07	-1.46332e-07	-1.37014e-07	1.17531e-08			68.736	-6.58875e-09	-1.06903e-08	-7.14417e-09	-8.14107e-09	2.2251e-09			69.3307	-7.68738e-08	-6.46973e-08	-3.84491e-08	-6.00067e-08	1.96371e-08			69.2197	-1.06506e-08	-1.81366e-08	-8.01697e-09	-1.22681e-08	5.25012e-09			69.2197	-1.06506e-08	-2.38495e-08	-8.9447e-09	-1.44816e-08	8.15754e-09			69.3657	-9.07593e-09	-1.94366e-08	-1.11847e-08	-1.32324e-08	5.47549e-09
69.0046	-1.409e-07	-1.23779e-07	-1.46301e-07	-1.36993e-07	1.17581e-08			68.836	-6.57654e-09	-1.06842e-08	-7.15637e-09	-8.13904e-09	2.22316e-09			69.4307	-7.68738e-08	-6.46973e-08	-3.84521e-08	-6.00077e-08	1.96354e-08			69.3197	-1.06415e-08	-1.81366e-08	-8.00781e-09	-1.2262e-08	5.25524e-09			69.3197	-1.06415e-08	-2.38403e-08	-8.94775e-09	-1.44765e-08	8.1534e-09			69.4657	-9.05457e-09	-1.94366e-08	-1.11847e-08	-1.32253e-08	5.48361e-09
69.1046	-1.409e-07	-1.23749e-07	-1.46301e-07	-1.36983e-07	1.17753e-08			68.936	-6.57959e-09	-1.06659e-08	-7.14417e-09	-8.12988e-09	2.21432e-09			69.5307	-7.68738e-08	-6.46667e-08	-3.84216e-08	-5.99874e-08	1.96485e-08			69.4197	-1.06049e-08	-1.81274e-08	-8.01086e-09	-1.22477e-08	5.25457e-09			69.4197	-1.06049e-08	-2.38312e-08	-8.94775e-09	-1.44613e-08	8.15677e-09			69.5657	-9.07593e-09	-1.94305e-08	-1.11877e-08	-1.32314e-08	5.47146e-09
69.2046	-1.40869e-07	-1.23749e-07	-1.46301e-07	-1.36973e-07	1.17702e-08			69.036	-6.59485e-09	-1.06659e-08	-7.14417e-09	-8.13497e-09	2.20899e-09			69.6307	-7.68127e-08	-6.46362e-08	-3.84338e-08	-5.99609e-08	1.9612e-08			69.5197	-1.06018e-08	-1.81274e-08	-8.01697e-09	-1.22487e-08	5.25259e-09			69.5197	-1.06018e-08	-2.38251e-08	-8.96912e-09	-1.44653e-08	8.14678e-09			69.6657	-9.07288e-09	-1.94366e-08	-1.11877e-08	-1.32324e-08	5.47608e-09
69.3046	-1.40869e-07	-1.23718e-07	-1.4624e-07	-1.36943e-07	1.17632e-08			69.136	-6.604e-09	-1.06537e-08	-7.1228e-09	-8.12683e-09	2.20364e-09			69.7307	-7.68127e-08	-6.46362e-08	-3.84216e-08	-5.99569e-08	1.96187e-08			69.6197	-1.05743e-08	-1.81305e-08	-8.01086e-09	-1.22386e-08	5.26108e-09			69.6197	-1.05743e-08	-2.38068e-08	-8.9447e-09	-1.44419e-08	8.15101e-09			69.7657	-9.06067e-09	-1.94244e-08	-1.11908e-08	-1.32253e-08	5.47324e-09
69.4046	-1.40839e-07	-1.23657e-07	-1.4624e-07	-1.36912e-07	1.17924e-08			69.236	-6.604e-09	-1.06659e-08	-7.11975e-09	-8.12988e-09	2.21134e-09			69.8307	-7.67822e-08	-6.46057e-08	-3.83453e-08	-5.99111e-08	1.96438e-08			69.7197	-1.0553e-08	-1.81061e-08	-8.01086e-09	-1.22233e-08	5.25079e-09			69.7197	-1.0553e-08	-2.37885e-08	-8.98132e-09	-1.44409e-08	8.13325e-09			69.8657	-9.06372e-09	-1.94275e-08	-1.11725e-08	-1.32212e-08	5.47722e-09
69.5046	-1.40839e-07	-1.23657e-07	-1.46179e-07	-1.36892e-07	1.17683e-08			69.336	-6.5979e-09	-1.06567e-08	-7.12891e-09	-8.12785e-09	2.20612e-09			69.9307	-7.67517e-08	-6.46667e-08	-3.83545e-08	-5.99243e-08	1.9633e-08			69.8197	-1.05499e-08	-1.81213e-08	-8.00781e-09	-1.22264e-08	5.26105e-09			69.8197	-1.05499e-08	-2.38159e-08	-8.98438e-09	-1.44501e-08	8.14874e-09			69.9657	-9.07593e-09	-1.94244e-08	-1.11877e-08	-1.32294e-08	5.46801e-09
69.6046	-1.40808e-07	-1.23596e-07	-1.46179e-07	-1.36861e-07	1.17975e-08			69.436	-6.604e-09	-1.06476e-08	-7.12585e-09	-8.12581e-09	2.19945e-09			70.0307	-7.67212e-08	-6.45447e-08	-3.83514e-08	-5.98724e-08	1.96069e-08			69.9197	-1.05072e-08	-1.81305e-08	-8.00781e-09	-1.22152e-08	5.27305e-09			69.9197	-1.05072e-08	-2.37915e-08	-8.99963e-09	-1.44328e-08	8.13987e-09			70.0657	-9.07288e-09	-1.94275e-08	-1.11877e-08	-1.32294e-08	5.47089e-09
69.7046	-1.40778e-07	-1.23535e-07	-1.46179e-07	-1.36831e-07	1.18267e-08			69.536	-6.63147e-09	-1.06445e-08	-7.11975e-09	-8.13192e-09	2.18964e-09			70.1307	-7.67212e-08	-6.46057e-08	-3.83362e-08	-5.98877e-08	1.96226e-08			70.0197	-1.04553e-08	-1.81244e-08	-8.01086e-09	-1.21969e-08	5.27689e-09			70.0197	-1.04553e-08	-2.37793e-08	-9.01184e-09	-1.44155e-08	8.14135e-09			70.1657	-9.06677e-09	-1.94427e-08	-1.11816e-08	-1.32304e-08	5.483e-09
69.8046	-1.40778e-07	-1.23627e-07	-1.4621e-07	-1.36871e-07	1.17874e-08			69.636	-6.62231e-09	-1.06476e-08	-7.11365e-09	-8.12785e-09	2.19594e-09			70.2307	-7.66907e-08	-6.45752e-08	-3.8327e-08	-5.98643e-08	1.96109e-08			70.1197	-1.03943e-08	-1.81366e-08	-8.00781e-09	-1.21796e-08	5.29514e-09			70.1197	-1.03943e-08	-2.37946e-08	-8.99048e-09	-1.43931e-08	8.17209e-09			70.2657	-9.06372e-09	-1.94427e-08	-1.11603e-08	-1.32222e-08	5.48816e-09
69.9046	-1.40717e-07	-1.23657e-07	-1.46118e-07	-1.36831e-07	1.17238e-08			69.736	-6.63757e-09	-1.06384e-08	-7.10449e-09	-8.12683e-09	2.1876e-09			70.3307	-7.66602e-08	-6.45752e-08	-3.8327e-08	-5.98541e-08	1.95978e-08			70.2197	-1.03546e-08	-1.81305e-08	-8.00476e-09	-1.21633e-08	5.29963e-09			70.2197	-1.03546e-08	-2.37793e-08	-9.0271e-09	-1.4387e-08	8.161e-09			70.3657	-9.06067e-09	-1.94122e-08	-1.11725e-08	-1.32151e-08	5.46974e-09
70.0046	-1.40778e-07	-1.23505e-07	-1.46088e-07	-1.3679e-07	1.18078e-08			69.836	-6.64063e-09	-1.06384e-08	-7.09534e-09	-8.1248e-09	2.18871e-09			70.4307	-7.66296e-08	-6.45752e-08	-3.83148e-08	-5.98399e-08	1.95914e-08			70.3197	-1.03668e-08	-1.81244e-08	-7.99866e-09	-1.21633e-08	5.29652e-09			70.3197	-1.03668e-08	-2.3764e-08	-9.01489e-09	-1.43819e-08	8.15322e-09			70.4657	-9.05151e-09	-1.94275e-08	-1.11633e-08	-1.32141e-08	5.48357e-09
70.1046	-1.40778e-07	-1.23688e-07	-1.46088e-07	-1.36851e-07	1.17048e-08			69.936	-6.64673e-09	-1.06354e-08	-7.10144e-09	-8.12785e-09	2.18345e-09			70.5307	-7.65991e-08	-6.45447e-08	-3.8324e-08	-5.98226e-08	1.95696e-08			70.4197	-1.04462e-08	-1.80817e-08	-8.00476e-09	-1.21775e-08	5.25683e-09			70.4197	-1.04462e-08	-2.37549e-08	-9.03015e-09	-1.44104e-08	8.12347e-09			70.5657	-9.06982e-09	-1.94244e-08	-1.11572e-08	-1.32172e-08	5.47604e-09
70.2046	-1.40717e-07	-1.23566e-07	-1.46088e-07	-1.3679e-07	1.17632e-08			70.036	-6.65588e-09	-1.06384e-08	-7.08618e-09	-8.12683e-09	2.18572e-09			70.6307	-7.65991e-08	-6.45142e-08	-3.83362e-08	-5.98165e-08	1.95592e-08			70.5197	-1.05072e-08	-1.80847e-08	-7.99866e-09	-1.21969e-08	5.25103e-09			70.5197	-1.05072e-08	-2.37885e-08	-9.04236e-09	-1.4446e-08	8.12388e-09			70.6657	-9.06677e-09	-1.94519e-08	-1.11542e-08	-1.32243e-08	5.49334e-09
70.3046	-1.40686e-07	-1.23474e-07	-1.46027e-07	-1.36729e-07	1.17855e-08			70.136	-6.65588e-09	-1.06323e-08	-7.09534e-09	-8.12785e-09	2.18004e-09			70.7307	-7.65686e-08	-6.45142e-08	-3.83331e-08	-5.98053e-08	1.95478e-08			70.6197	-1.05591e-08	-1.80817e-08	-7.99866e-09	-1.22131e-08	5.24106e-09			70.6197	-1.05591e-08	-2.37549e-08	-9.05151e-09	-1.44552e-08	8.08899e-09			70.7657	-9.06982e-09	-1.94519e-08	-1.11542e-08	-1.32253e-08	5.49218e-09
70.4046	-1.40717e-07	-1.23413e-07	-1.45996e-07	-1.36709e-07	1.1813e-08			70.236	-6.65588e-09	-1.06232e-08	-7.08923e-09	-8.12276e-09	2.17623e-09			70.8307	-7.65381e-08	-6.45142e-08	-3.83331e-08	-5.97951e-08	1.95348e-08			70.7197	-1.05194e-08	-1.80817e-08	-7.99866e-09	-1.21999e-08	5.24736e-09			70.7197	-1.05194e-08	-2.37579e-08	-9.05762e-09	-1.4445e-08	8.0983e-09			70.8657	-9.06372e-09	-1.94519e-08	-1.1145e-08	-1.32202e-08	5.49622e-09
70.5046	-1.40686e-07	-1.23505e-07	-1.45996e-07	-1.36729e-07	1.17563e-08			70.336	-6.64978e-09	-1.0614e-08	-7.09839e-09	-8.12073e-09	2.17087e-09			70.9307	-7.65076e-08	-6.44531e-08	-3.83453e-08	-5.97687e-08	1.95076e-08			70.8197	-1.04828e-08	-1.80756e-08	-7.99866e-09	-1.21857e-08	5.24984e-09			70.8197	-1.04828e-08	-2.37549e-08	-9.08203e-09	-1.44399e-08	8.09736e-09			70.9657	-9.08508e-09	-1.94275e-08	-1.1145e-08	-1.32192e-08	5.4743e-09
70.6046	-1.40656e-07	-1.23505e-07	-1.45966e-07	-1.36709e-07	1.17391e-08			70.436	-6.63452e-09	-1.05988e-08	-7.08618e-09	-8.10649e-09	2.17015e-09			71.0307	-7.64771e-08	-6.43921e-08	-3.83301e-08	-5.97331e-08	1.94956e-08			70.9197	-1.04553e-08	-1.80664e-08	-7.99866e-09	-1.21735e-08	5.24918e-09			70.9197	-1.04553e-08	-2.37427e-08	-9.09729e-09	-1.44318e-08	8.09203e-09			71.0657	-9.07288e-09	-1.94427e-08	-1.11389e-08	-1.32182e-08	5.48872e-09
70.7046	-1.40625e-07	-1.23444e-07	-1.45935e-07	-1.36668e-07	1.17563e-08			70.536	-6.64368e-09	-1.06018e-08	-7.08923e-09	-8.11157e-09	2.16808e-09			71.1307	-7.64771e-08	-6.4209e-08	-3.83423e-08	-5.96761e-08	1.94673e-08			71.0197	-1.04279e-08	-1.8103e-08	-7.99561e-09	-1.21755e-08	5.27548e-09			71.0197	-1.04279e-08	-2.37274e-08	-9.09119e-09	-1.44155e-08	8.09201e-09			71.1657	-9.07288e-09	-1.94519e-08	-1.1142e-08	-1.32222e-08	5.49334e-09
70.8046	-1.40625e-07	-1.23444e-07	-1.45935e-07	-1.36668e-07	1.17563e-08			70.636	-6.64368e-09	-1.06018e-08	-7.07703e-09	-8.1075e-09	2.17097e-09			71.2307	-7.64465e-08	-6.44226e-08	-3.83667e-08	-5.97453e-08	1.9466e-08			71.1197	-1.04553e-08	-1.80878e-08	-7.99561e-09	-1.21796e-08	5.26239e-09			71.1197	-1.04553e-08	-2.37366e-08	-9.09729e-09	-1.44297e-08	8.08851e-09			71.2657	-9.08203e-09	-1.94305e-08	-1.11389e-08	-1.32172e-08	5.47834e-09
70.9046	-1.40594e-07	-1.23444e-07	-1.45966e-07	-1.36668e-07	1.17632e-08			70.736	-6.63147e-09	-1.05865e-08	-7.08313e-09	-8.10038e-09	2.16489e-09			71.3307	-7.6416e-08	-6.44226e-08	-3.83301e-08	-5.97229e-08	1.94731e-08			71.2197	-1.04736e-08	-1.80786e-08	-7.99866e-09	-1.21836e-08	5.25304e-09			71.2197	-1.04736e-08	-2.37213e-08	-9.08508e-09	-1.44267e-08	8.07928e-09			71.3657	-9.06677e-09	-1.94305e-08	-1.11359e-08	-1.32111e-08	5.48468e-09
71.0046	-1.40564e-07	-1.23474e-07	-1.45905e-07	-1.36648e-07	1.17169e-08			70.836	-6.63757e-09	-1.05774e-08	-7.07092e-09	-8.0953e-09	2.16045e-09			71.4307	-7.63855e-08	-6.43616e-08	-3.83789e-08	-5.97087e-08	1.94258e-08			71.3197	-1.04675e-08	-1.80847e-08	-7.98645e-09	-1.21796e-08	5.26232e-09			71.3197	-1.04675e-08	-2.37335e-08	-9.10034e-09	-1.44338e-08	8.08276e-09			71.4657	-9.08508e-09	-1.94397e-08	-1.1142e-08	-1.32222e-08	5.48181e-09
71.1046	-1.40594e-07	-1.23444e-07	-1.45844e-07	-1.36627e-07	1.17151e-08			70.936	-6.64978e-09	-1.05896e-08	-7.07703e-09	-8.10547e-09	2.1619e-09			71.5307	-7.6355e-08	-6.43616e-08	-3.83636e-08	-5.96934e-08	1.94211e-08			71.4197	-1.04309e-08	-1.80664e-08	-7.9895e-09	-1.21623e-08	5.25683e-09			71.4197	-1.04309e-08	-2.37244e-08	-9.09119e-09	-1.44155e-08	8.08951e-09			71.5657	-9.05762e-09	-1.94427e-08	-1.11359e-08	-1.32121e-08	5.49506e-09
71.2046	-1.40533e-07	-1.23383e-07	-1.45874e-07	-1.36597e-07	1.17512e-08			71.036	-6.65894e-09	-1.05865e-08	-7.08313e-09	-8.10954e-09	2.15561e-09			71.6307	-7.63245e-08	-6.43005e-08	-3.83698e-08	-5.96649e-08	1.93973e-08			71.5197	-1.03821e-08	-1.80786e-08	-7.9834e-09	-1.2148e-08	5.27421e-09			71.5197	-1.03821e-08	-2.3703e-08	-9.08813e-09	-1.43911e-08	8.09028e-09			71.6657	-9.06982e-09	-1.94519e-08	-1.11237e-08	-1.32151e-08	5.49796e-09
71.3046	-1.40533e-07	-1.23383e-07	-1.45782e-07	-1.36566e-07	1.17151e-08			71.136	-6.65588e-09	-1.05774e-08	-7.06787e-09	-8.10038e-09	2.15502e-09			71.7307	-7.63245e-08	-6.43005e-08	-3.8324e-08	-5.96497e-08	1.94225e-08			71.6197	-1.02966e-08	-1.80939e-08	-7.98035e-09	-1.21236e-08	5.29851e-09			71.6197	-1.02966e-08	-2.37e-08	-9.08813e-09	-1.43616e-08	8.10982e-09			71.7657	-9.09119e-09	-1.9458e-08	-1.11267e-08	-1.32253e-08	5.4928e-09
71.4046	-1.40533e-07	-1.23352e-07	-1.45844e-07	-1.36576e-07	1.17563e-08			71.236	-6.65894e-09	-1.05652e-08	-7.05872e-09	-8.09428e-09	2.14918e-09			71.8307	-7.62939e-08	-6.42395e-08	-3.84521e-08	-5.96619e-08	1.93317e-08			71.7197	-1.02722e-08	-1.80634e-08	-7.99255e-09	-1.21094e-08	5.28078e-09			71.7197	-1.02722e-08	-2.36542e-08	-9.08508e-09	-1.43372e-08	8.09058e-09			71.8657	-9.07593e-09	-1.9455e-08	-1.11145e-08	-1.32151e-08	5.49914e-09
71.5046	-1.40503e-07	-1.23352e-07	-1.45782e-07	-1.36546e-07	1.17271e-08			71.336	-6.65894e-09	-1.05652e-08	-7.08008e-09	-8.1014e-09	2.14407e-09			71.9307	-7.62634e-08	-6.42395e-08	-3.83606e-08	-5.96212e-08	1.93689e-08			71.8197	-1.0257e-08	-1.80725e-08	-7.98035e-09	-1.21033e-08	5.29335e-09			71.8197	-1.0257e-08	-2.36572e-08	-9.09424e-09	-1.43361e-08	8.0932e-09			71.9657	-9.08508e-09	-1.94305e-08	-1.11145e-08	-1.321e-08	5.48184e-09
71.6046	-1.40533e-07	-1.23291e-07	-1.45782e-07	-1.36536e-07	1.17666e-08			71.436	-6.66809e-09	-1.0553e-08	-7.06787e-09	-8.09631e-09	2.1369e-09			72.0307	-7.62634e-08	-6.4209e-08	-3.92944e-08	-5.99223e-08	1.88536e-08			71.9197	-1.02325e-08	-1.80634e-08	-7.98035e-09	-1.20921e-08	5.29246e-09			71.9197	-1.02325e-08	-2.36786e-08	-9.09119e-09	-1.43341e-08	8.11266e-09			72.0657	-9.08508e-09	-1.94397e-08	-1.11267e-08	-1.32172e-08	5.48471e-09
71.7046	-1.40503e-07	-1.23322e-07	-1.45782e-07	-1.36536e-07	1.17443e-08			71.536	-6.67419e-09	-1.0556e-08	-7.07397e-09	-8.1014e-09	2.13515e-09			72.1307	-7.62329e-08	-6.4209e-08	-3.83942e-08	-5.9612e-08	1.93337e-08			72.0197	-1.02631e-08	-1.80725e-08	-7.9895e-09	-1.21084e-08	5.28872e-09			72.0197	-1.02631e-08	-2.36694e-08	-9.10339e-09	-1.43453e-08	8.09573e-09			72.1657	-9.08813e-09	-1.94427e-08	-1.11145e-08	-1.32151e-08	5.48762e-09
71.8046	-1.40503e-07	-1.23322e-07	-1.45782e-07	-1.36536e-07	1.17443e-08			71.636	-6.6864e-09	-1.05469e-08	-7.06482e-09	-8.09937e-09	2.12803e-09			72.2307	-7.62024e-08	-6.4209e-08	-3.84033e-08	-5.96049e-08	1.93156e-08			72.1197	-1.02997e-08	-1.80664e-08	-7.98035e-09	-1.21155e-08	5.28252e-09			72.1197	-1.02997e-08	-2.36664e-08	-9.11255e-09	-1.43595e-08	8.08179e-09			72.2657	-9.10034e-09	-1.94611e-08	-1.11206e-08	-1.32273e-08	5.49225e-09
71.9046	-1.40442e-07	-1.23291e-07	-1.45782e-07	-1.36505e-07	1.17512e-08			71.736	-6.6864e-09	-1.05438e-08	-7.06177e-09	-8.09733e-09	2.12702e-09			72.3307	-7.62024e-08	-6.41479e-08	-3.8382e-08	-5.95774e-08	1.932e-08			72.2197	-1.03027e-08	-1.80511e-08	-7.98035e-09	-1.21114e-08	5.2734e-09			72.2197	-1.03027e-08	-2.36572e-08	-9.11865e-09	-1.43595e-08	8.07377e-09			72.3657	-9.07898e-09	-1.94519e-08	-1.11176e-08	-1.32161e-08	5.49568e-09
72.0046	-1.40442e-07	-1.23291e-07	-1.45752e-07	-1.36495e-07	1.17391e-08			71.836	-6.69556e-09	-1.05408e-08	-7.06482e-09	-8.10038e-09	2.12149e-09			72.4307	-7.61719e-08	-6.40259e-08	-3.83331e-08	-5.95103e-08	1.93193e-08			72.3197	-1.03149e-08	-1.80511e-08	-7.9895e-09	-1.21185e-08	5.26772e-09			72.3197	-1.03149e-08	-2.36755e-08	-9.1217e-09	-1.43707e-08	8.08026e-09			72.4657	-9.07593e-09	-1.94427e-08	-1.11206e-08	-1.32131e-08	5.49105e-09
72.1046	-1.40442e-07	-1.2326e-07	-1.45752e-07	-1.36485e-07	1.17563e-08			71.936	-6.68945e-09	-1.05499e-08	-7.06177e-09	-8.10038e-09	2.12952e-09			72.5307	-7.61719e-08	-6.40869e-08	-3.83453e-08	-5.95347e-08	1.93198e-08			72.4197	-1.03271e-08	-1.8045e-08	-7.98645e-09	-1.21195e-08	5.2634e-09			72.4197	-1.03271e-08	-2.36572e-08	-9.11255e-09	-1.43656e-08	8.06963e-09			72.5657	-9.08508e-09	-1.94458e-08	-1.11176e-08	-1.32161e-08	5.48992e-09
72.2046	-1.4035e-07	-1.2323e-07	-1.45721e-07	-1.36434e-07	1.17461e-08			72.036	-6.69861e-09	-1.0556e-08	-7.05872e-09	-8.10445e-09	2.13075e-09			72.6307	-7.61414e-08	-6.40564e-08	-3.84827e-08	-5.95601e-08	1.92278e-08			72.5197	-1.03241e-08	-1.80573e-08	-7.9834e-09	-1.21216e-08	5.27199e-09			72.5197	-1.03241e-08	-2.36664e-08	-9.12476e-09	-1.43717e-08	8.0717e-09			72.6657	-9.10339e-09	-1.94641e-08	-1.11084e-08	-1.32253e-08	5.49519e-09
72.3046	-1.40411e-07	-1.23291e-07	-1.45691e-07	-1.36464e-07	1.17099e-08			72.136	-6.70166e-09	-1.0553e-08	-7.05872e-09	-8.10445e-09	2.12799e-09			72.7307	-7.61108e-08	-6.40259e-08	-3.83911e-08	-5.95093e-08	1.92612e-08			72.6197	-1.03149e-08	-1.80573e-08	-7.9834e-09	-1.21185e-08	5.27355e-09			72.6197	-1.03149e-08	-2.36664e-08	-9.13696e-09	-1.43728e-08	8.07003e-09			72.7657	-9.10034e-09	-1.9458e-08	-1.11176e-08	-1.32253e-08	5.49111e-09
72.4046	-1.40411e-07	-1.23291e-07	-1.4566e-07	-1.36454e-07	1.16979e-08			72.236	-6.73218e-09	-1.0556e-08	-7.06177e-09	-8.11666e-09	2.11898e-09			72.8307	-7.61108e-08	-6.40259e-08	-3.83209e-08	-5.94859e-08	1.92997e-08			72.7197	-1.03363e-08	-1.80511e-08	-7.98035e-09	-1.21226e-08	5.26767e-09			72.7197	-1.03363e-08	-2.36603e-08	-9.1156e-09	-1.43707e-08	8.06811e-09			72.8657	-9.10034e-09	-1.94641e-08	-1.10931e-08	-1.32192e-08	5.49927e-09
72.5046	-1.40411e-07	-1.23199e-07	-1.45691e-07	-1.36434e-07	1.17614e-08			72.336	-6.71692e-09	-1.05438e-08	-7.05261e-09	-8.10445e-09	2.11922e-09			72.9307	-7.60803e-08	-6.39954e-08	-3.82996e-08	-5.94584e-08	1.92947e-08			72.8197	-1.04187e-08	-1.80634e-08	-7.97424e-09	-1.21521e-08	5.26318e-09			72.8197	-1.04187e-08	-2.36725e-08	-9.13696e-09	-1.44094e-08	8.04764e-09			72.9657	-9.10339e-09	-1.94641e-08	-1.11053e-08	-1.32243e-08	5.49577e-09
72.6046	-1.4035e-07	-1.23169e-07	-1.4566e-07	-1.36393e-07	1.17563e-08			72.436	-6.71387e-09	-1.05347e-08	-7.05261e-09	-8.10038e-09	2.11495e-09			73.0307	-7.60498e-08	-6.39648e-08	-3.82721e-08	-5.94289e-08	1.9293e-08			72.9197	-1.03821e-08	-1.80634e-08	-7.98645e-09	-1.2144e-08	5.26442e-09			72.9197	-1.03821e-08	-2.36328e-08	-9.14001e-09	-1.4385e-08	8.03291e-09			73.0657	-9.10339e-09	-1.94519e-08	-1.10992e-08	-1.32182e-08	5.49002e-09
72.7046	-1.4035e-07	-1.23169e-07	-1.45691e-07	-1.36403e-07	1.17683e-08			72.536	-6.71997e-09	-1.05164e-08	-7.06177e-09	-8.09937e-09	2.10014e-09			73.1307	-7.60498e-08	-6.39648e-08	-3.82843e-08	-5.9433e-08	1.92863e-08			73.0197	-1.04156e-08	-1.80542e-08	-7.97729e-09	-1.2149e-08	5.25733e-09			73.0197	-1.04156e-08	-2.36603e-08	-9.13086e-09	-1.44023e-08	8.04337e-09			73.1657	-9.10645e-09	-1.94489e-08	-1.10962e-08	-1.32172e-08	5.48774e-09
72.8046	-1.4035e-07	-1.23199e-07	-1.4563e-07	-1.36393e-07	1.17271e-08			72.636	-6.74133e-09	-1.05286e-08	-7.06177e-09	-8.11056e-09	2.10018e-09			73.2307	-7.60193e-08	-6.39648e-08	-3.82904e-08	-5.94248e-08	1.92698e-08			73.1197	-1.03333e-08	-1.80542e-08	-7.97424e-09	-1.21206e-08	5.27231e-09			73.1197	-1.03333e-08	-2.36511e-08	-9.14917e-09	-1.43778e-08	8.05268e-09			73.2657	-9.10034e-09	-1.94672e-08	-1.10931e-08	-1.32202e-08	5.50101e-09
72.9046	-1.4035e-07	-1.23169e-07	-1.4563e-07	-1.36383e-07	1.17443e-08			72.736	-6.75049e-09	-1.05316e-08	-7.05872e-09	-8.11361e-09	2.09972e-09			73.3307	-7.59888e-08	-6.39343e-08	-3.8269e-08	-5.93974e-08	1.92648e-08			73.2197	-1.03271e-08	-1.80511e-08	-7.96814e-09	-1.21155e-08	5.27403e-09			73.2197	-1.03271e-08	-2.36633e-08	-9.14612e-09	-1.43789e-08	8.06224e-09			73.3657	-9.1156e-09	-1.94611e-08	-1.10901e-08	-1.32222e-08	5.49242e-09
73.0046	-1.4032e-07	-1.23138e-07	-1.45569e-07	-1.36342e-07	1.17323e-08			72.836	-6.75659e-09	-1.05408e-08	-7.05872e-09	-8.11869e-09	2.10301e-09			73.4307	-7.59583e-08	-6.39343e-08	-3.82568e-08	-5.93831e-08	1.92584e-08			73.3197	-1.03241e-08	-1.80542e-08	-7.97119e-09	-1.21165e-08	5.27506e-09			73.3197	-1.03241e-08	-2.36389e-08	-9.15527e-09	-1.43728e-08	8.04598e-09			73.4657	-9.12476e-09	-1.94824e-08	-1.10901e-08	-1.32324e-08	5.50114e-09
73.1046	-1.4032e-07	-1.23138e-07	-1.45508e-07	-1.36322e-07	1.17083e-08			72.936	-6.75354e-09	-1.05499e-08	-7.04346e-09	-8.11564e-09	2.11313e-09			73.5307	-7.59277e-08	-6.39038e-08	-3.83514e-08	-5.93943e-08	1.91897e-08			73.4197	-1.03546e-08	-1.80634e-08	-7.97424e-09	-1.21307e-08	5.27385e-09			73.4197	-1.03546e-08	-2.36328e-08	-9.14307e-09	-1.43768e-08	8.03877e-09			73.5657	-9.1095e-09	-1.94763e-08	-1.10748e-08	-1.32202e-08	5.50634e-09
73.2046	-1.40259e-07	-1.23108e-07	-1.45538e-07	-1.36302e-07	1.17271e-08			73.036	-6.75354e-09	-1.05164e-08	-7.05566e-09	-8.10852e-09	2.09071e-09			73.6307	-7.59277e-08	-6.38733e-08	-3.84674e-08	-5.94228e-08	1.91226e-08			73.5197	-1.0437e-08	-1.80634e-08	-7.97424e-09	-1.21582e-08	5.26017e-09			73.5197	-1.0437e-08	-2.36359e-08	-9.14001e-09	-1.44043e-08	8.02103e-09			73.6657	-9.10339e-09	-1.94702e-08	-1.1084e-08	-1.32192e-08	5.50337e-09
73.3046	-1.40228e-07	-1.23077e-07	-1.45508e-07	-1.36271e-07	1.17271e-08			73.136	-6.7749e-09	-1.05194e-08	-7.05566e-09	-8.11666e-09	2.08557e-09			73.7307	-7.58972e-08	-6.38733e-08	-3.83484e-08	-5.9373e-08	1.91747e-08			73.6197	-1.04675e-08	-1.80511e-08	-7.97424e-09	-1.21643e-08	5.24836e-09			73.6197	-1.04675e-08	-2.36359e-08	-9.15222e-09	-1.44185e-08	8.00948e-09			73.7657	-9.11865e-09	-1.94672e-08	-1.1087e-08	-1.32243e-08	5.49534e-09
73.4046	-1.40228e-07	-1.23077e-07	-1.45477e-07	-1.36261e-07	1.17151e-08			73.236	-6.77185e-09	-1.05408e-08	-7.04651e-09	-8.11971e-09	2.10119e-09			73.8307	-7.58972e-08	-6.38428e-08	-3.81683e-08	-5.93028e-08	1.92698e-08			73.7197	-1.04767e-08	-1.80328e-08	-7.97729e-09	-1.21623e-08	5.2354e-09			73.7197	-1.04767e-08	-2.36115e-08	-9.14307e-09	-1.44104e-08	7.99619e-09			73.8657	-9.12781e-09	-1.94702e-08	-1.10748e-08	-1.32243e-08	5.49604e-09
73.5046	-1.40228e-07	-1.23047e-07	-1.45477e-07	-1.36251e-07	1.17323e-08			73.336	-6.79016e-09	-1.0553e-08	-7.05261e-09	-8.13192e-09	2.1008e-09			73.9307	-7.58667e-08	-6.38733e-08	-3.81744e-08	-5.93048e-08	1.92569e-08			73.8197	-1.04187e-08	-1.80359e-08	-7.97119e-09	-1.21419e-08	5.24897e-09			73.8197	-1.04187e-08	-2.36328e-08	-9.15833e-09	-1.44033e-08	8.01781e-09			73.9657	-9.1156e-09	-1.94824e-08	-1.10779e-08	-1.32253e-08	5.50693e-09
73.6046	-1.40198e-07	-1.23047e-07	-1.45477e-07	-1.36241e-07	1.17271e-08			73.436	-6.79626e-09	-1.04858e-08	-7.05261e-09	-8.11157e-09	2.06017e-09			74.0307	-7.58362e-08	-6.37817e-08	-3.81775e-08	-5.92651e-08	1.92313e-08			73.9197	-1.03699e-08	-1.8045e-08	-7.96814e-09	-1.21277e-08	5.2634e-09			73.9197	-1.03699e-08	-2.36084e-08	-9.14001e-09	-1.43728e-08	8.0219e-09			74.0657	-9.14001e-09	-1.94763e-08	-1.10779e-08	-1.32314e-08	5.49436e-09
73.7046	-1.40198e-07	-1.23047e-07	-1.45447e-07	-1.3623e-07	1.17151e-08			73.536	-6.80542e-09	-1.04523e-08	-7.05261e-09	-8.10343e-09	2.0379e-09			74.1307	-7.58362e-08	-6.37817e-08	-3.81653e-08	-5.92611e-08	1.9238e-08			74.0197	-1.02783e-08	-1.8042e-08	-7.96814e-09	-1.20962e-08	5.27722e-09			74.0197	-1.02783e-08	-2.36237e-08	-9.13391e-09	-1.43453e-08	8.05564e-09			74.1657	-9.1217e-09	-1.94885e-08	-1.10748e-08	-1.32284e-08	5.50872e-09
73.8046	-1.40198e-07	-1.22955e-07	-1.45477e-07	-1.3621e-07	1.17786e-08			73.636	-6.79932e-09	-1.04736e-08	-7.04041e-09	-8.10445e-09	2.05531e-09			74.2307	-7.58057e-08	-6.37512e-08	-3.815e-08	-5.92356e-08	1.92297e-08			74.1197	-1.02356e-08	-1.80328e-08	-7.97729e-09	-1.20819e-08	5.2759e-09			74.1197	-1.02356e-08	-2.35748e-08	-9.14307e-09	-1.43178e-08	8.03539e-09			74.2657	-9.1217e-09	-1.94794e-08	-1.10657e-08	-1.32222e-08	5.50531e-09
73.9046	-1.40167e-07	-1.23047e-07	-1.45447e-07	-1.3622e-07	1.17099e-08			73.736	-6.80542e-09	-1.05103e-08	-7.03735e-09	-8.11768e-09	2.07528e-09			74.3307	-7.57751e-08	-6.37207e-08	-3.81287e-08	-5.92082e-08	1.92246e-08			74.2197	-1.0025e-08	-1.80176e-08	-7.95898e-09	-1.20005e-08	5.31232e-09			74.2197	-1.0025e-08	-2.36023e-08	-9.13391e-09	-1.42537e-08	8.10833e-09			74.3657	-9.15222e-09	-1.94763e-08	-1.10626e-08	-1.32304e-08	5.49283e-09
74.0046	-1.40167e-07	-1.22986e-07	-1.45447e-07	-1.362e-07	1.17443e-08			73.836	-6.82373e-09	-1.05225e-08	-7.0282e-09	-8.1248e-09	2.07895e-09			74.4307	-7.57751e-08	-6.37207e-08	-3.80951e-08	-5.9197e-08	1.9243e-08			74.3197	-9.98535e-09	-1.80054e-08	-7.96509e-09	-1.19853e-08	5.31052e-09			74.3197	-9.98535e-09	-2.35962e-08	-9.14307e-09	-1.42415e-08	8.11231e-09			74.4657	-9.14001e-09	-1.94855e-08	-1.10596e-08	-1.32284e-08	5.50317e-09
74.1046	-1.40167e-07	-1.22955e-07	-1.45386e-07	-1.36169e-07	1.17375e-08			73.936	-6.82678e-09	-1.04279e-08	-7.03125e-09	-8.0953e-09	2.02264e-09			74.5307	-7.57446e-08	-6.37207e-08	-3.80981e-08	-5.91878e-08	1.92282e-08			74.4197	-8.74329e-09	-1.80084e-08	-7.96204e-09	-1.15712e-08	5.58843e-09			74.4197	-8.74329e-09	-2.35962e-08	-9.12476e-09	-1.38214e-08	8.46736e-09			74.5657	-9.14917e-09	-1.94733e-08	-1.10565e-08	-1.32263e-08	5.49343e-09
74.2046	-1.40106e-07	-1.22925e-07	-1.45386e-07	-1.36139e-07	1.17443e-08			74.036	-6.82983e-09	-1.05865e-08	-7.0282e-09	-8.14819e-09	2.114e-09			74.6307	-7.57446e-08	-6.36902e-08	-3.82843e-08	-5.92397e-08	1.91226e-08			74.5197	-9.92432e-09	-1.80145e-08	-7.96509e-09	-1.1968e-08	5.32731e-09			74.5197	-9.92432e-09	-2.35809e-08	-9.13086e-09	-1.4212e-08	8.1234e-09			74.6657	-9.15222e-09	-1.9458e-08	-1.10565e-08	-1.32222e-08	5.48362e-09
74.3046	-1.40106e-07	-1.22955e-07	-1.45355e-07	-1.36139e-07	1.17151e-08			74.136	-6.83594e-09	-1.0614e-08	-7.02515e-09	-8.15837e-09	2.12876e-09			74.7307	-7.57141e-08	-6.36902e-08	-3.80707e-08	-5.91583e-08	1.92266e-08			74.6197	-9.72595e-09	-1.80206e-08	-7.96814e-09	-1.19049e-08	5.3688e-09			74.6197	-9.72595e-09	-2.35931e-08	-9.14612e-09	-1.41551e-08	8.17875e-09			74.7657	-9.15222e-09	-1.94672e-08	-1.10565e-08	-1.32253e-08	5.48883e-09
74.4046	-1.40045e-07	-1.22894e-07	-1.45325e-07	-1.36088e-07	1.17271e-08			74.236	-6.83594e-09	-1.01715e-08	-7.02515e-09	-8.01086e-09	1.87356e-09			74.8307	-7.57141e-08	-6.36597e-08	-3.80707e-08	-5.91482e-08	1.9223e-08			74.7197	-9.34753e-09	-1.80145e-08	-7.96204e-09	-1.17747e-08	5.44807e-09			74.7197	-9.34753e-09	-2.3587e-08	-9.15222e-09	-1.40289e-08	8.27814e-09			74.8657	-9.15222e-09	-1.94824e-08	-1.10443e-08	-1.32263e-08	5.49992e-09
74.5046	-1.40076e-07	-1.22894e-07	-1.45325e-07	-1.36098e-07	1.17323e-08			74.336	-6.83289e-09	-1.04736e-08	-7.01599e-09	-8.1075e-09	2.05117e-09			74.9307	-7.56836e-08	-6.36597e-08	-3.80829e-08	-5.9142e-08	1.92031e-08			74.8197	-1.14319e-08	-1.80115e-08	-7.97424e-09	-1.24725e-08	5.09889e-09			74.8197	-1.14319e-08	-2.35901e-08	-9.1217e-09	-1.47146e-08	7.77274e-09			74.9657	-9.15527e-09	-1.94763e-08	-1.10352e-08	-1.32222e-08	5.49714e-09
74.6046	-1.40045e-07	-1.22864e-07	-1.45325e-07	-1.36078e-07	1.17443e-08			74.436	-6.83899e-09	-1.04004e-08	-7.01904e-09	-8.08614e-09	2.00622e-09			75.0307	-7.56836e-08	-6.36597e-08	-3.81012e-08	-5.91482e-08	1.91931e-08			74.9197	-1.06537e-08	-1.80084e-08	-7.95898e-09	-1.2207e-08	5.20168e-09			74.9197	-1.06537e-08	-2.35779e-08	-9.11255e-09	-1.4448e-08	7.94414e-09			75.0657	-9.15527e-09	-1.94763e-08	-1.10443e-08	-1.32253e-08	5.49532e-09
74.7046	-1.40076e-07	-1.22864e-07	-1.45264e-07	-1.36068e-07	1.17255e-08			74.536	-6.83594e-09	-1.03088e-08	-7.01904e-09	-8.05461e-09	1.95437e-09			75.1307	-7.56531e-08	-6.36292e-08	-3.80676e-08	-5.91166e-08	1.91948e-08			75.0197	-1.04614e-08	-1.80115e-08	-7.95288e-09	-1.21419e-08	5.23564e-09			75.0197	-1.04614e-08	-2.35565e-08	-9.1095e-09	-1.43758e-08	7.97941e-09			75.1657	-9.15527e-09	-1.94519e-08	-1.10382e-08	-1.32151e-08	5.48264e-09
74.8046	-1.40045e-07	-1.22833e-07	-1.45294e-07	-1.36058e-07	1.17494e-08			74.636	-6.81763e-09	-1.04706e-08	-7.02209e-09	-8.10343e-09	2.05256e-09			75.2307	-7.56226e-08	-6.35986e-08	-3.80768e-08	-5.90993e-08	1.9173e-08			75.1197	-1.04187e-08	-1.80176e-08	-7.96509e-09	-1.21338e-08	5.24111e-09			75.1197	-1.04187e-08	-2.35748e-08	-9.1156e-09	-1.43697e-08	7.99845e-09			75.2657	-9.17053e-09	-1.9455e-08	-1.1026e-08	-1.32172e-08	5.48117e-09
74.9046	-1.39984e-07	-1.22864e-07	-1.45264e-07	-1.36037e-07	1.17099e-08			74.736	-6.82068e-09	-1.09802e-08	-7.01294e-09	-8.27128e-09	2.34798e-09			75.3307	-7.5592e-08	-6.36292e-08	-3.80463e-08	-5.90892e-08	1.91802e-08			75.2197	-1.03394e-08	-1.80176e-08	-7.96509e-09	-1.21073e-08	5.25428e-09			75.2197	-1.03394e-08	-2.35596e-08	-9.1156e-09	-1.43382e-08	8.00937e-09			75.3657	-9.17053e-09	-1.94641e-08	-1.10229e-08	-1.32192e-08	5.48699e-09
75.0046	-1.39984e-07	-1.22833e-07	-1.45264e-07	-1.36027e-07	1.17271e-08			74.836	-6.82678e-09	-1.08093e-08	-7.01599e-09	-8.21737e-09	2.2467e-09			75.4307	-7.5592e-08	-6.35986e-08	-3.80707e-08	-5.90871e-08	1.91632e-08			75.3197	-1.01685e-08	-1.80023e-08	-7.96204e-09	-1.20443e-08	5.27644e-09			75.3197	-1.01685e-08	-2.35657e-08	-9.1156e-09	-1.42832e-08	8.05604e-09			75.4657	-9.17053e-09	-1.94855e-08	-1.1026e-08	-1.32273e-08	5.49854e-09
75.1046	-1.39984e-07	-1.22803e-07	-1.45264e-07	-1.36017e-07	1.17443e-08			74.936	-6.82983e-09	-1.05621e-08	-7.00378e-09	-8.13192e-09	2.10643e-09			75.5307	-7.5592e-08	-6.35986e-08	-3.80432e-08	-5.9078e-08	1.91783e-08			75.4197	-1.00922e-08	-1.79993e-08	-7.96204e-09	-1.20178e-08	5.28844e-09			75.4197	-1.00922e-08	-2.35443e-08	-9.1156e-09	-1.42507e-08	8.06331e-09			75.5657	-9.15222e-09	-1.94794e-08	-1.10107e-08	-1.32141e-08	5.50487e-09
75.2046	-1.39984e-07	-1.22772e-07	-1.45233e-07	-1.35997e-07	1.17494e-08			75.036	-6.84204e-09	-1.0141e-08	-7.00989e-09	-7.99764e-09	1.85809e-09			75.6307	-7.55615e-08	-6.35376e-08	-3.80707e-08	-5.90566e-08	1.91429e-08			75.5197	-8.77991e-09	-1.80084e-08	-7.96204e-09	-1.15835e-08	5.57919e-09			75.5197	-8.77991e-09	-2.35687e-08	-9.10034e-09	-1.38163e-08	8.44735e-09			75.6657	-9.16748e-09	-1.94733e-08	-1.10168e-08	-1.32192e-08	5.49455e-09
75.3046	-1.39954e-07	-1.22803e-07	-1.45233e-07	-1.35997e-07	1.17271e-08			75.136	-6.84509e-09	-1.02875e-08	-6.99768e-09	-8.04342e-09	1.94491e-09			75.7307	-7.5531e-08	-6.35376e-08	-3.80646e-08	-5.90444e-08	1.91331e-08			75.6197	-1.0202e-08	-1.80084e-08	-7.94983e-09	-1.20534e-08	5.27869e-09			75.6197	-1.0202e-08	-2.35443e-08	-9.09729e-09	-1.42812e-08	8.04108e-09			75.7657	-9.16443e-09	-1.9458e-08	-1.10016e-08	-1.3208e-08	5.49005e-09
75.4046	-1.39923e-07	-1.22742e-07	-1.45172e-07	-1.35946e-07	1.17323e-08			75.236	-6.8512e-09	-1.03485e-08	-6.99463e-09	-8.06478e-09	1.97907e-09			75.8307	-7.5531e-08	-6.35376e-08	-3.8031e-08	-5.90332e-08	1.91515e-08			75.7197	-1.02264e-08	-1.80145e-08	-7.95288e-09	-1.20646e-08	5.27668e-09			75.7197	-1.02264e-08	-2.35718e-08	-9.1156e-09	-1.43046e-08	8.0448e-09			75.8657	-9.17053e-09	-1.94672e-08	-1.10077e-08	-1.32151e-08	5.49179e-09
75.5046	-1.39923e-07	-1.22742e-07	-1.45172e-07	-1.35946e-07	1.17323e-08			75.336	-6.83594e-09	-1.0379e-08	-7.00073e-09	-8.0719e-09	1.99973e-09			75.9307	-7.55005e-08	-6.34766e-08	-3.80341e-08	-5.90037e-08	1.91295e-08			75.8197	-9.61914e-09	-1.80145e-08	-7.95898e-09	-1.18642e-08	5.39062e-09			75.8197	-9.61914e-09	-2.35474e-08	-9.11255e-09	-1.4093e-08	8.19162e-09			75.9657	-9.18884e-09	-1.94611e-08	-1.09985e-08	-1.32161e-08	5.48343e-09
75.6046	-1.39923e-07	-1.22742e-07	-1.45142e-07	-1.35935e-07	1.17203e-08			75.436	-6.8573e-09	-1.026e-08	-7.00073e-09	-8.03935e-09	1.92449e-09			76.0307	-7.55005e-08	-6.3446e-08	-3.80463e-08	-5.89976e-08	1.91193e-08			75.9197	-9.9884e-09	-1.80023e-08	-7.95593e-09	-1.19822e-08	5.31168e-09			75.9197	-9.9884e-09	-2.35321e-08	-9.09119e-09	-1.42039e-08	8.09091e-09			76.0657	-9.17664e-09	-1.94672e-08	-1.09924e-08	-1.32121e-08	5.49262e-09
75.7046	-1.39923e-07	-1.22711e-07	-1.45142e-07	-1.35925e-07	1.17375e-08			75.536	-6.86951e-09	-1.03455e-08	-6.99158e-09	-8.06885e-09	1.97255e-09			76.1307	-7.547e-08	-6.34766e-08	-3.80463e-08	-5.89976e-08	1.91097e-08			76.0197	-1.00708e-08	-1.79749e-08	-7.95288e-09	-1.19995e-08	5.28204e-09			76.0197	-1.00708e-08	-2.35321e-08	-9.06677e-09	-1.42232e-08	8.07734e-09			76.1657	-9.18274e-09	-1.9455e-08	-1.09955e-08	-1.32111e-08	5.48281e-09
75.8046	-1.39893e-07	-1.22742e-07	-1.45111e-07	-1.35915e-07	1.17031e-08			75.636	-6.8634e-09	-1.03973e-08	-6.97937e-09	-8.08004e-09	2.00768e-09			76.2307	-7.547e-08	-6.34155e-08	-3.81165e-08	-5.90007e-08	1.90641e-08			76.1197	-9.94873e-09	-1.79932e-08	-7.94983e-09	-1.19639e-08	5.31628e-09			76.1197	-9.94873e-09	-2.35138e-08	-9.06982e-09	-1.41774e-08	8.09744e-09			76.2657	-9.19189e-09	-1.9458e-08	-1.09985e-08	-1.32161e-08	5.48057e-09
75.9046	-1.39923e-07	-1.22681e-07	-1.45111e-07	-1.35905e-07	1.17427e-08			75.736	-6.88171e-09	-1.03699e-08	-6.96716e-09	-8.07292e-09	1.98968e-09			76.3307	-7.54395e-08	-6.3446e-08	-3.80432e-08	-5.89762e-08	1.90946e-08			76.2197	-9.89685e-09	-1.7981e-08	-7.95288e-09	-1.19436e-08	5.31812e-09			76.2197	-9.89685e-09	-2.35474e-08	-9.05457e-09	-1.41663e-08	8.13518e-09			76.3657	-9.198e-09	-1.94366e-08	-1.09863e-08	-1.3207e-08	5.46864e-09
76.0046	-1.39893e-07	-1.22711e-07	-1.45111e-07	-1.35905e-07	1.17203e-08			75.836	-6.88782e-09	-1.03943e-08	-6.97021e-09	-8.08411e-09	2.0011e-09			76.4307	-7.54395e-08	-6.34766e-08	-3.80219e-08	-5.89793e-08	1.91099e-08			76.3197	-9.86328e-09	-1.79871e-08	-7.95898e-09	-1.19364e-08	5.32579e-09			76.3197	-9.86328e-09	-2.3526e-08	-9.04236e-09	-1.41439e-08	8.13552e-09			76.4657	-9.18884e-09	-1.94611e-08	-1.09772e-08	-1.3209e-08	5.48776e-09
76.1046	-1.39893e-07	-1.2265e-07	-1.45142e-07	-1.35895e-07	1.17666e-08			75.936	-6.89087e-09	-1.0376e-08	-6.97021e-09	-8.07902e-09	1.98962e-09			76.5307	-7.54089e-08	-6.3385e-08	-3.79578e-08	-5.89172e-08	1.91211e-08			76.4197	-9.77783e-09	-1.79871e-08	-7.95593e-09	-1.19069e-08	5.34375e-09			76.4197	-9.77783e-09	-2.35229e-08	-9.04541e-09	-1.41154e-08	8.15541e-09			76.5657	-9.20715e-09	-1.94458e-08	-1.09802e-08	-1.32111e-08	5.47174e-09
76.2046	-1.39862e-07	-1.2265e-07	-1.4502e-07	-1.35844e-07	1.17135e-08			76.036	-6.89087e-09	-1.02997e-08	-6.97327e-09	-8.05461e-09	1.94473e-09			76.6307	-7.54089e-08	-6.34155e-08	-3.80615e-08	-5.8962e-08	1.90678e-08			76.5197	-9.77783e-09	-1.7984e-08	-7.94373e-09	-1.19019e-08	5.34653e-09			76.5197	-9.77783e-09	-2.35321e-08	-9.04236e-09	-1.41174e-08	8.16163e-09			76.6657	-9.18579e-09	-1.94397e-08	-1.09711e-08	-1.31989e-08	5.47795e-09
76.3046	-1.39862e-07	-1.2265e-07	-1.4502e-07	-1.35844e-07	1.17135e-08			76.136	-6.90002e-09	-1.03729e-08	-6.97021e-09	-8.08105e-09	1.98513e-09			76.7307	-7.53784e-08	-6.3385e-08	-3.80188e-08	-5.89274e-08	1.90745e-08			76.6197	-9.75342e-09	-1.7981e-08	-7.95593e-09	-1.18968e-08	5.34516e-09			76.6197	-9.75342e-09	-2.35138e-08	-9.01184e-09	-1.4093e-08	8.16705e-09			76.7657	-9.20715e-09	-1.94397e-08	-1.0965e-08	-1.32039e-08	5.47138e-09
76.4046	-1.39832e-07	-1.22589e-07	-1.4505e-07	-1.35824e-07	1.17546e-08			76.236	-6.91223e-09	-1.03455e-08	-6.97327e-09	-8.07699e-09	1.96479e-09			76.8307	-7.53784e-08	-6.33545e-08	-3.80127e-08	-5.89152e-08	1.90743e-08			76.7197	-9.73206e-09	-1.79871e-08	-7.95288e-09	-1.18907e-08	5.35405e-09			76.7197	-9.73206e-09	-2.35077e-08	-9.01794e-09	-1.40859e-08	8.16732e-09			76.8657	-9.21021e-09	-1.94336e-08	-1.09589e-08	-1.32009e-08	5.46804e-09
76.5046	-1.39801e-07	-1.2265e-07	-1.44989e-07	-1.35813e-07	1.16911e-08			76.336	-6.91528e-09	-1.03973e-08	-6.97021e-09	-8.09428e-09	1.9947e-09			76.9307	-7.53479e-08	-6.3324e-08	-3.79913e-08	-5.88877e-08	1.90693e-08			76.8197	-9.7229e-09	-1.79932e-08	-7.94373e-09	-1.18866e-08	5.36274e-09			76.8197	-9.7229e-09	-2.35016e-08	-9.00269e-09	-1.40757e-08	8.17098e-09			76.9657	-9.19495e-09	-1.94305e-08	-1.09558e-08	-1.31938e-08	5.47249e-09
76.6046	-1.39801e-07	-1.22589e-07	-1.4502e-07	-1.35803e-07	1.17375e-08			76.436	-6.93359e-09	-1.03729e-08	-6.97021e-09	-8.09224e-09	1.97521e-09			77.0307	-7.53174e-08	-6.32935e-08	-3.79639e-08	-5.88582e-08	1.90676e-08			76.9197	-9.70154e-09	-1.7981e-08	-7.93762e-09	-1.18734e-08	5.36235e-09			76.9197	-9.70154e-09	-2.35077e-08	-9.01489e-09	-1.40747e-08	8.17641e-09			77.0657	-9.20715e-09	-1.94336e-08	-1.09467e-08	-1.31958e-08	5.47166e-09
76.7046	-1.39771e-07	-1.22589e-07	-1.44989e-07	-1.35783e-07	1.17203e-08			76.536	-6.9397e-09	-1.0379e-08	-6.99463e-09	-8.10445e-09	1.97003e-09			77.1307	-7.53174e-08	-6.32324e-08	-3.79822e-08	-5.8844e-08	1.90505e-08			77.0197	-9.69849e-09	-1.79779e-08	-7.94067e-09	-1.18724e-08	5.36011e-09			77.0197	-9.69849e-09	-2.35199e-08	-8.98438e-09	-1.40676e-08	8.19372e-09			77.1657	-9.22241e-09	-1.9455e-08	-1.09436e-08	-1.3207e-08	5.47891e-09
76.8046	-1.3974e-07	-1.22559e-07	-1.44958e-07	-1.35752e-07	1.17203e-08			76.636	-6.94885e-09	-1.03455e-08	-6.99768e-09	-8.09733e-09	1.94709e-09			77.2307	-7.53174e-08	-6.32324e-08	-3.797e-08	-5.88399e-08	1.90572e-08			77.1197	-9.69849e-09	-1.79718e-08	-7.93762e-09	-1.18693e-08	5.35775e-09			77.1197	-9.69849e-09	-2.34985e-08	-8.98132e-09	-1.40594e-08	8.18235e-09			77.2657	-9.22546e-09	-1.94275e-08	-1.09436e-08	-1.31989e-08	5.46214e-09
76.9046	-1.39771e-07	-1.22559e-07	-1.44958e-07	-1.35763e-07	1.17255e-08			76.736	-6.94885e-09	-1.03394e-08	-7.00684e-09	-8.09835e-09	1.94099e-09			77.3307	-7.53174e-08	-6.31409e-08	-3.7973e-08	-5.88104e-08	1.90451e-08			77.2197	-9.68628e-09	-1.79688e-08	-7.93457e-09	-1.18632e-08	5.35961e-09			77.2197	-9.68628e-09	-2.35077e-08	-8.97522e-09	-1.40564e-08	8.19278e-09			77.3657	-9.23462e-09	-1.94183e-08	-1.09528e-08	-1.32019e-08	5.4517e-09
77.0046	-1.3974e-07	-1.22498e-07	-1.44897e-07	-1.35712e-07	1.17307e-08			76.836	-6.9519e-09	-1.03424e-08	-6.99768e-09	-8.09733e-09	1.94443e-09			77.4307	-7.52869e-08	-6.31714e-08	-3.79547e-08	-5.88043e-08	1.90454e-08			77.3197	-9.68018e-09	-1.79626e-08	-7.93152e-09	-1.18581e-08	5.35849e-09			77.3197	-9.68018e-09	-2.35107e-08	-8.97217e-09	-1.40544e-08	8.19711e-09			77.4657	-9.22546e-09	-1.94336e-08	-1.09375e-08	-1.31989e-08	5.46688e-09
77.1046	-1.39709e-07	-1.22528e-07	-1.44928e-07	-1.35722e-07	1.17203e-08			76.936	-6.9519e-09	-1.03607e-08	-7.01294e-09	-8.10852e-09	1.9507e-09			77.5307	-7.52869e-08	-6.31409e-08	-3.79761e-08	-5.88013e-08	1.90302e-08			77.4197	-9.66797e-09	-1.79749e-08	-7.92847e-09	-1.18571e-08	5.36905e-09			77.4197	-9.66797e-09	-2.34955e-08	-8.94165e-09	-1.4035e-08	8.20103e-09			77.5657	-9.24072e-09	-1.94122e-08	-1.09344e-08	-1.31958e-08	5.44979e-09
77.2046	-1.3974e-07	-1.22559e-07	-1.44928e-07	-1.35742e-07	1.17083e-08			77.036	-6.97021e-09	-1.03455e-08	-7.00684e-09	-8.1075e-09	1.93821e-09			77.6307	-7.52869e-08	-6.31104e-08	-3.80463e-08	-5.88145e-08	1.89883e-08			77.5197	-9.66797e-09	-1.79596e-08	-7.93457e-09	-1.1854e-08	5.35812e-09			77.5197	-9.66797e-09	-2.34924e-08	-8.9325e-09	-1.4031e-08	8.20212e-09			77.6657	-9.24377e-09	-1.94305e-08	-1.09375e-08	-1.32039e-08	5.45849e-09
77.3046	-1.39709e-07	-1.22498e-07	-1.44867e-07	-1.35691e-07	1.17135e-08			77.136	-6.95496e-09	-1.03394e-08	-6.99463e-09	-8.09631e-09	1.94263e-09			77.7307	-7.52563e-08	-6.30798e-08	-3.80157e-08	-5.8784e-08	1.89883e-08			77.6197	-9.63745e-09	-1.79474e-08	-7.93152e-09	-1.18388e-08	5.35853e-09			77.6197	-9.63745e-09	-2.35016e-08	-8.91113e-09	-1.40167e-08	8.22216e-09			77.7657	-9.22546e-09	-1.94275e-08	-1.09253e-08	-1.31927e-08	5.46593e-09
77.4046	-1.39709e-07	-1.22528e-07	-1.44897e-07	-1.35712e-07	1.17083e-08			77.236	-6.96411e-09	-1.03424e-08	-7.01904e-09	-8.10852e-09	1.9348e-09			77.8307	-7.52563e-08	-6.30493e-08	-3.80188e-08	-5.87748e-08	1.89832e-08			77.7197	-9.61304e-09	-1.79718e-08	-7.93457e-09	-1.18398e-08	5.37637e-09			77.7197	-9.61304e-09	-2.35077e-08	-8.92334e-09	-1.40147e-08	8.22841e-09			77.8657	-9.24072e-09	-1.94122e-08	-1.09375e-08	-1.31968e-08	5.44915e-09
77.5046	-1.39709e-07	-1.22467e-07	-1.44836e-07	-1.35671e-07	1.17188e-08			77.336	-6.97937e-09	-1.0321e-08	-7.00684e-09	-8.10242e-09	1.92144e-09			77.9307	-7.52258e-08	-6.30798e-08	-3.80066e-08	-5.87708e-08	1.89801e-08			77.8197	-9.60388e-09	-1.79626e-08	-7.93762e-09	-1.18347e-08	5.37194e-09			77.8197	-9.60388e-09	-2.35168e-08	-8.90198e-09	-1.40076e-08	8.24275e-09			77.9657	-9.24072e-09	-1.94275e-08	-1.09283e-08	-1.31989e-08	5.45976e-09
77.6046	-1.39709e-07	-1.22498e-07	-1.44836e-07	-1.35681e-07	1.17016e-08			77.436	-6.97937e-09	-1.03119e-08	-6.99158e-09	-8.09428e-09	1.92052e-09			78.0307	-7.51953e-08	-6.30493e-08	-3.80402e-08	-5.87616e-08	1.8945e-08			77.9197	-9.57336e-09	-1.79504e-08	-7.93762e-09	-1.18205e-08	5.37134e-09			77.9197	-9.57336e-09	-2.34619e-08	-8.88977e-09	-1.3975e-08	8.223e-09			78.0657	-9.22852e-09	-1.94183e-08	-1.09375e-08	-1.31948e-08	5.45707e-09
77.7046	-1.39709e-07	-1.22437e-07	-1.44806e-07	-1.35651e-07	1.1724e-08			77.536	-6.98547e-09	-1.03149e-08	-6.99463e-09	-8.09835e-09	1.91963e-09			78.1307	-7.52258e-08	-6.30188e-08	-3.7915e-08	-5.87199e-08	1.90233e-08			78.0197	-9.55811e-09	-1.79504e-08	-7.93152e-09	-1.18134e-08	5.37674e-09			78.0197	-9.55811e-09	-2.34772e-08	-8.87756e-09	-1.39709e-08	8.23966e-09			78.1657	-9.25293e-09	-1.94092e-08	-1.09283e-08	-1.31968e-08	5.44489e-09
77.8046	-1.39709e-07	-1.22467e-07	-1.44745e-07	-1.3564e-07	1.1683e-08			77.636	-6.99768e-09	-1.0321e-08	-6.93359e-09	-8.08411e-09	1.93751e-09			78.2307	-7.51953e-08	-6.30188e-08	-3.80615e-08	-5.87585e-08	1.89299e-08			78.1197	-9.55811e-09	-1.79504e-08	-7.93762e-09	-1.18154e-08	5.37453e-09			78.1197	-9.55811e-09	-2.34833e-08	-8.86536e-09	-1.39689e-08	8.24696e-09			78.2657	-9.26514e-09	-1.94061e-08	-1.09253e-08	-1.31989e-08	5.43937e-09
77.9046	-1.39679e-07	-1.22467e-07	-1.44745e-07	-1.3563e-07	1.16777e-08			77.736	-7.00378e-09	-1.0318e-08	-6.92749e-09	-8.08309e-09	1.93586e-09			78.3307	-7.51648e-08	-6.29578e-08	-3.80737e-08	-5.87321e-08	1.89031e-08			78.2197	-9.53369e-09	-1.79474e-08	-7.92847e-09	-1.18032e-08	5.38123e-09			78.2197	-9.53369e-09	-2.35107e-08	-8.8562e-09	-1.39669e-08	8.27217e-09			78.3657	-9.25293e-09	-1.94031e-08	-1.09283e-08	-1.31948e-08	5.44141e-09
78.0046	-1.39618e-07	-1.22467e-07	-1.44745e-07	-1.3561e-07	1.16672e-08			77.836	-7.00684e-09	-1.02936e-08	-6.93359e-09	-8.078e-09	1.91909e-09			78.4307	-7.51648e-08	-6.30188e-08	-3.79974e-08	-5.8727e-08	1.89517e-08			78.3197	-9.53979e-09	-1.79565e-08	-7.93457e-09	-1.18103e-08	5.38297e-09			78.3197	-9.53979e-09	-2.34955e-08	-8.8562e-09	-1.39638e-08	8.26173e-09			78.4657	-9.25598e-09	-1.94092e-08	-1.09253e-08	-1.31968e-08	5.44442e-09
78.1046	-1.39648e-07	-1.22467e-07	-1.44745e-07	-1.3562e-07	1.16724e-08			77.936	-7.02209e-09	-1.02875e-08	-6.9519e-09	-8.08716e-09	1.90585e-09			78.5307	-7.51648e-08	-6.29578e-08	-3.81226e-08	-5.87484e-08	1.88765e-08			78.4197	-9.48486e-09	-1.79352e-08	-7.93457e-09	-1.17849e-08	5.38243e-09			78.4197	-9.48486e-09	-2.34955e-08	-8.83179e-09	-1.39374e-08	8.284e-09			78.5657	-9.24988e-09	-1.9397e-08	-1.09192e-08	-1.31887e-08	5.44094e-09
78.2046	-1.39587e-07	-1.22467e-07	-1.44714e-07	-1.3559e-07	1.165e-08			78.036	-7.0282e-09	-1.02905e-08	-6.94885e-09	-8.08919e-09	1.90682e-09			78.6307	-7.51343e-08	-6.29578e-08	-3.81378e-08	-5.87433e-08	1.88549e-08			78.5197	-9.49402e-09	-1.79443e-08	-7.92847e-09	-1.17889e-08	5.38789e-09			78.5197	-9.49402e-09	-2.34833e-08	-8.81348e-09	-1.39303e-08	8.28015e-09			78.6657	-9.25598e-09	-1.9397e-08	-1.09131e-08	-1.31887e-08	5.44001e-09
78.3046	-1.39557e-07	-1.22467e-07	-1.44684e-07	-1.35569e-07	1.16328e-08			78.136	-7.04346e-09	-1.02814e-08	-6.93665e-09	-8.08716e-09	1.901e-09			78.7307	-7.51343e-08	-6.29272e-08	-3.82416e-08	-5.87677e-08	1.87948e-08			78.6197	-9.4696e-09	-1.79413e-08	-7.92542e-09	-1.17788e-08	5.39246e-09			78.6197	-9.4696e-09	-2.34955e-08	-8.78601e-09	-1.3917e-08	8.30222e-09			78.7657	-9.23462e-09	-1.93909e-08	-1.09131e-08	-1.31795e-08	5.44425e-09
78.4046	-1.39587e-07	-1.22406e-07	-1.44653e-07	-1.35549e-07	1.16605e-08			78.236	-7.05566e-09	-1.02936e-08	-6.93054e-09	-8.09326e-09	1.90656e-09			78.8307	-7.51038e-08	-6.28967e-08	-3.7793e-08	-5.85978e-08	1.90233e-08			78.7197	-9.43909e-09	-1.79504e-08	-7.92542e-09	-1.17716e-08	5.40425e-09			78.7197	-9.43909e-09	-2.34772e-08	-8.78296e-09	-1.38997e-08	8.30079e-09			78.8657	-9.26208e-09	-1.93939e-08	-1.08978e-08	-1.31846e-08	5.43926e-09
78.5046	-1.39526e-07	-1.22375e-07	-1.44653e-07	-1.35518e-07	1.16672e-08			78.336	-7.04956e-09	-1.02844e-08	-6.91833e-09	-8.08411e-09	1.90666e-09			78.9307	-7.51038e-08	-6.27747e-08	-3.78601e-08	-5.85795e-08	1.89729e-08			78.8197	-9.43909e-09	-1.79382e-08	-7.92542e-09	-1.17676e-08	5.39727e-09			78.8197	-9.43909e-09	-2.34589e-08	-8.75244e-09	-1.38835e-08	8.29964e-09			78.9657	-9.26819e-09	-1.93726e-08	-1.08978e-08	-1.31795e-08	5.42487e-09
78.6046	-1.39557e-07	-1.22375e-07	-1.44623e-07	-1.35518e-07	1.16605e-08			78.436	-7.05566e-09	-1.02936e-08	-6.92139e-09	-8.09021e-09	1.90935e-09			79.0307	-7.51038e-08	-6.27441e-08	-3.7854e-08	-5.85673e-08	1.89729e-08			78.9197	-9.42993e-09	-1.79291e-08	-7.92847e-09	-1.17625e-08	5.39293e-09			78.9197	-9.42993e-09	-2.34833e-08	-8.7616e-09	-1.38916e-08	8.31335e-09			79.0657	-9.27124e-09	-1.94e-08	-1.08826e-08	-1.31846e-08	5.44267e-09
78.7046	-1.39557e-07	-1.22375e-07	-1.44623e-07	-1.35518e-07	1.16605e-08			78.536	-7.07092e-09	-1.02905e-08	-6.91528e-09	-8.09224e-09	1.90536e-09			79.1307	-7.50732e-08	-6.2561e-08	-3.79944e-08	-5.85429e-08	1.88632e-08			79.0197	-9.40857e-09	-1.79291e-08	-7.92847e-09	-1.17554e-08	5.39756e-09			79.0197	-9.40857e-09	-2.35107e-08	-8.75549e-09	-1.38916e-08	8.33682e-09			79.1657	-9.27124e-09	-1.93726e-08	-1.08795e-08	-1.31744e-08	5.42763e-09
78.8046	-1.39496e-07	-1.22375e-07	-1.44531e-07	-1.35468e-07	1.16142e-08			78.636	-7.06787e-09	-1.02844e-08	-6.92749e-09	-8.09326e-09	1.8989e-09			79.2307	-7.50427e-08	-6.27136e-08	-3.80707e-08	-5.8609e-08	1.88247e-08			79.1197	-9.40857e-09	-1.7926e-08	-7.92847e-09	-1.17544e-08	5.39582e-09			79.1197	-9.40857e-09	-2.34833e-08	-8.74023e-09	-1.38774e-08	8.32568e-09			79.2657	-9.26819e-09	-1.93695e-08	-1.08643e-08	-1.31673e-08	5.43021e-09
78.9046	-1.39557e-07	-1.22345e-07	-1.44562e-07	-1.35488e-07	1.16539e-08			78.736	-7.08008e-09	-1.02783e-08	-6.91833e-09	-8.09224e-09	1.89492e-09			79.3307	-7.50732e-08	-6.26831e-08	-3.8092e-08	-5.86161e-08	1.88231e-08			79.2197	-9.42688e-09	-1.79352e-08	-7.92542e-09	-1.17625e-08	5.39816e-09			79.2197	-9.42688e-09	-2.34528e-08	-8.72803e-09	-1.38692e-08	8.30694e-09			79.3657	-9.2804e-09	-1.93878e-08	-1.08612e-08	-1.31765e-08	5.43694e-09
79.0046	-1.39496e-07	-1.22345e-07	-1.44562e-07	-1.35468e-07	1.16433e-08			78.836	-7.09229e-09	-1.02814e-08	-6.91223e-09	-8.0953e-09	1.89534e-09			79.4307	-7.50427e-08	-6.27441e-08	-3.8092e-08	-5.86263e-08	1.88164e-08			79.3197	-9.43298e-09	-1.79382e-08	-7.92847e-09	-1.17666e-08	5.3975e-09			79.3197	-9.43298e-09	-2.34863e-08	-8.73108e-09	-1.38835e-08	8.32373e-09			79.4657	-9.2926e-09	-1.93787e-08	-1.08521e-08	-1.31744e-08	5.4293e-09
79.1046	-1.39435e-07	-1.22345e-07	-1.44531e-07	-1.35437e-07	1.16209e-08			78.936	-7.09229e-09	-1.02631e-08	-6.91223e-09	-8.08919e-09	1.88478e-09			79.5307	-7.50122e-08	-6.27136e-08	-3.80066e-08	-5.85775e-08	1.88463e-08			79.4197	-9.44214e-09	-1.79474e-08	-7.91321e-09	-1.17676e-08	5.40619e-09			79.4197	-9.44214e-09	-2.34772e-08	-8.73718e-09	-1.38855e-08	8.31411e-09			79.5657	-9.2804e-09	-1.93756e-08	-1.0849e-08	-1.31683e-08	5.43257e-09
79.2046	-1.39465e-07	-1.22314e-07	-1.44562e-07	-1.35447e-07	1.16553e-08			79.036	-7.08923e-09	-1.02661e-08	-6.91223e-09	-8.08919e-09	1.88734e-09			79.6307	-7.50122e-08	-6.26831e-08	-3.80646e-08	-5.85866e-08	1.88114e-08			79.5197	-9.41162e-09	-1.7926e-08	-7.93152e-09	-1.17564e-08	5.39407e-09			79.5197	-9.41162e-09	-2.34406e-08	-8.70667e-09	-1.38529e-08	8.31059e-09			79.6657	-9.27734e-09	-1.93817e-08	-1.08459e-08	-1.31683e-08	5.4378e-09
79.3046	-1.39435e-07	-1.22314e-07	-1.4447e-07	-1.35406e-07	1.16142e-08			79.136	-7.09229e-09	-1.02539e-08	-6.90613e-09	-8.08411e-09	1.88141e-09			79.7307	-7.50122e-08	-6.27136e-08	-3.7854e-08	-5.85266e-08	1.89296e-08			79.6197	-9.39636e-09	-1.79169e-08	-7.92236e-09	-1.17452e-08	5.3954e-09			79.6197	-9.39636e-09	-2.34589e-08	-8.71277e-09	-1.3856e-08	8.32335e-09			79.7657	-9.30481e-09	-1.93726e-08	-1.08337e-08	-1.31704e-08	5.42538e-09
79.4046	-1.39465e-07	-1.22314e-07	-1.4447e-07	-1.35417e-07	1.16195e-08			79.236	-7.08923e-09	-1.02478e-08	-6.89697e-09	-8.078e-09	1.88156e-09			79.8307	-7.50122e-08	-6.28052e-08	-3.80219e-08	-5.86131e-08	1.88481e-08			79.7197	-9.41772e-09	-1.79199e-08	-7.92542e-09	-1.17544e-08	5.39142e-09			79.7197	-9.41772e-09	-2.34619e-08	-8.68835e-09	-1.3856e-08	8.32696e-09			79.8657	-9.29871e-09	-1.93665e-08	-1.08276e-08	-1.31643e-08	5.42538e-09
79.5046	-1.39435e-07	-1.22314e-07	-1.4444e-07	-1.35396e-07	1.16023e-08			79.336	-7.08923e-09	-1.02386e-08	-6.89392e-09	-8.07393e-09	1.87724e-09			79.9307	-7.49817e-08	-6.26831e-08	-3.80524e-08	-5.85724e-08	1.88047e-08			79.8197	-9.41162e-09	-1.79169e-08	-7.91931e-09	-1.17493e-08	5.39317e-09			79.8197	-9.41162e-09	-2.34467e-08	-8.68225e-09	-1.38468e-08	8.32168e-09			79.9657	-9.28955e-09	-1.93756e-08	-1.08246e-08	-1.31632e-08	5.43453e-09
79.6046	-1.39435e-07	-1.22314e-07	-1.44409e-07	-1.35386e-07	1.15904e-08			79.436	-7.10754e-09	-1.02417e-08	-6.88782e-09	-8.07902e-09	1.87615e-09			80.0307	-7.49817e-08	-6.26526e-08	-3.79761e-08	-5.85368e-08	1.8843e-08			79.9197	-9.37805e-09	-1.7923e-08	-7.91931e-09	-1.17401e-08	5.40396e-09			79.9197	-9.37805e-09	-2.34222e-08	-8.66089e-09	-1.38204e-08	8.32317e-09			80.0657	-9.29565e-09	-1.93604e-08	-1.08276e-08	-1.31612e-08	5.42298e-09
79.7046	-1.39404e-07	-1.22314e-07	-1.44379e-07	-1.35366e-07	1.15732e-08			79.536	-7.10754e-09	-1.02234e-08	-6.88782e-09	-8.07292e-09	1.8656e-09			80.1307	-7.49512e-08	-6.26526e-08	-3.79639e-08	-5.85225e-08	1.88364e-08			80.0197	-9.38721e-09	-1.79169e-08	-7.92847e-09	-1.17442e-08	5.39523e-09			80.0197	-9.38721e-09	-2.34711e-08	-8.65479e-09	-1.38377e-08	8.35079e-09			80.1657	-9.29565e-09	-1.93665e-08	-1.08124e-08	-1.31582e-08	5.42976e-09
79.8046	-1.39404e-07	-1.22284e-07	-1.44379e-07	-1.35356e-07	1.15904e-08			79.636	-7.10449e-09	-1.02264e-08	-6.88477e-09	-8.0719e-09	1.86912e-09			80.2307	-7.49512e-08	-6.27441e-08	-3.79089e-08	-5.85347e-08	1.88765e-08			80.1197	-9.375e-09	-1.79199e-08	-7.91626e-09	-1.17371e-08	5.40396e-09			80.1197	-9.375e-09	-2.34222e-08	-8.66089e-09	-1.38194e-08	8.32399e-09			80.2657	-9.32312e-09	-1.93634e-08	-1.0791e-08	-1.31592e-08	5.42291e-09
79.9046	-1.39374e-07	-1.22223e-07	-1.44409e-07	-1.35335e-07	1.16314e-08			79.736	-7.11365e-09	-1.02203e-08	-6.88171e-09	-8.0719e-09	1.86421e-09			80.3307	-7.49512e-08	-6.25916e-08	-3.79272e-08	-5.849e-08	1.88497e-08			80.2197	-9.33228e-09	-1.79077e-08	-7.91931e-09	-1.17198e-08	5.40529e-09			80.2197	-9.33228e-09	-2.34497e-08	-8.61206e-09	-1.3798e-08	8.36636e-09			80.3657	-9.30176e-09	-1.93604e-08	-1.0791e-08	-1.3151e-08	5.42873e-09
80.0046	-1.39374e-07	-1.22253e-07	-1.44348e-07	-1.35325e-07	1.15904e-08			79.836	-7.11365e-09	-1.02142e-08	-6.87256e-09	-8.06681e-09	1.86362e-09			80.4307	-7.49207e-08	-6.26526e-08	-3.79211e-08	-5.84981e-08	1.88464e-08			80.3197	-9.33533e-09	-1.79138e-08	-7.92847e-09	-1.17259e-08	5.40489e-09			80.3197	-9.33533e-09	-2.34283e-08	-8.61816e-09	-1.37939e-08	8.35134e-09			80.4657	-9.32007e-09	-1.93512e-08	-1.07849e-08	-1.31521e-08	5.41834e-09
80.1046	-1.39343e-07	-1.22253e-07	-1.44348e-07	-1.35315e-07	1.15851e-08			79.936	-7.1106e-09	-1.02081e-08	-6.86951e-09	-8.06274e-09	1.86186e-09			80.5307	-7.49207e-08	-6.2561e-08	-3.79425e-08	-5.84747e-08	1.88247e-08			80.4197	-9.32312e-09	-1.78955e-08	-7.91321e-09	-1.17106e-08	5.40247e-09			80.4197	-9.32312e-09	-2.34253e-08	-8.58765e-09	-1.37787e-08	8.3623e-09			80.5657	-9.33228e-09	-1.9342e-08	-1.07819e-08	-1.31521e-08	5.40946e-09
80.2046	-1.39343e-07	-1.22223e-07	-1.44318e-07	-1.35295e-07	1.15904e-08			80.036	-7.1167e-09	-1.02051e-08	-6.86951e-09	-8.06376e-09	1.85855e-09			80.6307	-7.48901e-08	-6.25305e-08	-3.7912e-08	-5.84442e-08	1.88247e-08			80.5197	-9.33838e-09	-1.79047e-08	-7.9071e-09	-1.17167e-08	5.40649e-09			80.5197	-9.33838e-09	-2.34406e-08	-8.58765e-09	-1.37889e-08	8.36704e-09			80.6657	-9.33838e-09	-1.93512e-08	-1.07697e-08	-1.31531e-08	5.41522e-09
80.3046	-1.39313e-07	-1.22223e-07	-1.44287e-07	-1.35274e-07	1.15732e-08			80.136	-7.1106e-09	-1.0202e-08	-6.87256e-09	-8.06173e-09	1.85737e-09			80.7307	-7.48596e-08	-6.24695e-08	-3.79364e-08	-5.84218e-08	1.87915e-08			80.6197	-9.33228e-09	-1.79016e-08	-7.91321e-09	-1.17157e-08	5.40394e-09			80.6197	-9.33228e-09	-2.34406e-08	-8.55408e-09	-1.37756e-08	8.3791e-09			80.7657	-9.33533e-09	-1.93512e-08	-1.07635e-08	-1.315e-08	5.41764e-09
80.4046	-1.39343e-07	-1.22192e-07	-1.44257e-07	-1.35264e-07	1.15839e-08			80.236	-7.11975e-09	-1.02081e-08	-6.8634e-09	-8.06376e-09	1.8615e-09			80.8307	-7.48596e-08	-6.22253e-08	-3.79211e-08	-5.83354e-08	1.8774e-08			80.7197	-9.33838e-09	-1.78955e-08	-7.91626e-09	-1.17167e-08	5.39803e-09			80.7197	-9.33838e-09	-2.34344e-08	-8.55713e-09	-1.37767e-08	8.37301e-09			80.8657	-9.35669e-09	-1.93481e-08	-1.07605e-08	-1.31551e-08	5.40906e-09
80.5046	-1.39282e-07	-1.22192e-07	-1.44226e-07	-1.35234e-07	1.15613e-08			80.336	-7.1167e-09	-1.01959e-08	-6.86646e-09	-8.05969e-09	1.85426e-09			80.9307	-7.48596e-08	-6.20422e-08	-3.79395e-08	-5.82804e-08	1.87453e-08			80.8197	-9.32617e-09	-1.78864e-08	-7.91016e-09	-1.17076e-08	5.39763e-09			80.8197	-9.32617e-09	-2.34222e-08	-8.52356e-09	-1.37573e-08	8.37968e-09			80.9657	-9.34753e-09	-1.93481e-08	-1.07513e-08	-1.3149e-08	5.4143e-09
80.6046	-1.39282e-07	-1.22162e-07	-1.44226e-07	-1.35223e-07	1.15786e-08			80.436	-7.14111e-09	-1.0199e-08	-6.8634e-09	-8.06783e-09	1.85084e-09			81.0307	-7.48291e-08	-6.19202e-08	-3.79364e-08	-5.82286e-08	1.87213e-08			80.9197	-9.32922e-09	-1.78986e-08	-7.91321e-09	-1.17137e-08	5.40287e-09			80.9197	-9.32922e-09	-2.34497e-08	-8.51746e-09	-1.37655e-08	8.39662e-09			81.0657	-9.34143e-09	-1.93207e-08	-1.07483e-08	-1.31368e-08	5.4014e-09
80.7046	-1.39313e-07	-1.22131e-07	-1.44257e-07	-1.35234e-07	1.1613e-08			80.536	-7.15332e-09	-1.01898e-08	-6.87866e-09	-8.07393e-09	1.83755e-09			81.1307	-7.47986e-08	-6.20117e-08	-3.79272e-08	-5.82458e-08	1.87219e-08			81.0197	-9.33228e-09	-1.78986e-08	-7.901e-09	-1.17106e-08	5.40649e-09			81.0197	-9.33228e-09	-2.34314e-08	-8.50525e-09	-1.37563e-08	8.38907e-09			81.1657	-9.35364e-09	-1.93359e-08	-1.07483e-08	-1.3146e-08	5.40585e-09
80.8046	-1.39252e-07	-1.22162e-07	-1.44196e-07	-1.35203e-07	1.15613e-08			80.636	-7.15332e-09	-1.01898e-08	-6.86951e-09	-8.07088e-09	1.84053e-09			81.2307	-7.47986e-08	-6.22559e-08	-3.79303e-08	-5.83282e-08	1.87453e-08			81.1197	-9.32007e-09	-1.78986e-08	-7.90405e-09	-1.17076e-08	5.40811e-09			81.1197	-9.32007e-09	-2.34467e-08	-8.49609e-09	-1.37543e-08	8.40395e-09			81.2657	-9.35364e-09	-1.93481e-08	-1.07391e-08	-1.3147e-08	5.41487e-09
80.9046	-1.39252e-07	-1.22162e-07	-1.44196e-07	-1.35203e-07	1.15613e-08			80.736	-7.15637e-09	-1.01807e-08	-6.86951e-09	-8.06885e-09	1.8345e-09			81.3307	-7.47986e-08	-6.23474e-08	-3.79242e-08	-5.83567e-08	1.87583e-08			81.2197	-9.30481e-09	-1.78741e-08	-7.90405e-09	-1.16943e-08	5.39751e-09			81.2197	-9.30481e-09	-2.34467e-08	-8.47168e-09	-1.3741e-08	8.41562e-09			81.3657	-9.37195e-09	-1.93237e-08	-1.07361e-08	-1.31439e-08	5.39516e-09
81.0046	-1.39221e-07	-1.22131e-07	-1.44135e-07	-1.35162e-07	1.15495e-08			80.836	-7.15942e-09	-1.01746e-08	-6.86951e-09	-8.06783e-09	1.83023e-09			81.4307	-7.47986e-08	-6.23474e-08	-3.79395e-08	-5.83618e-08	1.875e-08			81.3197	-9.30481e-09	-1.78986e-08	-7.9071e-09	-1.17035e-08	5.41041e-09			81.3197	-9.30481e-09	-2.34589e-08	-8.45642e-09	-1.374e-08	8.42744e-09			81.4657	-9.3689e-09	-1.93268e-08	-1.0733e-08	-1.31429e-08	5.39866e-09
81.1046	-1.39252e-07	-1.22101e-07	-1.44135e-07	-1.35162e-07	1.15721e-08			80.936	-7.16553e-09	-1.01624e-08	-6.86951e-09	-8.0658e-09	1.82169e-09			81.5307	-7.47681e-08	-6.23779e-08	-3.79364e-08	-5.83608e-08	1.87416e-08			81.4197	-9.30481e-09	-1.78833e-08	-7.8949e-09	-1.16943e-08	5.40596e-09			81.4197	-9.30481e-09	-2.3468e-08	-8.43506e-09	-1.3736e-08	8.43942e-09			81.5657	-9.37195e-09	-1.93329e-08	-1.07269e-08	-1.31439e-08	5.40245e-09
81.2046	-1.39221e-07	-1.22162e-07	-1.44165e-07	-1.35183e-07	1.15441e-08			81.036	-7.17163e-09	-1.01685e-08	-6.8634e-09	-8.06783e-09	1.82571e-09			81.6307	-7.47681e-08	-6.23779e-08	-3.79486e-08	-5.83649e-08	1.87349e-08			81.5197	-9.30786e-09	-1.78864e-08	-7.89795e-09	-1.16974e-08	5.40596e-09			81.5197	-9.30786e-09	-2.34497e-08	-8.4259e-09	-1.37278e-08	8.43094e-09			81.6657	-9.37195e-09	-1.93268e-08	-1.07208e-08	-1.31399e-08	5.40032e-09
81.3046	-1.39221e-07	-1.22131e-07	-1.44135e-07	-1.35162e-07	1.15495e-08			81.136	-7.16248e-09	-1.01563e-08	-6.87561e-09	-8.06478e-09	1.81694e-09			81.7307	-7.47375e-08	-6.23779e-08	-3.79364e-08	-5.83506e-08	1.87282e-08			81.6197	-9.29871e-09	-1.78772e-08	-7.90405e-09	-1.16933e-08	5.4006e-09			81.6197	-9.29871e-09	-2.34406e-08	-8.41064e-09	-1.37166e-08	8.43286e-09			81.7657	-9.39941e-09	-1.93298e-08	-1.07239e-08	-1.3151e-08	5.39181e-09
81.4046	-1.3916e-07	-1.2207e-07	-1.44073e-07	-1.35101e-07	1.15495e-08			81.236	-7.17163e-09	-1.01563e-08	-6.87256e-09	-8.06681e-09	1.81567e-09			81.8307	-7.47375e-08	-6.23474e-08	-3.79517e-08	-5.83455e-08	1.87166e-08			81.7197	-9.28955e-09	-1.78711e-08	-7.89795e-09	-1.16862e-08	5.40128e-09			81.7197	-9.28955e-09	-2.34558e-08	-8.41675e-09	-1.37207e-08	8.44214e-09			81.8657	-9.39026e-09	-1.9342e-08	-1.07208e-08	-1.3151e-08	5.40268e-09
81.5046	-1.3916e-07	-1.22101e-07	-1.44073e-07	-1.35111e-07	1.15323e-08			81.336	-7.16553e-09	-1.01624e-08	-6.87561e-09	-8.06783e-09	1.81969e-09			81.9307	-7.4707e-08	-6.23169e-08	-3.79395e-08	-5.83211e-08	1.87066e-08			81.8197	-9.2804e-09	-1.78894e-08	-7.91016e-09	-1.16933e-08	5.40953e-09			81.8197	-9.2804e-09	-2.34436e-08	-8.4137e-09	-1.37126e-08	8.43846e-09			81.9657	-9.39331e-09	-1.93207e-08	-1.07147e-08	-1.31429e-08	5.39075e-09
81.6046	-1.3916e-07	-1.22101e-07	-1.44012e-07	-1.35091e-07	1.15086e-08			81.436	-7.18689e-09	-1.01563e-08	-6.86951e-09	-8.07088e-09	1.81294e-09			82.0307	-7.4707e-08	-6.23169e-08	-3.79639e-08	-5.83293e-08	1.86933e-08			81.9197	-9.27734e-09	-1.78772e-08	-7.89795e-09	-1.16842e-08	5.40749e-09			81.9197	-9.27734e-09	-2.34497e-08	-8.39233e-09	-1.37065e-08	8.44949e-09			82.0657	-9.39941e-09	-1.93146e-08	-1.07056e-08	-1.31399e-08	5.3872e-09
81.7046	-1.3916e-07	-1.2204e-07	-1.44012e-07	-1.35071e-07	1.1543e-08			81.536	-7.16858e-09	-1.01532e-08	-6.86951e-09	-8.06376e-09	1.81567e-09			82.1307	-7.46765e-08	-6.23169e-08	-3.79578e-08	-5.83171e-08	1.86833e-08			82.0197	-9.25903e-09	-1.78802e-08	-7.89795e-09	-1.16791e-08	5.41332e-09			82.0197	-9.25903e-09	-2.34436e-08	-8.38623e-09	-1.36963e-08	8.45269e-09			82.1657	-9.40247e-09	-1.93207e-08	-1.07117e-08	-1.31449e-08	5.38826e-09
81.8046	-1.3916e-07	-1.2204e-07	-1.43982e-07	-1.35061e-07	1.15312e-08			81.636	-7.18384e-09	-1.01471e-08	-6.86646e-09	-8.0658e-09	1.80943e-09			82.2307	-7.46765e-08	-6.23169e-08	-3.797e-08	-5.83211e-08	1.86766e-08			82.1197	-9.26208e-09	-1.7868e-08	-7.901e-09	-1.1677e-08	5.40458e-09			82.1197	-9.26208e-09	-2.34619e-08	-8.37097e-09	-1.36983e-08	8.46725e-09			82.2657	-9.38721e-09	-1.93115e-08	-1.07056e-08	-1.31348e-08	5.38969e-09
81.9046	-1.39099e-07	-1.2204e-07	-1.43951e-07	-1.3503e-07	1.15086e-08			81.736	-7.18689e-09	-1.01501e-08	-6.86646e-09	-8.06783e-09	1.81044e-09			82.3307	-7.4646e-08	-6.23169e-08	-3.79761e-08	-5.8313e-08	1.866e-08			82.2197	-9.26819e-09	-1.78711e-08	-7.90405e-09	-1.16811e-08	5.4039e-09			82.2197	-9.26819e-09	-2.34222e-08	-8.36487e-09	-1.36851e-08	8.4447e-09			82.3657	-9.41772e-09	-1.93268e-08	-1.06964e-08	-1.3147e-08	5.38993e-09
82.0046	-1.3913e-07	-1.22009e-07	-1.43982e-07	-1.3504e-07	1.1543e-08			81.836	-7.18994e-09	-1.0144e-08	-6.85425e-09	-8.06274e-09	1.81026e-09			82.4307	-7.4646e-08	-6.23169e-08	-3.79761e-08	-5.8313e-08	1.866e-08			82.3197	-9.26514e-09	-1.78589e-08	-7.90405e-09	-1.1676e-08	5.39759e-09			82.3197	-9.26514e-09	-2.34283e-08	-8.34961e-09	-1.3681e-08	8.45382e-09			82.4657	-9.42383e-09	-1.93054e-08	-1.06842e-08	-1.31378e-08	5.37835e-09
82.1046	-1.39099e-07	-1.22009e-07	-1.43951e-07	-1.3502e-07	1.15258e-08			81.936	-7.20825e-09	-1.01349e-08	-6.86035e-09	-8.06783e-09	1.79856e-09			82.5307	-7.4646e-08	-6.23169e-08	-3.79669e-08	-5.83099e-08	1.8665e-08			82.4197	-9.27429e-09	-1.78619e-08	-7.901e-09	-1.16791e-08	5.39836e-09			82.4197	-9.27429e-09	-2.34558e-08	-8.33435e-09	-1.36882e-08	8.47209e-09			82.5657	-9.40857e-09	-1.93146e-08	-1.06934e-08	-1.31388e-08	5.38679e-09
82.2046	-1.39069e-07	-1.21979e-07	-1.4386e-07	-1.34969e-07	1.15022e-08			82.036	-7.21436e-09	-1.01379e-08	-6.85425e-09	-8.06885e-09	1.80091e-09			82.6307	-7.4646e-08	-6.23169e-08	-3.80035e-08	-5.83221e-08	1.8645e-08			82.5197	-9.26208e-09	-1.78558e-08	-7.89795e-09	-1.1672e-08	5.39866e-09			82.5197	-9.26208e-09	-2.34619e-08	-8.32214e-09	-1.3682e-08	8.48264e-09			82.6657	-9.42688e-09	-1.93176e-08	-1.06812e-08	-1.31419e-08	5.38499e-09
82.3046	-1.39069e-07	-1.21979e-07	-1.4389e-07	-1.34979e-07	1.1514e-08			82.136	-7.2052e-09	-1.0141e-08	-6.84509e-09	-8.06376e-09	1.80792e-09			82.7307	-7.46155e-08	-6.23169e-08	-3.79883e-08	-5.83069e-08	1.864e-08			82.6197	-9.24683e-09	-1.78467e-08	-7.8949e-09	-1.16628e-08	5.39789e-09			82.6197	-9.24683e-09	-2.34344e-08	-8.30078e-09	-1.36607e-08	8.47753e-09			82.7657	-9.43298e-09	-1.93207e-08	-1.06873e-08	-1.3147e-08	5.38324e-09
82.4046	-1.39038e-07	-1.21948e-07	-1.4386e-07	-1.34949e-07	1.1514e-08			82.236	-7.22046e-09	-1.01349e-08	-6.8573e-09	-8.07088e-09	1.79668e-09			82.8307	-7.46155e-08	-6.23169e-08	-3.8031e-08	-5.83211e-08	1.86167e-08			82.7197	-9.26514e-09	-1.78528e-08	-7.91321e-09	-1.1677e-08	5.3909e-09			82.7197	-9.26514e-09	-2.34467e-08	-8.30688e-09	-1.36729e-08	8.47788e-09			82.8657	-9.43909e-09	-1.93146e-08	-1.06812e-08	-1.31449e-08	5.37903e-09
82.5046	-1.39069e-07	-1.21948e-07	-1.43829e-07	-1.34949e-07	1.15076e-08			82.336	-7.2052e-09	-1.01379e-08	-6.8512e-09	-8.06478e-09	1.80411e-09			82.9307	-7.46155e-08	-6.23169e-08	-3.8031e-08	-5.83211e-08	1.86167e-08			82.8197	-9.28955e-09	-1.78619e-08	-7.8949e-09	-1.16821e-08	5.39711e-09			82.8197	-9.28955e-09	-2.34497e-08	-8.27637e-09	-1.36719e-08	8.48299e-09			82.9657	-9.43604e-09	-1.93329e-08	-1.06781e-08	-1.3149e-08	5.39128e-09
82.6046	-1.39038e-07	-1.21948e-07	-1.43738e-07	-1.34908e-07	1.14669e-08			82.436	-7.22656e-09	-1.01349e-08	-6.84814e-09	-8.06986e-09	1.79834e-09			83.0307	-7.46155e-08	-6.22559e-08	-3.80188e-08	-5.82967e-08	1.86168e-08			82.9197	-9.26208e-09	-1.7865e-08	-7.901e-09	-1.1676e-08	5.40283e-09			82.9197	-9.26208e-09	-2.34253e-08	-8.27026e-09	-1.36525e-08	8.47796e-09			83.0657	-9.4635e-09	-1.93237e-08	-1.06628e-08	-1.315e-08	5.38011e-09
82.7046	-1.39008e-07	-1.21948e-07	-1.43768e-07	-1.34908e-07	1.14732e-08			82.536	-7.23267e-09	-1.01288e-08	-6.84509e-09	-8.06885e-09	1.79445e-09			83.1307	-7.4585e-08	-6.22864e-08	-3.80249e-08	-5.82987e-08	1.86034e-08			83.0197	-9.26819e-09	-1.78436e-08	-7.89795e-09	-1.16699e-08	5.3903e-09			83.0197	-9.26819e-09	-2.34375e-08	-8.25806e-09	-1.36546e-08	8.4873e-09			83.1657	-9.46045e-09	-1.93268e-08	-1.06659e-08	-1.3151e-08	5.3822e-09
82.8046	-1.39038e-07	-1.21948e-07	-1.43707e-07	-1.34898e-07	1.14551e-08			82.636	-7.24182e-09	-1.01288e-08	-6.83594e-09	-8.06885e-09	1.79546e-09			83.2307	-7.46155e-08	-6.22559e-08	-3.8031e-08	-5.83008e-08	1.86102e-08			83.1197	-9.25598e-09	-1.78528e-08	-7.901e-09	-1.16699e-08	5.39721e-09			83.1197	-9.25598e-09	-2.34467e-08	-8.26416e-09	-1.36556e-08	8.49379e-09			83.2657	-9.4635e-09	-1.93054e-08	-1.06598e-08	-1.31429e-08	5.37031e-09
82.9046	-1.39008e-07	-1.21948e-07	-1.43738e-07	-1.34898e-07	1.14614e-08			82.736	-7.23877e-09	-1.01257e-08	-6.85425e-09	-8.07292e-09	1.78816e-09			83.3307	-7.46155e-08	-6.22559e-08	-3.80371e-08	-5.83028e-08	1.86068e-08			83.2197	-9.25903e-09	-1.78467e-08	-7.89185e-09	-1.16659e-08	5.39623e-09			83.2197	-9.25903e-09	-2.34467e-08	-8.2428e-09	-1.36495e-08	8.49979e-09			83.3657	-9.47876e-09	-1.93085e-08	-1.06537e-08	-1.3147e-08	5.36826e-09
83.0046	-1.39008e-07	-1.21918e-07	-1.43646e-07	-1.34857e-07	1.14434e-08			82.836	-7.25098e-09	-1.01135e-08	-6.8512e-09	-8.0719e-09	1.77936e-09			83.4307	-7.46155e-08	-6.22559e-08	-3.80615e-08	-5.8311e-08	1.85935e-08			83.3197	-9.24377e-09	-1.78467e-08	-7.901e-09	-1.16638e-08	5.39644e-09			83.3197	-9.24377e-09	-2.34619e-08	-8.23975e-09	-1.36485e-08	8.5135e-09			83.4657	-9.47876e-09	-1.93115e-08	-1.06537e-08	-1.3148e-08	5.37001e-09
83.1046	-1.38977e-07	-1.21948e-07	-1.43646e-07	-1.34857e-07	1.14206e-08			82.936	-7.26013e-09	-1.01196e-08	-6.8512e-09	-8.07699e-09	1.78076e-09			83.5307	-7.46155e-08	-6.22559e-08	-3.80432e-08	-5.83049e-08	1.86035e-08			83.4197	-9.25598e-09	-1.78497e-08	-7.901e-09	-1.16689e-08	5.39546e-09			83.4197	-9.25598e-09	-2.34497e-08	-8.22144e-09	-1.36424e-08	8.50914e-09			83.5657	-9.50012e-09	-1.93115e-08	-1.06506e-08	-1.31541e-08	5.36343e-09
83.2046	-1.38977e-07	-1.21918e-07	-1.43616e-07	-1.34837e-07	1.14261e-08			83.036	-7.25708e-09	-1.01166e-08	-6.84814e-09	-8.07393e-09	1.78076e-09			83.6307	-7.4585e-08	-6.22559e-08	-3.80646e-08	-5.83018e-08	1.85785e-08			83.5197	-9.24988e-09	-1.78528e-08	-7.901e-09	-1.16679e-08	5.39857e-09			83.5197	-9.24988e-09	-2.34558e-08	-8.20313e-09	-1.36363e-08	8.52006e-09			83.6657	-9.49707e-09	-1.93176e-08	-1.06384e-08	-1.3151e-08	5.37082e-09
83.3046	-1.38977e-07	-1.21887e-07	-1.43616e-07	-1.34827e-07	1.14434e-08			83.136	-7.26929e-09	-1.01166e-08	-6.85425e-09	-8.08004e-09	1.77586e-09			83.7307	-7.4585e-08	-6.22253e-08	-3.80859e-08	-5.82987e-08	1.85636e-08			83.6197	-9.28345e-09	-1.78406e-08	-7.901e-09	-1.1675e-08	5.38409e-09			83.6197	-9.28345e-09	-2.34406e-08	-8.19702e-09	-1.36403e-08	8.5046e-09			83.7657	-9.49402e-09	-1.93115e-08	-1.06506e-08	-1.31521e-08	5.36551e-09
83.4046	-1.38977e-07	-1.21887e-07	-1.43585e-07	-1.34816e-07	1.14317e-08			83.236	-7.26929e-09	-1.00983e-08	-6.85425e-09	-8.07393e-09	1.76536e-09			83.8307	-7.45544e-08	-6.22559e-08	-3.80859e-08	-5.82987e-08	1.85535e-08			83.7197	-9.27429e-09	-1.78253e-08	-7.9071e-09	-1.16689e-08	5.37525e-09			83.7197	-9.27429e-09	-2.34619e-08	-8.18176e-09	-1.36393e-08	8.52414e-09			83.8657	-9.51233e-09	-1.92993e-08	-1.06323e-08	-1.3148e-08	5.35656e-09
83.5046	-1.38947e-07	-1.21918e-07	-1.43555e-07	-1.34806e-07	1.13972e-08			83.336	-7.26318e-09	-1.01074e-08	-6.86951e-09	-8.08004e-09	1.76677e-09			83.9307	-7.45239e-08	-6.22559e-08	-3.80951e-08	-5.82916e-08	1.85351e-08			83.8197	-9.27734e-09	-1.78345e-08	-7.901e-09	-1.16709e-08	5.38195e-09			83.8197	-9.27734e-09	-2.34802e-08	-8.15735e-09	-1.36383e-08	8.54173e-09			83.9657	-9.52454e-09	-1.93115e-08	-1.06354e-08	-1.31571e-08	5.35871e-09
83.6046	-1.38916e-07	-1.21887e-07	-1.43585e-07	-1.34796e-07	1.14206e-08			83.436	-7.26929e-09	-1.01044e-08	-6.86646e-09	-8.08004e-09	1.76466e-09			84.0307	-7.45239e-08	-6.21948e-08	-3.81287e-08	-5.82825e-08	1.85104e-08			83.9197	-9.29871e-09	-1.78192e-08	-7.90405e-09	-1.1674e-08	5.36741e-09			83.9197	-9.29871e-09	-2.3468e-08	-8.13904e-09	-1.36353e-08	8.53514e-09			84.0657	-9.51843e-09	-1.93085e-08	-1.06323e-08	-1.31531e-08	5.35974e-09
83.7046	-1.38947e-07	-1.21887e-07	-1.43463e-07	-1.34766e-07	1.13794e-08			83.536	-7.27539e-09	-1.00983e-08	-6.8634e-09	-8.07902e-09	1.76081e-09			84.1307	-7.44629e-08	-6.22559e-08	-3.80951e-08	-5.82713e-08	1.85084e-08			84.0197	-9.30786e-09	-1.78314e-08	-7.89185e-09	-1.1677e-08	5.37667e-09			84.0197	-9.30786e-09	-2.3468e-08	-8.11462e-09	-1.36302e-08	8.54069e-09			84.1657	-9.552e-09	-1.93024e-08	-1.06293e-08	-1.31612e-08	5.3456e-09
83.8046	-1.38916e-07	-1.21887e-07	-1.43433e-07	-1.34745e-07	1.13621e-08			83.636	-7.28149e-09	-1.01074e-08	-6.87256e-09	-8.08716e-09	1.76151e-09			84.2307	-7.44324e-08	-6.22559e-08	-3.80951e-08	-5.82611e-08	1.84951e-08			84.1197	-9.30176e-09	-1.78314e-08	-7.89795e-09	-1.1677e-08	5.37587e-09			84.1197	-9.30176e-09	-2.3468e-08	-8.10547e-09	-1.36251e-08	8.54519e-09			84.2657	-9.54285e-09	-1.93146e-08	-1.06262e-08	-1.31612e-08	5.35643e-09
83.9046	-1.38947e-07	-1.21887e-07	-1.43402e-07	-1.34745e-07	1.13561e-08			83.736	-7.27844e-09	-1.01044e-08	-6.87866e-09	-8.08716e-09	1.75836e-09			84.3307	-7.44324e-08	-6.22253e-08	-3.80951e-08	-5.82509e-08	1.84918e-08			84.2197	-9.34143e-09	-1.78345e-08	-7.8949e-09	-1.16903e-08	5.36997e-09			84.2197	-9.34143e-09	-2.3468e-08	-8.0658e-09	-1.36251e-08	8.54806e-09			84.3657	-9.55811e-09	-1.93085e-08	-1.06262e-08	-1.31643e-08	5.34777e-09
84.0046	-1.38885e-07	-1.21887e-07	-1.43433e-07	-1.34735e-07	1.13565e-08			83.836	-7.2937e-09	-1.01013e-08	-6.86646e-09	-8.08716e-09	1.75735e-09			84.4307	-7.44019e-08	-6.22253e-08	-3.81226e-08	-5.82499e-08	1.84635e-08			84.3197	-9.32007e-09	-1.78406e-08	-7.88879e-09	-1.16831e-08	5.3803e-09			84.3197	-9.32007e-09	-2.3465e-08	-8.08411e-09	-1.3623e-08	8.54573e-09			84.4657	-9.56421e-09	-1.93176e-08	-1.06262e-08	-1.31694e-08	5.35097e-09
84.1046	-1.38916e-07	-1.21857e-07	-1.43341e-07	-1.34705e-07	1.13445e-08			83.936	-7.29065e-09	-1.01074e-08	-6.87256e-09	-8.09021e-09	1.75942e-09			84.5307	-7.43713e-08	-6.22253e-08	-3.81012e-08	-5.82326e-08	1.84618e-08			84.4197	-9.31702e-09	-1.78375e-08	-7.8949e-09	-1.16831e-08	5.37707e-09			84.4197	-9.31702e-09	-2.34406e-08	-8.08716e-09	-1.36149e-08	8.53145e-09			84.5657	-9.59473e-09	-1.93024e-08	-1.06079e-08	-1.31683e-08	5.33633e-09
84.2046	-1.38885e-07	-1.21857e-07	-1.43341e-07	-1.34694e-07	1.13388e-08			84.036	-7.30896e-09	-1.01074e-08	-6.87256e-09	-8.09631e-09	1.75529e-09			84.6307	-7.44019e-08	-6.22559e-08	-3.81042e-08	-5.8254e-08	1.84768e-08			84.5197	-9.36279e-09	-1.78345e-08	-7.89185e-09	-1.16964e-08	5.36639e-09			84.5197	-9.36279e-09	-2.34497e-08	-8.05054e-09	-1.3621e-08	8.53715e-09			84.6657	-9.58557e-09	-1.93146e-08	-1.0611e-08	-1.31704e-08	5.34568e-09
84.3046	-1.38824e-07	-1.21857e-07	-1.43372e-07	-1.34684e-07	1.13393e-08			84.136	-7.2998e-09	-1.01105e-08	-6.87561e-09	-8.0953e-09	1.75804e-09			84.7307	-7.43713e-08	-6.22253e-08	-3.80951e-08	-5.82306e-08	1.84651e-08			84.6197	-9.33533e-09	-1.78131e-08	-7.8949e-09	-1.16811e-08	5.35908e-09			84.6197	-9.33533e-09	-2.34619e-08	-8.078e-09	-1.36251e-08	8.54211e-09			84.7657	-9.60083e-09	-1.9278e-08	-1.06079e-08	-1.31622e-08	5.32025e-09
84.4046	-1.38916e-07	-1.21857e-07	-1.43341e-07	-1.34705e-07	1.13445e-08			84.236	-7.31201e-09	-1.01196e-08	-6.88477e-09	-8.10547e-09	1.75735e-09			84.8307	-7.43713e-08	-6.22559e-08	-3.80859e-08	-5.82377e-08	1.84734e-08			84.7197	-9.32617e-09	-1.78131e-08	-7.8949e-09	-1.16781e-08	5.36109e-09			84.7197	-9.32617e-09	-2.34528e-08	-8.06274e-09	-1.36139e-08	8.54409e-09			84.8657	-9.62524e-09	-1.92902e-08	-1.0611e-08	-1.31755e-08	5.31838e-09
84.5046	-1.38824e-07	-1.21887e-07	-1.4328e-07	-1.34664e-07	1.1287e-08			84.336	-7.30286e-09	-1.01074e-08	-6.88171e-09	-8.09733e-09	1.75348e-09			84.9307	-7.43408e-08	-6.22253e-08	-3.81042e-08	-5.82235e-08	1.84468e-08			84.8197	-9.32922e-09	-1.78253e-08	-7.89185e-09	-1.16821e-08	5.36848e-09			84.8197	-9.32922e-09	-2.34924e-08	-8.0719e-09	-1.36312e-08	8.5632e-09			84.9657	-9.6283e-09	-1.92993e-08	-1.05957e-08	-1.31744e-08	5.32631e-09
84.6046	-1.38824e-07	-1.21857e-07	-1.4328e-07	-1.34654e-07	1.13043e-08			84.436	-7.31201e-09	-1.01074e-08	-6.89087e-09	-8.10343e-09	1.74823e-09			85.0307	-7.43408e-08	-6.22559e-08	-3.81012e-08	-5.82326e-08	1.84518e-08			84.9197	-9.32617e-09	-1.78192e-08	-7.89185e-09	-1.16791e-08	5.36566e-09			84.9197	-9.32617e-09	-2.34894e-08	-8.06274e-09	-1.36261e-08	8.56518e-09			85.0657	-9.63135e-09	-1.92993e-08	-1.05957e-08	-1.31755e-08	5.32529e-09
84.7046	-1.38794e-07	-1.21826e-07	-1.43219e-07	-1.34613e-07	1.12926e-08			84.536	-7.30896e-09	-1.01166e-08	-6.88171e-09	-8.10242e-09	1.75735e-09			85.1307	-7.43103e-08	-6.22559e-08	-3.81073e-08	-5.82245e-08	1.84351e-08			85.0197	-9.33228e-09	-1.78253e-08	-7.88879e-09	-1.16821e-08	5.36889e-09			85.0197	-9.33228e-09	-2.34589e-08	-8.04749e-09	-1.36129e-08	8.55104e-09			85.1657	-9.62219e-09	-1.92871e-08	-1.06018e-08	-1.31704e-08	5.31985e-09
84.8046	-1.38763e-07	-1.21857e-07	-1.43188e-07	-1.34603e-07	1.12581e-08			84.636	-7.32422e-09	-1.01196e-08	-6.88782e-09	-8.11056e-09	1.75354e-09			85.2307	-7.43103e-08	-6.22253e-08	-3.80829e-08	-5.82062e-08	1.84451e-08			85.1197	-9.35059e-09	-1.78192e-08	-7.89185e-09	-1.16872e-08	5.36032e-09			85.1197	-9.35059e-09	-2.34711e-08	-8.02002e-09	-1.36139e-08	8.56245e-09			85.2657	-9.63745e-09	-1.92963e-08	-1.05835e-08	-1.31724e-08	5.32447e-09
84.9046	-1.38763e-07	-1.21826e-07	-1.43188e-07	-1.34593e-07	1.12753e-08			84.736	-7.32727e-09	-1.01166e-08	-6.90308e-09	-8.11564e-09	1.74579e-09			85.3307	-7.43103e-08	-6.22253e-08	-3.80951e-08	-5.82102e-08	1.84384e-08			85.2197	-9.3689e-09	-1.78131e-08	-7.8949e-09	-1.16923e-08	5.35177e-09			85.2197	-9.3689e-09	-2.34833e-08	-8.02002e-09	-1.36241e-08	8.56492e-09			85.3657	-9.64355e-09	-1.93024e-08	-1.05957e-08	-1.31805e-08	5.32299e-09
85.0046	-1.38763e-07	-1.21826e-07	-1.43158e-07	-1.34583e-07	1.12637e-08			84.836	-7.33032e-09	-1.01166e-08	-6.89697e-09	-8.11462e-09	1.74723e-09			85.4307	-7.42798e-08	-6.22253e-08	-3.81073e-08	-5.82041e-08	1.84185e-08			85.3197	-9.39331e-09	-1.78101e-08	-7.88269e-09	-1.16954e-08	5.34908e-09			85.3197	-9.39331e-09	-2.34589e-08	-8.01697e-09	-1.3623e-08	8.54582e-09			85.4657	-9.63745e-09	-1.92902e-08	-1.05743e-08	-1.31673e-08	5.32319e-09
85.1046	-1.38763e-07	-1.21796e-07	-1.43158e-07	-1.34572e-07	1.1281e-08			84.936	-7.31812e-09	-1.01227e-08	-6.89392e-09	-8.11157e-09	1.75454e-09			85.5307	-7.42798e-08	-6.21948e-08	-3.81378e-08	-5.82041e-08	1.83985e-08			85.4197	-9.39026e-09	-1.77979e-08	-7.88879e-09	-1.16923e-08	5.34059e-09			85.4197	-9.39026e-09	-2.34955e-08	-8.01697e-09	-1.36342e-08	8.56765e-09			85.5657	-9.66187e-09	-1.92932e-08	-1.05652e-08	-1.31734e-08	5.31911e-09
85.2046	-1.38733e-07	-1.21796e-07	-1.43097e-07	-1.34542e-07	1.12521e-08			85.036	-7.32727e-09	-1.01166e-08	-6.89087e-09	-8.11157e-09	1.75004e-09			85.6307	-7.42493e-08	-6.21948e-08	-3.81042e-08	-5.81828e-08	1.84035e-08			85.5197	-9.39941e-09	-1.77979e-08	-7.87964e-09	-1.16923e-08	5.34189e-09			85.5197	-9.39941e-09	-2.34772e-08	-8.01392e-09	-1.36302e-08	8.55585e-09			85.6657	-9.65271e-09	-1.92841e-08	-1.05774e-08	-1.31714e-08	5.31388e-09
85.3046	-1.38763e-07	-1.21796e-07	-1.43127e-07	-1.34562e-07	1.12694e-08			85.136	-7.33643e-09	-1.01166e-08	-6.89087e-09	-8.11462e-09	1.748e-09			85.7307	-7.42188e-08	-6.21643e-08	-3.81348e-08	-5.81726e-08	1.83702e-08			85.6197	-9.40552e-09	-1.7804e-08	-7.88574e-09	-1.16984e-08	5.34189e-09			85.6197	-9.40552e-09	-2.35107e-08	-8.00476e-09	-1.36403e-08	8.57666e-09			85.7657	-9.66797e-09	-1.92963e-08	-1.05621e-08	-1.31755e-08	5.3196e-09
85.4046	-1.38733e-07	-1.21765e-07	-1.43097e-07	-1.34532e-07	1.12694e-08			85.236	-7.34558e-09	-1.01288e-08	-6.88782e-09	-8.12073e-09	1.75403e-09			85.8307	-7.42188e-08	-6.21948e-08	-3.81195e-08	-5.81777e-08	1.83818e-08			85.7197	-9.44214e-09	-1.7807e-08	-7.87964e-09	-1.17096e-08	5.33799e-09			85.7197	-9.44214e-09	-2.35046e-08	-7.99255e-09	-1.36464e-08	8.56816e-09			85.8657	-9.66797e-09	-1.92841e-08	-1.0553e-08	-1.31683e-08	5.31482e-09
85.5046	-1.38763e-07	-1.21796e-07	-1.43066e-07	-1.34542e-07	1.12462e-08			85.336	-7.37305e-09	-1.01105e-08	-6.89697e-09	-8.12683e-09	1.7343e-09			85.9307	-7.41882e-08	-6.21948e-08	-3.81012e-08	-5.81614e-08	1.83785e-08			85.8197	-9.43298e-09	-1.78009e-08	-7.88269e-09	-1.17055e-08	5.33536e-09			85.8197	-9.43298e-09	-2.34985e-08	-7.9834e-09	-1.36383e-08	8.56991e-09			85.9657	-9.67102e-09	-1.93085e-08	-1.05469e-08	-1.31755e-08	5.32937e-09
85.6046	-1.38733e-07	-1.21796e-07	-1.43066e-07	-1.34532e-07	1.12405e-08			85.436	-7.36389e-09	-1.01135e-08	-6.88477e-09	-8.12073e-09	1.74236e-09			86.0307	-7.41882e-08	-6.21338e-08	-3.81042e-08	-5.81421e-08	1.83702e-08			85.9197	-9.44824e-09	-1.7807e-08	-7.87659e-09	-1.17106e-08	5.33779e-09			85.9197	-9.44824e-09	-2.34802e-08	-7.96509e-09	-1.36312e-08	8.5617e-09			86.0657	-9.70459e-09	-1.92902e-08	-1.05408e-08	-1.31785e-08	5.30933e-09
85.7046	-1.38672e-07	-1.21765e-07	-1.43005e-07	-1.34481e-07	1.12232e-08			85.536	-7.37305e-09	-1.01227e-08	-6.90002e-09	-8.13192e-09	1.7402e-09			86.1307	-7.41577e-08	-6.21643e-08	-3.81195e-08	-5.81472e-08	1.83519e-08			86.0197	-9.47266e-09	-1.7804e-08	-7.87354e-09	-1.17167e-08	5.33199e-09			86.0197	-9.47266e-09	-2.35016e-08	-7.96509e-09	-1.36464e-08	8.56803e-09			86.1657	-9.7168e-09	-1.92932e-08	-1.05408e-08	-1.31836e-08	5.3071e-09
85.8046	-1.38702e-07	-1.21735e-07	-1.42975e-07	-1.34471e-07	1.12347e-08			85.636	-7.39441e-09	-1.01196e-08	-6.89697e-09	-8.137e-09	1.73492e-09			86.2307	-7.41272e-08	-6.21643e-08	-3.81592e-08	-5.81502e-08	1.83169e-08			86.1197	-9.45435e-09	-1.78009e-08	-7.87659e-09	-1.17106e-08	5.33302e-09			86.1197	-9.45435e-09	-2.35168e-08	-7.96814e-09	-1.36464e-08	8.58026e-09			86.2657	-9.71069e-09	-1.93024e-08	-1.05286e-08	-1.31805e-08	5.3174e-09
85.9046	-1.38672e-07	-1.21765e-07	-1.43005e-07	-1.34481e-07	1.12232e-08			85.736	-7.39136e-09	-1.01227e-08	-6.90002e-09	-8.13802e-09	1.73623e-09			86.3307	-7.41272e-08	-6.21948e-08	-3.81622e-08	-5.81614e-08	1.83186e-08			86.2197	-9.48181e-09	-1.77917e-08	-7.87964e-09	-1.17177e-08	5.3209e-09			86.2197	-9.48181e-09	-2.35016e-08	-7.98035e-09	-1.36546e-08	8.56074e-09			86.3657	-9.7229e-09	-1.92902e-08	-1.05225e-08	-1.31785e-08	5.30792e-09
86.0046	-1.38672e-07	-1.21765e-07	-1.42883e-07	-1.3444e-07	1.1177e-08			85.836	-7.40051e-09	-1.01196e-08	-6.90002e-09	-8.14006e-09	1.73253e-09			86.4307	-7.40662e-08	-6.21643e-08	-3.81226e-08	-5.81177e-08	1.83103e-08			86.3197	-9.51233e-09	-1.77917e-08	-7.87354e-09	-1.17259e-08	5.31672e-09			86.3197	-9.51233e-09	-2.34985e-08	-7.95593e-09	-1.36556e-08	8.55968e-09			86.4657	-9.7229e-09	-1.92596e-08	-1.05255e-08	-1.31694e-08	5.28959e-09
86.1046	-1.38672e-07	-1.21735e-07	-1.42914e-07	-1.3444e-07	1.12058e-08			85.936	-7.40662e-09	-1.01257e-08	-6.90613e-09	-8.14616e-09	1.73253e-09			86.5307	-7.40662e-08	-6.21643e-08	-3.8147e-08	-5.81258e-08	1.8297e-08			86.4197	-9.52148e-09	-1.77948e-08	-7.87964e-09	-1.1732e-08	5.31435e-09			86.4197	-9.52148e-09	-2.35077e-08	-7.95288e-09	-1.36607e-08	8.56375e-09			86.5657	-9.74426e-09	-1.92871e-08	-1.05225e-08	-1.31846e-08	5.29922e-09
86.2046	-1.38641e-07	-1.21704e-07	-1.42914e-07	-1.3442e-07	1.12174e-08			86.036	-7.42798e-09	-1.01196e-08	-6.90308e-09	-8.15023e-09	1.72563e-09			86.6307	-7.40356e-08	-6.21948e-08	-3.81592e-08	-5.81299e-08	1.82804e-08			86.5197	-9.50623e-09	-1.77917e-08	-7.87048e-09	-1.17228e-08	5.3191e-09			86.5197	-9.50623e-09	-2.34741e-08	-7.95593e-09	-1.36454e-08	8.54712e-09			86.6657	-9.75647e-09	-1.92657e-08	-1.05164e-08	-1.31795e-08	5.2845e-09
86.3046	-1.38672e-07	-1.21704e-07	-1.42883e-07	-1.3442e-07	1.12116e-08			86.136	-7.40662e-09	-1.01196e-08	-6.90002e-09	-8.14209e-09	1.73123e-09			86.7307	-7.40356e-08	-6.21643e-08	-3.81744e-08	-5.81248e-08	1.82687e-08			86.6197	-9.55811e-09	-1.77765e-08	-7.87964e-09	-1.17381e-08	5.29633e-09			86.6197	-9.55811e-09	-2.34955e-08	-7.94373e-09	-1.36658e-08	8.55096e-09			86.7657	-9.74121e-09	-1.92688e-08	-1.05133e-08	-1.31744e-08	5.29197e-09
86.4046	-1.38641e-07	-1.21704e-07	-1.42853e-07	-1.34399e-07	1.11943e-08			86.236	-7.42798e-09	-1.01166e-08	-6.90002e-09	-8.14819e-09	1.72499e-09			86.8307	-7.40051e-08	-6.21948e-08	-3.81683e-08	-5.81228e-08	1.82621e-08			86.7197	-9.56421e-09	-1.77795e-08	-7.87048e-09	-1.17381e-08	5.30015e-09			86.7197	-9.56421e-09	-2.35168e-08	-7.96814e-09	-1.36831e-08	8.55361e-09			86.8657	-9.75952e-09	-1.92566e-08	-1.05194e-08	-1.31785e-08	5.27747e-09
86.5046	-1.38611e-07	-1.21735e-07	-1.42883e-07	-1.3441e-07	1.11828e-08			86.336	-7.43713e-09	-1.01196e-08	-6.90002e-09	-8.15226e-09	1.72482e-09			86.9307	-7.40051e-08	-6.21948e-08	-3.81866e-08	-5.81289e-08	1.82521e-08			86.8197	-9.57642e-09	-1.77826e-08	-7.87659e-09	-1.17452e-08	5.29716e-09			86.8197	-9.57642e-09	-2.34619e-08	-7.92847e-09	-1.36556e-08	8.5324e-09			86.9657	-9.77783e-09	-1.92596e-08	-1.05103e-08	-1.31826e-08	5.27562e-09
86.6046	-1.38611e-07	-1.21674e-07	-1.42822e-07	-1.34369e-07	1.11943e-08			86.436	-7.44629e-09	-1.01166e-08	-6.90308e-09	-8.15531e-09	1.72008e-09			87.0307	-7.39746e-08	-6.21948e-08	-3.81622e-08	-5.81106e-08	1.82522e-08			86.9197	-9.57031e-09	-1.77734e-08	-7.87659e-09	-1.17401e-08	5.2932e-09			86.9197	-9.57031e-09	-2.34955e-08	-7.92847e-09	-1.36648e-08	8.55315e-09			87.0657	-9.78088e-09	-1.92749e-08	-1.05103e-08	-1.31887e-08	5.28342e-09
86.7046	-1.38611e-07	-1.21704e-07	-1.42761e-07	-1.34359e-07	1.1154e-08			86.536	-7.44934e-09	-1.01288e-08	-6.90918e-09	-8.16243e-09	1.72419e-09			87.1307	-7.39746e-08	-6.21948e-08	-3.81866e-08	-5.81187e-08	1.82389e-08			87.0197	-9.61609e-09	-1.77734e-08	-7.86743e-09	-1.17523e-08	5.28723e-09			87.0197	-9.61609e-09	-2.35107e-08	-7.91016e-09	-1.3679e-08	8.55716e-09			87.1657	-9.77478e-09	-1.92749e-08	-1.05164e-08	-1.31887e-08	5.28385e-09
86.8046	-1.38641e-07	-1.21674e-07	-1.427e-07	-1.34338e-07	1.11542e-08			86.636	-7.47986e-09	-1.01288e-08	-6.90308e-09	-8.17057e-09	1.72021e-09			87.2307	-7.39746e-08	-6.21948e-08	-3.81744e-08	-5.81146e-08	1.82455e-08			87.1197	-9.57947e-09	-1.77917e-08	-7.85828e-09	-1.17432e-08	5.30845e-09			87.1197	-9.57947e-09	-2.34924e-08	-7.91016e-09	-1.36607e-08	8.55535e-09			87.2657	-9.76563e-09	-1.92535e-08	-1.05103e-08	-1.31765e-08	5.27605e-09
86.9046	-1.38611e-07	-1.21704e-07	-1.42731e-07	-1.34349e-07	1.11425e-08			86.736	-7.47986e-09	-1.01196e-08	-6.91528e-09	-8.17159e-09	1.71051e-09			87.3307	-7.39441e-08	-6.21948e-08	-3.81622e-08	-5.81004e-08	1.82389e-08			87.2197	-9.56421e-09	-1.77704e-08	-7.87354e-09	-1.1736e-08	5.29382e-09			87.2197	-9.56421e-09	-2.3468e-08	-7.91931e-09	-1.36505e-08	8.5419e-09			87.3657	-9.78088e-09	-1.92627e-08	-1.05072e-08	-1.31836e-08	5.27717e-09
87.0046	-1.3858e-07	-1.21643e-07	-1.42731e-07	-1.34318e-07	1.11713e-08			86.836	-7.48901e-09	-1.01196e-08	-6.92139e-09	-8.17668e-09	1.70641e-09			87.4307	-7.39441e-08	-6.21948e-08	-3.81805e-08	-5.81065e-08	1.82289e-08			87.3197	-9.60693e-09	-1.77734e-08	-7.85828e-09	-1.17462e-08	5.29245e-09			87.3197	-9.60693e-09	-2.34955e-08	-7.91931e-09	-1.36739e-08	8.54749e-09			87.4657	-9.77783e-09	-1.92749e-08	-1.05011e-08	-1.31846e-08	5.28673e-09
87.1046	-1.3855e-07	-1.21582e-07	-1.4267e-07	-1.34267e-07	1.11771e-08			86.936	-7.51038e-09	-1.01318e-08	-6.91833e-09	-8.18685e-09	1.71022e-09			87.5307	-7.39136e-08	-6.21643e-08	-3.81744e-08	-5.80841e-08	1.82156e-08			87.4197	-9.64355e-09	-1.77643e-08	-7.87048e-09	-1.17594e-08	5.27537e-09			87.4197	-9.64355e-09	-2.34955e-08	-7.91931e-09	-1.36861e-08	8.53879e-09			87.5657	-9.78088e-09	-1.92444e-08	-1.05042e-08	-1.31765e-08	5.26739e-09
87.2046	-1.38611e-07	-1.21582e-07	-1.4267e-07	-1.34288e-07	1.11889e-08			87.036	-7.50427e-09	-1.01257e-08	-6.92139e-09	-8.1838e-09	1.70683e-09			87.6307	-7.39136e-08	-6.21948e-08	-3.81531e-08	-5.80872e-08	1.82307e-08			87.5197	-9.61609e-09	-1.77612e-08	-7.86133e-09	-1.17462e-08	5.28253e-09			87.5197	-9.61609e-09	-2.34955e-08	-7.93457e-09	-1.3682e-08	8.54017e-09			87.6657	-9.77478e-09	-1.92383e-08	-1.05042e-08	-1.31724e-08	5.26585e-09
87.3046	-1.3855e-07	-1.21582e-07	-1.42639e-07	-1.34257e-07	1.11657e-08			87.136	-7.50427e-09	-1.01227e-08	-6.92139e-09	-8.18278e-09	1.7051e-09			87.7307	-7.38831e-08	-6.21948e-08	-3.81897e-08	-5.80892e-08	1.81974e-08			87.6197	-9.61304e-09	-1.77612e-08	-7.86743e-09	-1.17472e-08	5.2809e-09			87.6197	-9.61304e-09	-2.35077e-08	-7.93762e-09	-1.36861e-08	8.54688e-09			87.7657	-9.77478e-09	-1.92535e-08	-1.04919e-08	-1.31734e-08	5.27773e-09
87.4046	-1.38519e-07	-1.21582e-07	-1.42609e-07	-1.34237e-07	1.11483e-08			87.236	-7.50122e-09	-1.01318e-08	-6.91528e-09	-8.18278e-09	1.71317e-09			87.8307	-7.38831e-08	-6.21643e-08	-3.81775e-08	-5.8075e-08	1.82007e-08			87.7197	-9.6344e-09	-1.77551e-08	-7.86133e-09	-1.17503e-08	5.27537e-09			87.7197	-9.6344e-09	-2.34924e-08	-7.93457e-09	-1.36871e-08	8.53406e-09			87.8657	-9.79309e-09	-1.92505e-08	-1.0495e-08	-1.31795e-08	5.26931e-09
87.5046	-1.38519e-07	-1.21552e-07	-1.42609e-07	-1.34226e-07	1.11657e-08			87.336	-7.52258e-09	-1.01318e-08	-6.92139e-09	-8.19194e-09	1.70668e-09			87.9307	-7.38831e-08	-6.21643e-08	-3.81897e-08	-5.8079e-08	1.8194e-08			87.8197	-9.65881e-09	-1.77582e-08	-7.85522e-09	-1.17574e-08	5.27448e-09			87.8197	-9.65881e-09	-2.35046e-08	-7.92542e-09	-1.36963e-08	8.53838e-09			87.9657	-9.78088e-09	-1.92596e-08	-1.0495e-08	-1.31785e-08	5.27851e-09
87.6046	-1.38489e-07	-1.21552e-07	-1.42609e-07	-1.34216e-07	1.11598e-08			87.436	-7.51038e-09	-1.01288e-08	-6.93054e-09	-8.1899e-09	1.70397e-09			88.0307	-7.38525e-08	-6.21643e-08	-3.81866e-08	-5.80678e-08	1.81824e-08			87.9197	-9.66492e-09	-1.77551e-08	-7.85522e-09	-1.17584e-08	5.27154e-09			87.9197	-9.66492e-09	-2.34955e-08	-7.92542e-09	-1.36953e-08	8.53168e-09			88.0657	-9.77173e-09	-1.92383e-08	-1.04919e-08	-1.31673e-08	5.26993e-09
87.7046	-1.38519e-07	-1.21582e-07	-1.42548e-07	-1.34216e-07	1.11254e-08			87.536	-7.50732e-09	-1.01288e-08	-6.92749e-09	-8.18787e-09	1.7057e-09			88.1307	-7.3822e-08	-6.21338e-08	-3.82019e-08	-5.80526e-08	1.81574e-08			88.0197	-9.69849e-09	-1.77521e-08	-7.84912e-09	-1.17666e-08	5.26544e-09			88.0197	-9.69849e-09	-2.34924e-08	-7.9071e-09	-1.36993e-08	8.52823e-09			88.1657	-9.79309e-09	-1.92352e-08	-1.04797e-08	-1.31694e-08	5.26441e-09
87.8046	-1.38458e-07	-1.21552e-07	-1.42517e-07	-1.34176e-07	1.11196e-08			87.636	-7.51038e-09	-1.0141e-08	-6.93054e-09	-8.19397e-09	1.71091e-09			88.2307	-7.3822e-08	-6.21033e-08	-3.82538e-08	-5.80597e-08	1.81256e-08			88.1197	-9.68018e-09	-1.77582e-08	-7.86438e-09	-1.17676e-08	5.26685e-09			88.1197	-9.68018e-09	-2.35016e-08	-7.9071e-09	-1.36963e-08	8.53779e-09			88.2657	-9.79004e-09	-1.92413e-08	-1.04645e-08	-1.31653e-08	5.27281e-09
87.9046	-1.38489e-07	-1.21552e-07	-1.42487e-07	-1.34176e-07	1.1114e-08			87.736	-7.52869e-09	-1.01318e-08	-6.92749e-09	-8.196e-09	1.70322e-09			88.3307	-7.37915e-08	-6.20422e-08	-3.82538e-08	-5.80292e-08	1.81055e-08			88.2197	-9.71985e-09	-1.77399e-08	-7.85828e-09	-1.17727e-08	5.25091e-09			88.2197	-9.71985e-09	-2.35077e-08	-7.91626e-09	-1.37146e-08	8.52887e-09			88.3657	-9.80835e-09	-1.92657e-08	-1.04767e-08	-1.31836e-08	5.27789e-09
88.0046	-1.38489e-07	-1.21521e-07	-1.42487e-07	-1.34165e-07	1.11314e-08			87.836	-7.52563e-09	-1.01318e-08	-6.93359e-09	-8.19702e-09	1.70155e-09			88.4307	-7.37915e-08	-6.20728e-08	-3.82507e-08	-5.80383e-08	1.81106e-08			88.3197	-9.7229e-09	-1.77429e-08	-7.85217e-09	-1.17727e-08	5.25432e-09			88.3197	-9.7229e-09	-2.35199e-08	-7.901e-09	-1.37146e-08	8.54036e-09			88.4657	-9.78088e-09	-1.92383e-08	-1.04706e-08	-1.31632e-08	5.27242e-09
88.1046	-1.38458e-07	-1.2149e-07	-1.42426e-07	-1.34125e-07	1.112e-08			87.936	-7.52869e-09	-1.01349e-08	-6.93665e-09	-8.20007e-09	1.70155e-09			88.5307	-7.3761e-08	-6.20422e-08	-3.82568e-08	-5.802e-08	1.80906e-08			88.4197	-9.73206e-09	-1.77399e-08	-7.84912e-09	-1.17737e-08	5.25194e-09			88.4197	-9.73206e-09	-2.35107e-08	-7.89795e-09	-1.37136e-08	8.53401e-09			88.5657	-9.8053e-09	-1.92261e-08	-1.04675e-08	-1.31663e-08	5.25835e-09
88.2046	-1.38458e-07	-1.21552e-07	-1.42365e-07	-1.34125e-07	1.10625e-08			88.036	-7.52563e-09	-1.0141e-08	-6.94885e-09	-8.20516e-09	1.7011e-09			88.6307	-7.37305e-08	-6.20728e-08	-3.82355e-08	-5.80129e-08	1.80924e-08			88.5197	-9.76563e-09	-1.77368e-08	-7.85217e-09	-1.17849e-08	5.24257e-09			88.5197	-9.76563e-09	-2.35504e-08	-7.91626e-09	-1.37441e-08	8.54271e-09			88.6657	-9.81445e-09	-1.92352e-08	-1.04706e-08	-1.31734e-08	5.25992e-09
88.3046	-1.38428e-07	-1.2149e-07	-1.42395e-07	-1.34104e-07	1.11026e-08			88.136	-7.51953e-09	-1.0141e-08	-6.93359e-09	-8.19804e-09	1.70796e-09			88.7307	-7.37305e-08	-6.21033e-08	-3.82385e-08	-5.80241e-08	1.80942e-08			88.6197	-9.76868e-09	-1.77368e-08	-7.84912e-09	-1.17849e-08	5.24313e-09			88.6197	-9.76868e-09	-2.35168e-08	-7.91016e-09	-1.37319e-08	8.52482e-09			88.7657	-9.81445e-09	-1.92413e-08	-1.04645e-08	-1.31734e-08	5.26501e-09
88.4046	-1.38458e-07	-1.2149e-07	-1.42303e-07	-1.34084e-07	1.10745e-08			88.236	-7.51953e-09	-1.0144e-08	-6.93665e-09	-8.20007e-09	1.70857e-09			88.8307	-7.37e-08	-6.21033e-08	-3.82233e-08	-5.80088e-08	1.80893e-08			88.7197	-9.80225e-09	-1.77307e-08	-7.84607e-09	-1.1793e-08	5.2344e-09			88.7197	-9.80225e-09	-2.35321e-08	-7.93457e-09	-1.37563e-08	8.51744e-09			88.8657	-9.82666e-09	-1.9223e-08	-1.04736e-08	-1.31744e-08	5.24821e-09
88.5046	-1.38397e-07	-1.2149e-07	-1.42334e-07	-1.34074e-07	1.10739e-08			88.336	-7.51648e-09	-1.0141e-08	-6.9397e-09	-8.19906e-09	1.70631e-09			88.9307	-7.37e-08	-6.21338e-08	-3.82172e-08	-5.8017e-08	1.80961e-08			88.8197	-9.82971e-09	-1.77429e-08	-7.85217e-09	-1.18083e-08	5.23381e-09			88.8197	-9.82971e-09	-2.35138e-08	-7.93762e-09	-1.37604e-08	8.49952e-09			88.9657	-9.83582e-09	-1.92444e-08	-1.04645e-08	-1.31816e-08	5.25996e-09
88.6046	-1.38428e-07	-1.2149e-07	-1.42303e-07	-1.34074e-07	1.10685e-08			88.436	-7.51648e-09	-1.01379e-08	-6.93665e-09	-8.19702e-09	1.7057e-09			89.0307	-7.36694e-08	-6.21338e-08	-3.82202e-08	-5.80078e-08	1.80812e-08			88.9197	-9.82361e-09	-1.77399e-08	-7.83691e-09	-1.18001e-08	5.239e-09			88.9197	-9.82361e-09	-2.3526e-08	-7.93152e-09	-1.37604e-08	8.51003e-09			89.0657	-9.84802e-09	-1.9223e-08	-1.04675e-08	-1.31795e-08	5.24298e-09
88.7046	-1.38397e-07	-1.2146e-07	-1.42242e-07	-1.34033e-07	1.10572e-08			88.536	-7.52563e-09	-1.01379e-08	-6.9458e-09	-8.20313e-09	1.70049e-09			89.1307	-7.36694e-08	-6.21643e-08	-3.82019e-08	-5.80119e-08	1.80947e-08			89.0197	-9.84192e-09	-1.77307e-08	-7.84302e-09	-1.18052e-08	5.22805e-09			89.0197	-9.84192e-09	-2.35291e-08	-7.94373e-09	-1.37716e-08	8.50336e-09			89.1657	-9.84192e-09	-1.92413e-08	-1.04553e-08	-1.31795e-08	5.25863e-09
88.8046	-1.38397e-07	-1.2149e-07	-1.42181e-07	-1.34023e-07	1.10172e-08			88.636	-7.52563e-09	-1.01501e-08	-6.94275e-09	-8.20618e-09	1.70857e-09			89.2307	-7.36389e-08	-6.21643e-08	-3.81836e-08	-5.79956e-08	1.80915e-08			89.1197	-9.84497e-09	-1.77338e-08	-7.84607e-09	-1.18083e-08	5.22805e-09			89.1197	-9.84497e-09	-2.35321e-08	-7.94678e-09	-1.37746e-08	8.50336e-09			89.2657	-9.84192e-09	-1.922e-08	-1.04645e-08	-1.31755e-08	5.24395e-09
88.9046	-1.38397e-07	-1.2149e-07	-1.42242e-07	-1.34043e-07	1.10398e-08			88.736	-7.51953e-09	-1.01379e-08	-6.93665e-09	-8.19804e-09	1.7051e-09			89.3307	-7.36084e-08	-6.21948e-08	-3.81866e-08	-5.79966e-08	1.80802e-08			89.2197	-9.85718e-09	-1.77338e-08	-7.84302e-09	-1.18113e-08	5.22692e-09			89.2197	-9.85718e-09	-2.35413e-08	-7.95288e-09	-1.37838e-08	8.50371e-09			89.3657	-9.87244e-09	-1.92322e-08	-1.04645e-08	-1.31897e-08	5.24131e-09
89.0046	-1.38397e-07	-1.2146e-07	-1.42212e-07	-1.34023e-07	1.10459e-08			88.836	-7.52563e-09	-1.0144e-08	-6.94275e-09	-8.20414e-09	1.7051e-09			89.4307	-7.36389e-08	-6.21643e-08	-3.81592e-08	-5.79875e-08	1.81049e-08			89.3197	-9.87854e-09	-1.77277e-08	-7.83691e-09	-1.18144e-08	5.22181e-09			89.3197	-9.87854e-09	-2.3526e-08	-7.95898e-09	-1.37878e-08	8.48793e-09			89.4657	-9.85413e-09	-1.92169e-08	-1.04767e-08	-1.31826e-08	5.23516e-09
89.1046	-1.38397e-07	-1.2146e-07	-1.4212e-07	-1.33993e-07	1.1012e-08			88.936	-7.54089e-09	-1.01501e-08	-6.9458e-09	-8.21228e-09	1.70441e-09			89.5307	-7.36084e-08	-6.21338e-08	-3.81866e-08	-5.79763e-08	1.80732e-08			89.4197	-9.86938e-09	-1.77216e-08	-7.83997e-09	-1.18103e-08	5.21889e-09			89.4197	-9.86938e-09	-2.35229e-08	-7.96204e-09	-1.37848e-08	8.48724e-09			89.5657	-9.85718e-09	-1.92139e-08	-1.04584e-08	-1.31765e-08	5.23717e-09
89.2046	-1.38336e-07	-1.2146e-07	-1.4212e-07	-1.33972e-07	1.09998e-08			89.036	-7.53784e-09	-1.01501e-08	-6.9397e-09	-8.20923e-09	1.70728e-09			89.6307	-7.35779e-08	-6.21643e-08	-3.81836e-08	-5.79753e-08	1.80652e-08			89.5197	-9.8938e-09	-1.77124e-08	-7.83691e-09	-1.18144e-08	5.21035e-09			89.5197	-9.8938e-09	-2.35199e-08	-7.94373e-09	-1.37858e-08	8.48617e-09			89.6657	-9.88159e-09	-1.9223e-08	-1.04492e-08	-1.31846e-08	5.23711e-09
89.3046	-1.38367e-07	-1.21429e-07	-1.4212e-07	-1.33972e-07	1.10233e-08			89.136	-7.51648e-09	-1.01624e-08	-6.9519e-09	-8.21025e-09	1.71398e-09			89.7307	-7.35474e-08	-6.21643e-08	-3.81622e-08	-5.7958e-08	1.80637e-08			89.6197	-9.92432e-09	-1.77124e-08	-7.83691e-09	-1.18245e-08	5.20475e-09			89.6197	-9.92432e-09	-2.35077e-08	-7.9834e-09	-1.38051e-08	8.45851e-09			89.7657	-9.89075e-09	-1.92261e-08	-1.04553e-08	-1.31907e-08	5.23439e-09
89.4046	-1.38336e-07	-1.21429e-07	-1.42059e-07	-1.33942e-07	1.09946e-08			89.236	-7.54395e-09	-1.01532e-08	-6.95496e-09	-8.21737e-09	1.70215e-09			89.8307	-7.35474e-08	-6.22253e-08	-3.81653e-08	-5.79793e-08	1.80692e-08			89.7197	-9.92432e-09	-1.77032e-08	-7.83691e-09	-1.18215e-08	5.19958e-09			89.7197	-9.92432e-09	-2.35352e-08	-7.95593e-09	-1.38051e-08	8.48373e-09			89.8657	-9.8938e-09	-1.92261e-08	-1.04401e-08	-1.31866e-08	5.23743e-09
89.5046	-1.38306e-07	-1.21429e-07	-1.4209e-07	-1.33942e-07	1.09998e-08			89.336	-7.5531e-09	-1.01532e-08	-6.9519e-09	-8.2194e-09	1.70148e-09			89.9307	-7.35168e-08	-6.22864e-08	-3.81653e-08	-5.79895e-08	1.80632e-08			89.8197	-9.92432e-09	-1.76941e-08	-7.83386e-09	-1.18174e-08	5.19557e-09			89.8197	-9.92432e-09	-2.35413e-08	-7.94067e-09	-1.38021e-08	8.49249e-09			89.9657	-9.90601e-09	-1.92139e-08	-1.0437e-08	-1.31856e-08	5.22735e-09
89.6046	-1.38336e-07	-1.21429e-07	-1.42059e-07	-1.33942e-07	1.09946e-08			89.436	-7.54089e-09	-1.01593e-08	-6.96106e-09	-8.22042e-09	1.70397e-09			90.0307	-7.34863e-08	-6.21338e-08	-3.815e-08	-5.79234e-08	1.80405e-08			89.9197	-9.92737e-09	-1.77032e-08	-7.83081e-09	-1.18205e-08	5.20136e-09			89.9197	-9.92737e-09	-2.35077e-08	-7.96509e-09	-1.38e-08	8.46412e-09			90.0657	-9.8999e-09	-1.92322e-08	-1.0434e-08	-1.31887e-08	5.24063e-09
89.7046	-1.38336e-07	-1.21429e-07	-1.42029e-07	-1.33931e-07	1.09834e-08			89.536	-7.55005e-09	-1.01501e-08	-6.9519e-09	-8.21737e-09	1.70034e-09			90.1307	-7.34558e-08	-6.22864e-08	-3.81592e-08	-5.79671e-08	1.80404e-08			90.0197	-9.95789e-09	-1.77094e-08	-7.83081e-09	-1.18327e-08	5.19928e-09			90.0197	-9.95789e-09	-2.35443e-08	-7.96814e-09	-1.38234e-08	8.4771e-09			90.1657	-9.8938e-09	-1.92078e-08	-1.0437e-08	-1.31795e-08	5.22767e-09
89.8046	-1.38306e-07	-1.21399e-07	-1.42059e-07	-1.33921e-07	1.10059e-08			89.636	-7.56226e-09	-1.01593e-08	-6.96106e-09	-8.22754e-09	1.69975e-09			90.2307	-7.34558e-08	-6.24695e-08	-3.81744e-08	-5.80332e-08	1.80542e-08			90.1197	-9.30176e-09	-1.77124e-08	-7.84302e-09	-1.16191e-08	5.32716e-09			90.1197	-9.30176e-09	-2.35352e-08	-7.95898e-09	-1.35986e-08	8.63143e-09			90.2657	-9.89685e-09	-1.92322e-08	-1.04401e-08	-1.31897e-08	5.23999e-09
89.9046	-1.38275e-07	-1.21399e-07	-1.41968e-07	-1.33881e-07	1.0966e-08			89.736	-7.54395e-09	-1.01593e-08	-6.95496e-09	-8.2194e-09	1.70562e-09			90.3307	-7.34253e-08	-6.21643e-08	-3.81866e-08	-5.79254e-08	1.79977e-08			90.2197	-9.89685e-09	-1.77124e-08	-7.83081e-09	-1.18134e-08	5.21212e-09			90.2197	-9.89685e-09	-2.35321e-08	-7.9834e-09	-1.38041e-08	8.47883e-09			90.3657	-9.90906e-09	-1.91986e-08	-1.04401e-08	-1.31826e-08	5.2168e-09
90.0046	-1.38275e-07	-1.21368e-07	-1.41968e-07	-1.3387e-07	1.09834e-08			89.836	-7.56531e-09	-1.01624e-08	-6.96106e-09	-8.22957e-09	1.70088e-09			90.4307	-7.33948e-08	-6.18896e-08	-3.81653e-08	-5.78166e-08	1.79645e-08			90.3197	-9.99451e-09	-1.77124e-08	-7.82471e-09	-1.18439e-08	5.1968e-09			90.3197	-9.99451e-09	-2.35352e-08	-7.98035e-09	-1.38367e-08	8.4593e-09			90.4657	-9.91516e-09	-1.92169e-08	-1.04431e-08	-1.31917e-08	5.22464e-09
90.1046	-1.38275e-07	-1.21368e-07	-1.41937e-07	-1.3386e-07	1.09721e-08			89.936	-7.5531e-09	-1.01593e-08	-6.96106e-09	-8.22449e-09	1.70155e-09			90.5307	-7.33948e-08	-6.21033e-08	-3.81897e-08	-5.78959e-08	1.79757e-08			90.4197	-1.00342e-08	-1.77094e-08	-7.82166e-09	-1.18551e-08	5.18925e-09			90.4197	-1.00342e-08	-2.35352e-08	-8.00476e-09	-1.3858e-08	8.44184e-09			90.5657	-9.91516e-09	-1.92017e-08	-1.0437e-08	-1.31846e-08	5.21745e-09
90.2046	-1.38245e-07	-1.21368e-07	-1.41876e-07	-1.3383e-07	1.09435e-08			90.036	-7.58362e-09	-1.01471e-08	-6.96106e-09	-8.23059e-09	1.68868e-09			90.6307	-7.33643e-08	-6.21033e-08	-3.81561e-08	-5.78746e-08	1.7981e-08			90.5197	-1.01074e-08	-1.77032e-08	-7.81555e-09	-1.18754e-08	5.17552e-09			90.5197	-1.01074e-08	-2.35413e-08	-8.00476e-09	-1.38845e-08	8.42884e-09			90.6657	-9.92432e-09	-1.91956e-08	-1.0434e-08	-1.31846e-08	5.21186e-09
90.3046	-1.38275e-07	-1.21368e-07	-1.41846e-07	-1.3383e-07	1.09385e-08			90.136	-7.57141e-09	-1.01501e-08	-6.96411e-09	-8.22856e-09	1.69162e-09			90.7307	-7.33337e-08	-6.23779e-08	-3.81805e-08	-5.79641e-08	1.79875e-08			90.6197	-1.00189e-08	-1.77185e-08	-7.82471e-09	-1.1854e-08	5.19592e-09			90.6197	-1.00189e-08	-2.35352e-08	-8.02002e-09	-1.3858e-08	8.44002e-09			90.7657	-9.92737e-09	-1.92047e-08	-1.04279e-08	-1.31866e-08	5.2178e-09
90.4046	-1.38214e-07	-1.21338e-07	-1.41846e-07	-1.33799e-07	1.09435e-08			90.236	-7.56531e-09	-1.01563e-08	-6.97327e-09	-8.23161e-09	1.69287e-09			90.8307	-7.33337e-08	-6.2561e-08	-3.81958e-08	-5.80302e-08	1.80018e-08			90.7197	-1.00342e-08	-1.77124e-08	-7.8186e-09	-1.18551e-08	5.19216e-09			90.7197	-1.00342e-08	-2.35535e-08	-8.03833e-09	-1.38753e-08	8.44071e-09			90.8657	-9.93958e-09	-1.92047e-08	-1.04309e-08	-1.31917e-08	5.21319e-09
90.5046	-1.38184e-07	-1.21307e-07	-1.41815e-07	-1.33769e-07	1.09435e-08			90.336	-7.58362e-09	-1.01563e-08	-6.97632e-09	-8.23873e-09	1.68816e-09			90.9307	-7.33032e-08	-6.20422e-08	-3.82111e-08	-5.78522e-08	1.79174e-08			90.8197	-1.00525e-08	-1.77063e-08	-7.81555e-09	-1.18581e-08	5.18671e-09			90.8197	-1.00525e-08	-2.35687e-08	-8.03223e-09	-1.38845e-08	8.44741e-09			90.9657	-9.94263e-09	-1.91986e-08	-1.04309e-08	-1.31907e-08	5.20871e-09
90.6046	-1.38184e-07	-1.21368e-07	-1.41815e-07	-1.33789e-07	1.09088e-08			90.436	-7.58057e-09	-1.01624e-08	-6.96716e-09	-8.23669e-09	1.69564e-09			91.0307	-7.33032e-08	-6.22559e-08	-3.81958e-08	-5.79183e-08	1.79511e-08			90.9197	-1.00555e-08	-1.77216e-08	-7.8125e-09	-1.18632e-08	5.19597e-09			90.9197	-1.00555e-08	-2.35626e-08	-8.04443e-09	-1.38875e-08	8.439e-09			91.0657	-9.94263e-09	-1.92078e-08	-1.04431e-08	-1.31978e-08	5.21076e-09
90.7046	-1.38214e-07	-1.21307e-07	-1.41754e-07	-1.33759e-07	1.09273e-08			90.536	-7.56836e-09	-1.01654e-08	-6.97327e-09	-8.23568e-09	1.69748e-09			91.1307	-7.32727e-08	-6.2561e-08	-3.8205e-08	-5.80129e-08	1.79708e-08			91.0197	-1.00647e-08	-1.7691e-08	-7.8125e-09	-1.18561e-08	5.17718e-09			91.0197	-1.00647e-08	-2.35504e-08	-8.05054e-09	-1.38885e-08	8.42781e-09			91.1657	-9.94568e-09	-1.92078e-08	-1.04523e-08	-1.32019e-08	5.20739e-09
90.8046	-1.38184e-07	-1.21307e-07	-1.41785e-07	-1.33759e-07	1.09323e-08			90.636	-7.57141e-09	-1.01746e-08	-6.97937e-09	-8.24178e-09	1.69981e-09			91.2307	-7.32422e-08	-6.22253e-08	-3.81958e-08	-5.78878e-08	1.79213e-08			91.1197	-1.00525e-08	-1.76941e-08	-7.8064e-09	-1.1851e-08	5.1834e-09			91.1197	-1.00525e-08	-2.35504e-08	-8.04749e-09	-1.38835e-08	8.43164e-09			91.2657	-9.94263e-09	-1.91986e-08	-1.04614e-08	-1.32009e-08	5.20065e-09
90.9046	-1.38184e-07	-1.21307e-07	-1.41754e-07	-1.33748e-07	1.09211e-08			90.736	-7.59277e-09	-1.01685e-08	-6.97632e-09	-8.24585e-09	1.69332e-09			91.3307	-7.32117e-08	-6.22559e-08	-3.81958e-08	-5.78878e-08	1.79119e-08			91.2197	-1.00677e-08	-1.76788e-08	-7.8125e-09	-1.1853e-08	5.16977e-09			91.2197	-1.00677e-08	-2.35504e-08	-8.05359e-09	-1.38906e-08	8.42606e-09			91.3657	-9.94263e-09	-1.91864e-08	-1.04919e-08	-1.3207e-08	5.1856e-09
91.0046	-1.38184e-07	-1.21307e-07	-1.41754e-07	-1.33748e-07	1.09211e-08			90.836	-7.58667e-09	-1.01807e-08	-6.98853e-09	-8.25195e-09	1.69688e-09			91.4307	-7.32117e-08	-6.21033e-08	-3.81897e-08	-5.78349e-08	1.78969e-08			91.3197	-1.00616e-08	-1.76849e-08	-7.8064e-09	-1.1851e-08	5.17665e-09			91.3197	-1.00616e-08	-2.35504e-08	-8.0719e-09	-1.38947e-08	8.42111e-09			91.4657	-9.96094e-09	-1.91895e-08	-1.05042e-08	-1.32182e-08	5.1784e-09
91.1046	-1.38153e-07	-1.21277e-07	-1.41724e-07	-1.33718e-07	1.09211e-08			90.936	-7.59277e-09	-1.01776e-08	-6.98853e-09	-8.25297e-09	1.69395e-09			91.5307	-7.31812e-08	-6.22253e-08	-3.82202e-08	-5.78756e-08	1.78818e-08			91.4197	-1.00708e-08	-1.77124e-08	-7.80945e-09	-1.18642e-08	5.18935e-09			91.4197	-1.00708e-08	-2.35321e-08	-8.08716e-09	-1.38967e-08	8.40325e-09			91.5657	-9.96094e-09	-1.91986e-08	-1.0498e-08	-1.32192e-08	5.18528e-09
91.2046	-1.38153e-07	-1.21277e-07	-1.41754e-07	-1.33728e-07	1.09323e-08			91.036	-7.58667e-09	-1.01746e-08	-6.98547e-09	-8.2489e-09	1.69454e-09			91.6307	-7.31506e-08	-6.21338e-08	-3.82111e-08	-5.78318e-08	1.78626e-08			91.5197	-1.00616e-08	-1.7691e-08	-7.80334e-09	-1.1852e-08	5.18128e-09			91.5197	-1.00616e-08	-2.35565e-08	-8.078e-09	-1.38987e-08	8.4225e-09			91.6657	-9.97314e-09	-1.91956e-08	-1.05377e-08	-1.32355e-08	5.1693e-09
[truncated: 11,098 more rows]

## Sheet: Fig.3b,d
		6HB-2C-2B							6HB-2C-2B/S-avidin							6HB-2C/S-avidin							6HB-2C-2AP							6HB-2C-2AP/BNP							6HB-2C/BNP
[truncated: 6,001 more rows]

## Sheet: Fig.4a
Concentration (nM)	n	Current (A)	Standard error (A)	Exp_1	Exp_2	Exp_3	Exp_4	Exp_5	Exp_6	Exp_7	Exp_8	Exp_9	Exp_10
[truncated: 7 more rows]

## Sheet: Fig.4b
Figure 4b
[truncated: 7 more rows]

## Sheet: Fig.4c
Number (N)	Current (A)	Error bar(A)
[truncated: 5 more rows]

[truncated: 8 more sheets: Fig.4d, Suppl.Fig.3a, Suppl.Fig.3b, Suppl.Fig.3c, Suppl.Fig.3d, Suppl.Fig.4, Suppl.Fig.7, Suppl.Fig.8]
